# Supplementary material for: The Treasure Vault Can be Opened: Large-Scale Genome Skimming Works Well Using Herbarium and Silica Gel Dried Material
Source: Plants (Basel). 2020 Apr 1;9(4):432. doi: 10.3390/plants9040432 (PMC7238428; doi:10.3390/plants9040432)
Supplement: Supplementary file 1 [file plants-09-00432-s001.zip]

Archive with 3 entries (2 files):
- plants-744983-supplementary-for conversion/
- plants-744983-supplementary-for conversion/Appendix 2.docx
- plants-744983-supplementary-for conversion/plants-744983-supplementary.csv
