# Supplementary material for: The Treasure Vault Can be Opened: Large-Scale Genome Skimming Works Well Using Herbarium and Silica Gel Dried Material
Source: Plants (Basel). 2020 Apr 1;9(4):432. doi: 10.3390/plants9040432 (PMC7238428; doi:10.3390/plants9040432)
Supplement: Supplementary file 1 [file plants-09-00432-s001.zip › plants-744983-supplementary-for conversion/plants-744983-supplementary.csv]

specimen	library	taxon	family	genus	taxid	genus_taxid	family_taxid	library_batch	library_name	sequencing_center	project	preservation	pairs_count	indexing_size	chloro_coverage	chloro_mean_insert	chloro_sd_insert	chloro_contigs	chloro_circular	chloro_size	chloro_CDS_count	chloro_rRNA_count	chloro_tRNA_count	chloro_has_matK.x	chloro_has_rbcL.x	chloro_has_rpoB	rdna_coverage	rdna_mean_insert	rdna_sd_insert	rdna_contigs	rdna_size	rdna_rRNA_count	total_pairs_count	rdna_has_ITS2	rdna_has_ITS1	rdna_has_58S	rdna_has_28S	rdna_has_18S	has_full_rDNA	chloro_has_trnL_f	chloro_has_atp_F_H	chloro_has_close_atp_F_H	chloro_part	rdna_part	chloro_has_matK.y	chloro_has_rbcL.y	chloro_has_matK	chloro_has_rbcL	matk_class
PHA000002	RSZ:RSZAXPI000687-79	Abies alba	Pinaceae	Abies	45372	3319	3318	RSZ	RSZAXPI000687-79	BGI	phyloalps	Silicagel	13844208	99	210	198.767144	10.355976	22	FALSE	122323	67	4	47	TRUE	TRUE	TRUE	331	201.885292	10.281098	1	9411	3	13899409	TRUE	TRUE	TRUE	TRUE	TRUE	TRUE	TRUE	TRUE	TRUE	1.1618265329311854	0.11363980014624385	NA	NA	TRUE	TRUE	Global assembly
PHA000006	RSZ:RSZAXPI000683-37	Abutilon theophrasti	Malvaceae	Abutilon	3631	3630	3629	RSZ	RSZAXPI000683-37	BGI	phyloalps	Silicagel	10594362	99	710	185.474776	10.811536	1	TRUE	160333	81	8	37	TRUE	TRUE	TRUE	2880	188.287553	10.712129	1	8352	3	10636517	TRUE	TRUE	TRUE	TRUE	TRUE	TRUE	TRUE	TRUE	TRUE	5.426768168262182	1.1466819461486815	NA	NA	TRUE	TRUE	Global assembly
PHA000008	BGN:ARC	Acacia dealbata	Fabaceae	Acacia	205042	3808	3803	BGN	ARC	CNS	phyloalps	Silicagel	9738173	95	168	339.804704	168.048079	1	TRUE	174319	88	8	37	TRUE	TRUE	TRUE	1029	360.848665	182.726347	1	6804	3	10736745	TRUE	TRUE	TRUE	TRUE	TRUE	TRUE	TRUE	TRUE	TRUE	1.5827886271566762	0.37839779164887877	NA	NA	TRUE	TRUE	Global assembly
PHA000010	BGN:CQD	Acalypha virginica	Euphorbiaceae	Acalypha	1532233	20025	3977	BGN	CQD	CNS	phyloalps	Silicagel	4661440	97	384	307.818473	128.96599	14	FALSE	147711	78	4	39	TRUE	TRUE	TRUE	598	303.594004	125.524061	NA	NA	NA	5136441	NA	NA	NA	NA	NA	NA	TRUE	TRUE	TRUE	6.439686086118956	NA	NA	NA	TRUE	TRUE	Global assembly
PHA000015	BGN:ARD	Acer campestre	Sapindaceae	Acer	66205	4022	23672	BGN	ARD	CNS	phyloalps	Silicagel	6246556	81	121	249.667417	144.036404	1	TRUE	156374	83	8	36	TRUE	TRUE	TRUE	464	282.341388	140.638061	1	6793	3	6921405	TRUE	TRUE	TRUE	TRUE	TRUE	TRUE	TRUE	TRUE	TRUE	1.8697961596363	0.31147553671431893	NA	NA	TRUE	TRUE	Global assembly
PHA000017	BGN:BEL	Acer monspessulanum	Sapindaceae	Acer	168566	4022	23672	BGN	BEL	CNS	phyloalps	Silicagel	4182194	83	92	383.890025	164.943209	1	TRUE	156315	83	8	37	TRUE	TRUE	TRUE	387	395.43016	154.284271	1	7197	3	4646256	TRUE	TRUE	TRUE	TRUE	TRUE	TRUE	TRUE	TRUE	TRUE	2.071458417245929	0.4011900976561844	NA	NA	TRUE	TRUE	Global assembly
PHA000019	BGN:IEV	Acer monspessulanum martini	Sapindaceae	Acer	1532222	4022	23672	BGN	IEV	CNS	phyloalps	Silicagel	4225233	97	51	330.791866	136.931681	10	FALSE	56938	33	0	22	TRUE	FALSE	TRUE	269	323.731624	135.526658	1	9794	3	4690358	TRUE	TRUE	FALSE	TRUE	TRUE	FALSE	FALSE	TRUE	TRUE	0.9435677409271941	0.32141044544018205	FALSE	FALSE	TRUE	FALSE	Global assembly
PHA000020	BGN:ABB	Acer negundo	Sapindaceae	Acer	4023	4022	23672	BGN	ABB	CNS	phyloalps	Silicagel	4876433	97	842	324.089724	390.149124	1	TRUE	155986	83	8	37	TRUE	TRUE	TRUE	224	312.110707	133.527683	1	7713	3	5404139	TRUE	TRUE	TRUE	TRUE	TRUE	TRUE	TRUE	TRUE	TRUE	13.883332387871539	0.18262799793953668	NA	NA	TRUE	TRUE	Global assembly
PHA000023	BGN:BEM	Acer opalus	Sapindaceae	Acer	168567	4022	23672	BGN	BEM	CNS	phyloalps	Silicagel	4812496	93	214	306.275075	130.677082	1	TRUE	156234	83	8	37	TRUE	TRUE	TRUE	929	305.458953	126.142262	1	6626	3	5346675	TRUE	TRUE	TRUE	TRUE	TRUE	TRUE	TRUE	TRUE	TRUE	3.7351323881452276	0.687675924179179	NA	NA	TRUE	TRUE	Global assembly
PHA000026	BGN:ARE	Acer platanoides	Sapindaceae	Acer	4025	4022	23672	BGN	ARE	CNS	phyloalps	Silicagel	4193489	83	107	303.423806	127.257598	1	TRUE	156402	83	8	36	TRUE	TRUE	TRUE	671	331.580156	125.452931	1	7378	3	4650247	TRUE	TRUE	TRUE	TRUE	TRUE	TRUE	TRUE	TRUE	TRUE	2.4040443971451357	0.7111767905419022	NA	NA	TRUE	TRUE	Global assembly
PHA009921	RSZ:RSZAXPI000693-87	Acer pseudoplatanus	Sapindaceae	Acer	4026	4022	23672	RSZ	RSZAXPI000693-87	BGI	phyloalps	Silicagel	13715369	99	775	198.044806	14.096122	1	TRUE	155976	83	8	37	TRUE	TRUE	TRUE	3035	201.978375	11.035831	1	6974	3	13771075	TRUE	TRUE	TRUE	TRUE	TRUE	TRUE	TRUE	TRUE	TRUE	4.451299277563157	0.7794135501891669	NA	NA	TRUE	TRUE	Global assembly
PHA009921	RSZ:RSZAXPI000737-32	Acer pseudoplatanus	Sapindaceae	Acer	4026	4022	23672	RSZ	RSZAXPI000737-32	BGI	phyloalps	Silicagel	15391958	99	775	198.044806	14.096122	1	TRUE	155976	83	8	37	TRUE	TRUE	TRUE	3035	201.978375	11.035831	1	6974	3	15484219	TRUE	TRUE	TRUE	TRUE	TRUE	TRUE	TRUE	TRUE	TRUE	3.9664357270993147	0.6945149177540924	NA	NA	TRUE	TRUE	Global assembly
PHA000028	RSZ:RSZAXPI000944-80	Aceras anthropophorum	Orchidaceae	Aceras	59314	59331	4747	RSZ	RSZAXPI000944-80	BGI	phyloalps	Silicagel	13218746	99	712	184.046269	18.833425	1	TRUE	152042	84	8	38	TRUE	TRUE	TRUE	231	186.242412	9.808895	1	7328	3	13351143	TRUE	TRUE	TRUE	TRUE	TRUE	TRUE	TRUE	TRUE	TRUE	4.136072278632851	0.06467582729355215	NA	NA	TRUE	TRUE	Global assembly
PHA000031	BGN:GFD	Achillea ageratum	Asteraceae	Achillea	282717	13328	4210	BGN	GFD	CNS	phyloalps	Silicagel	5364528	97	97	368.585393	204.537213	1	TRUE	149138	83	8	36	TRUE	TRUE	TRUE	307	362.899795	140.727533	1	8652	3	5936784	TRUE	TRUE	TRUE	TRUE	TRUE	TRUE	TRUE	TRUE	TRUE	1.3900384153088585	0.2552240758238055	NA	NA	TRUE	TRUE	Global assembly
PHA000033	BGN:IRB	Achillea aspleniifolia	Asteraceae	Achillea	282720	13328	4210	BGN	IRB	CNS	phyloalps	Silicagel	3264806	93	76	420.720034	143.083623	1	TRUE	149200	83	8	36	TRUE	TRUE	TRUE	147	424.811791	141.977356	1	7440	3	3621384	TRUE	TRUE	TRUE	TRUE	TRUE	TRUE	TRUE	TRUE	TRUE	1.8672913753593645	0.18010258496216927	NA	NA	TRUE	TRUE	Global assembly
PHA000034	BGN:ARF	Achillea atrata	Asteraceae	Achillea	282721	13328	4210	BGN	ARF	CNS	phyloalps	Silicagel	3175305	87	96	345.578344	159.776632	1	TRUE	148919	83	8	36	TRUE	TRUE	TRUE	123	350.12802	162.34503	1	6478	3	3522216	TRUE	TRUE	TRUE	TRUE	TRUE	TRUE	TRUE	TRUE	TRUE	2.5875374773935644	0.14421530725612078	NA	NA	TRUE	TRUE	Global assembly
PHA000038	BGN:CQE	Achillea clavenae	Asteraceae	Achillea	282726	13328	4210	BGN	CQE	CNS	phyloalps	Silicagel	4338885	95	119	331.755236	126.005165	1	TRUE	149131	83	8	36	TRUE	TRUE	TRUE	234	314.270887	117.819145	1	7229	3	4819615	TRUE	TRUE	TRUE	TRUE	TRUE	TRUE	TRUE	TRUE	TRUE	2.152698216246801	0.20519290579322372	NA	NA	TRUE	TRUE	Global assembly
PHA000040	BGN:BSP	Achillea clusiana	Asteraceae	Achillea	282727	13328	4210	BGN	BSP	CNS	phyloalps	Silicagel	4172556	91	187	360.795839	195.728374	1	TRUE	148881	83	8	36	TRUE	TRUE	TRUE	250	350.024347	130.853467	1	6435	3	4629809	TRUE	TRUE	TRUE	TRUE	TRUE	TRUE	TRUE	TRUE	TRUE	3.6661254483495815	0.2118434291663363	NA	NA	TRUE	TRUE	Global assembly
PHA000042	BGN:CHF	Achillea collina	Asteraceae	Achillea	282730	13328	4210	BGN	CHF	CNS	phyloalps	Silicagel	3383489	77	166	360.726816	172.145535	1	TRUE	158846	84	8	37	TRUE	TRUE	TRUE	1215	350.574923	126.003424	1	6520	3	3755183	TRUE	TRUE	TRUE	TRUE	TRUE	TRUE	TRUE	TRUE	TRUE	5.060563530415213	1.520331815479812	NA	NA	TRUE	TRUE	Global assembly
PHA000043	BGN:LGR	Achillea collina	Asteraceae	Achillea	282730	13328	4210	BGN	LGR	CNS	phyloalps	Silicagel	4924312	99	166	360.726816	172.145535	1	TRUE	158846	84	8	37	TRUE	TRUE	TRUE	1215	350.574923	126.003424	1	6520	3	5393826	TRUE	TRUE	TRUE	TRUE	TRUE	TRUE	TRUE	TRUE	TRUE	2.704416763030433	0.8124808279631938	NA	NA	TRUE	TRUE	Global assembly
PHA000045	BGN:IBH	Achillea crithmifolia	Asteraceae	Achillea	282732	13328	4210	BGN	IBH	CNS	phyloalps	Silicagel	17792750	101	217	397.658534	255.893404	1	TRUE	148580	83	8	36	TRUE	TRUE	TRUE	1563	392.230555	149.577578	1	6512	3	18433661	TRUE	TRUE	TRUE	TRUE	TRUE	TRUE	TRUE	TRUE	TRUE	0.8970685718443281	0.28319065878289784	NA	NA	TRUE	TRUE	Global assembly
PHA000050	BGN:FAT	Achillea distans	Asteraceae	Achillea	282733	13328	4210	BGN	FAT	CNS	phyloalps	Silicagel	5165404	93	109	359.388264	149.38574	1	TRUE	148784	83	8	36	TRUE	TRUE	TRUE	157	341.157284	139.161602	1	7347	3	5733089	TRUE	TRUE	TRUE	TRUE	TRUE	TRUE	TRUE	TRUE	TRUE	1.6879729766716016	0.12005837297527938	NA	NA	TRUE	TRUE	Global assembly
PHA000053	BGN:IKE	Achillea erba-rotta ambigua	Asteraceae	Achillea	282734	13328	4210	BGN	IKE	CNS	phyloalps	Silicagel	3709108	97	87	378.815531	132.914609	4	FALSE	125292	79	4	30	TRUE	TRUE	TRUE	221	379.102839	132.476626	1	6377	3	4092869	TRUE	TRUE	TRUE	TRUE	TRUE	TRUE	TRUE	TRUE	TRUE	1.833594700719385	0.1958562710645444	NA	NA	TRUE	TRUE	Global assembly
PHA000054	BGN:FAV	Achillea erba-rotta erba-rotta	Asteraceae	Achillea	282734	13328	4210	BGN	FAV	CNS	phyloalps	Silicagel	4377693	93	112	344.02116	166.955723	1	TRUE	148845	83	8	36	TRUE	TRUE	TRUE	408	334.899775	139.213026	1	8947	3	4849997	TRUE	TRUE	TRUE	TRUE	TRUE	TRUE	TRUE	TRUE	TRUE	2.0473591175578907	0.4483109578345224	NA	NA	TRUE	TRUE	Global assembly
PHA000058	BGN:INB	Achillea erba-rotta moschata	Asteraceae	Achillea	282750	13328	4210	BGN	INB	CNS	phyloalps	Silicagel	3759647	99	86	364.256381	125.279454	1	TRUE	148938	83	8	36	TRUE	TRUE	TRUE	133	356.611938	121.606532	1	6868	3	4172508	TRUE	TRUE	TRUE	TRUE	TRUE	TRUE	TRUE	TRUE	TRUE	1.7206467102960046	0.12270709285615207	NA	NA	TRUE	TRUE	Global assembly
PHA000060	BGN:IBI	Achillea filipendula	Asteraceae	Achillea	282736	13328	4210	BGN	IBI	CNS	phyloalps	Silicagel	10417101	99	130	369.008427	191.535872	1	TRUE	149059	83	8	36	TRUE	TRUE	TRUE	1048	370.039687	138.423778	1	8252	3	11250077	TRUE	TRUE	TRUE	TRUE	TRUE	TRUE	TRUE	TRUE	TRUE	0.9394842212053065	0.41928414177084894	NA	NA	TRUE	TRUE	Global assembly
PHA000061	BGN:DSE	Achillea macrophylla	Asteraceae	Achillea	282746	13328	4210	BGN	DSE	CNS	phyloalps	Silicagel	4103656	93	132	344.797455	169.33995	1	TRUE	149018	83	8	36	TRUE	TRUE	TRUE	105	343.162148	139.453302	1	9573	3	4536894	TRUE	TRUE	TRUE	TRUE	TRUE	TRUE	TRUE	TRUE	TRUE	2.5770851571725153	0.13169020266868875	NA	NA	TRUE	TRUE	Global assembly
PHA000064	RSZ:RSZAXPI001135-94	Achillea millefolium millefolium	Asteraceae	Achillea	482477	13328	4210	RSZ	RSZAXPI001135-94	BGI	phyloalps	Silicagel	11541725	99	278	193.998472	11.839847	1	TRUE	149172	83	8	36	TRUE	TRUE	TRUE	336	196.490558	11.730285	1	7544	3	11578595	TRUE	TRUE	TRUE	TRUE	TRUE	TRUE	TRUE	TRUE	TRUE	1.8146638838779743	0.11091876988872455	NA	NA	TRUE	TRUE	Global assembly
PHA000066	BGN:HBK	Achillea millefolium sudetica	Asteraceae	Achillea	282748	13328	4210	BGN	HBK	CNS	phyloalps	Silicagel	3795367	85	42	359.322835	220.214951	1	TRUE	149156	83	8	36	TRUE	TRUE	TRUE	91	354.837838	122.375802	1	6890	3	4209760	TRUE	TRUE	TRUE	TRUE	TRUE	TRUE	TRUE	TRUE	TRUE	0.970928658081101	0.09717575324305226	NA	NA	TRUE	TRUE	Global assembly
PHA000069	BGN:CQF	Achillea nana	Asteraceae	Achillea	282752	13328	4210	BGN	CQF	CNS	phyloalps	Silicagel	3869515	91	113	378.322387	181.265082	1	TRUE	149011	83	8	36	TRUE	TRUE	TRUE	255	366.554174	134.435808	1	6848	3	4298968	TRUE	TRUE	TRUE	TRUE	TRUE	TRUE	TRUE	TRUE	TRUE	2.3909409494812315	0.24795679238161045	NA	NA	TRUE	TRUE	Global assembly
PHA000071	BGN:CQG	Achillea nobilis nobilis	Asteraceae	Achillea	282753	13328	4210	BGN	CQG	CNS	phyloalps	Silicagel	4331093	95	95	321.777797	123.558537	1	TRUE	149170	83	8	36	TRUE	TRUE	TRUE	110	308.723794	115.780446	1	6685	3	4791712	TRUE	TRUE	TRUE	TRUE	TRUE	TRUE	TRUE	TRUE	TRUE	1.7220826244091274	0.08935996428372092	NA	NA	TRUE	TRUE	Global assembly
PHA000073	BGN:CHG	Achillea odorata	Asteraceae	Achillea	1532235	13328	4210	BGN	CHG	CNS	phyloalps	Silicagel	4016230	87	60	363.774812	156.990907	1	TRUE	149025	83	8	36	TRUE	TRUE	TRUE	136	344.979532	154.346366	1	6460	3	4454191	TRUE	TRUE	TRUE	TRUE	TRUE	TRUE	TRUE	TRUE	TRUE	1.2795066775180395	0.12571977706204204	NA	NA	TRUE	TRUE	Global assembly
PHA000075	BGN:CQH	Achillea oxyloba	Asteraceae	Achillea	282755	13328	4210	BGN	CQH	CNS	phyloalps	Silicagel	5094075	91	171	291.614749	122.147377	1	TRUE	148912	83	8	36	TRUE	TRUE	TRUE	376	289.827299	106.183947	1	8460	3	5633620	TRUE	TRUE	TRUE	TRUE	TRUE	TRUE	TRUE	TRUE	TRUE	2.7465599579084365	0.34310060605315384	NA	NA	TRUE	TRUE	Global assembly
PHA000080	BGN:BSQ	Achillea pannonica	Asteraceae	Achillea	282756	13328	4210	BGN	BSQ	CNS	phyloalps	Silicagel	3388086	85	64	414.68384	263.080268	1	TRUE	149189	83	8	36	TRUE	TRUE	TRUE	73	399.094745	164.287194	1	7422	3	3759866	TRUE	TRUE	TRUE	TRUE	TRUE	TRUE	TRUE	TRUE	TRUE	1.6577285992219588	0.09406768652410413	NA	NA	TRUE	TRUE	Global assembly
PHA000083	BGN:CQI	Achillea ptarmica	Asteraceae	Achillea	133233	13328	4210	BGN	CQI	CNS	phyloalps	Silicagel	4660220	95	66	330.527616	121.094315	1	TRUE	149486	83	8	36	TRUE	TRUE	TRUE	431	322.989163	116.569046	1	7362	3	5171141	TRUE	TRUE	TRUE	TRUE	TRUE	TRUE	TRUE	TRUE	TRUE	1.1142546014882062	0.3583546654336852	NA	NA	TRUE	TRUE	Global assembly
PHA000086	BGN:CQK	Achillea roseoalba	Asteraceae	Achillea	282763	13328	4210	BGN	CQK	CNS	phyloalps	Silicagel	6061662	99	71	325.312686	244.066456	1	TRUE	149241	83	8	36	TRUE	TRUE	TRUE	280	327.071964	134.485295	1	6631	3	6715713	TRUE	TRUE	TRUE	TRUE	TRUE	TRUE	TRUE	TRUE	TRUE	0.8828554300984139	0.15469638058294438	NA	NA	TRUE	TRUE	Global assembly
PHA000087	BGN:KMP	Achillea setacea	Asteraceae	Achillea	282767	13328	4210	BGN	KMP	CNS	phyloalps	Silicagel	5277111	85	32	348.765351	119.185684	7	FALSE	74054	39	4	22	TRUE	FALSE	TRUE	161	352.362427	121.265882	1	8960	3	5855513	TRUE	TRUE	FALSE	TRUE	TRUE	FALSE	FALSE	TRUE	TRUE	0.5409537417682649	0.16080099620461896	TRUE	TRUE	TRUE	TRUE	Global assembly
PHA000089	BGN:CQL	Achillea stricta	Asteraceae	Achillea	1532234	13328	4210	BGN	CQL	CNS	phyloalps	Silicagel	4569910	87	65	323.769019	145.944053	1	TRUE	149113	83	8	36	TRUE	TRUE	TRUE	65	302.265068	132.948117	1	7123	3	5056731	TRUE	TRUE	TRUE	TRUE	TRUE	TRUE	TRUE	TRUE	TRUE	1.218910923495387	0.05822632840904309	NA	NA	TRUE	TRUE	Global assembly
PHA000091	BGN:GFE	Achillea tomentosa	Asteraceae	Achillea	1532236	13328	4210	BGN	GFE	CNS	phyloalps	Silicagel	9328670	97	79	341.709832	267.50276	1	TRUE	149007	83	8	36	TRUE	TRUE	TRUE	424	338.364501	138.115288	1	8151	3	10331893	TRUE	TRUE	TRUE	TRUE	TRUE	TRUE	TRUE	TRUE	TRUE	0.6504475798524622	0.19096566499866463	NA	NA	TRUE	TRUE	Global assembly
PHA000094	BGN:CLB	Achnatherum calamagrostis	Poaceae	Achnatherum	487912	37868	4479	BGN	CLB	CNS	phyloalps	Silicagel	3931490	91	68	327.785156	159.451451	1	TRUE	137680	81	8	38	TRUE	TRUE	TRUE	474	369.332809	151.6436	1	7379	3	4356194	TRUE	TRUE	TRUE	TRUE	TRUE	TRUE	TRUE	TRUE	TRUE	1.3084321496653717	0.4888181113225562	NA	NA	TRUE	TRUE	Global assembly
PHA000099	BGN:ABC	Acinos alpinus	Lamiaceae	Acinos	224743	NA	4136	BGN	ABC	CNS	phyloalps	Silicagel	3588068	95	184	357.989524	261.802118	1	TRUE	152011	83	8	37	TRUE	TRUE	TRUE	373	377.649005	140.837614	1	8187	3	3972259	TRUE	TRUE	TRUE	TRUE	TRUE	TRUE	TRUE	TRUE	TRUE	4.102783242446324	0.44793949513249265	NA	NA	TRUE	TRUE	Global assembly
PHA000101	BGN:FIP	Acinos arvensis	Lamiaceae	Acinos	306377	NA	4136	BGN	FIP	CNS	phyloalps	Silicagel	4038977	83	365	325.367497	145.235343	1	TRUE	152100	83	8	37	TRUE	TRUE	TRUE	808	326.594078	113.357199	1	7021	3	4475816	TRUE	TRUE	TRUE	TRUE	TRUE	TRUE	TRUE	TRUE	TRUE	8.280234004500443	0.8461178665809779	NA	NA	TRUE	TRUE	Global assembly
PHA000104	BGN:CQM	Aconitum angustifolium	Ranunculaceae	Aconitum	1532237	49188	3440	BGN	CQM	CNS	phyloalps	Silicagel	4839087	85	158	362.636763	146.944692	1	TRUE	155839	81	8	39	TRUE	TRUE	TRUE	112	336.869008	140.946034	1	6329	3	5364863	TRUE	TRUE	TRUE	TRUE	TRUE	TRUE	TRUE	TRUE	TRUE	2.993097664910757	0.08616695913189945	NA	NA	TRUE	TRUE	Global assembly
PHA000106	BGN:BBL	Aconitum anthora	Ranunculaceae	Aconitum	112588	49188	3440	BGN	BBL	CNS	phyloalps	Silicagel	4901185	85	505	356.099397	144.249425	1	TRUE	157454	81	8	39	TRUE	TRUE	TRUE	557	346.509506	127.552653	1	6785	3	5432264	TRUE	TRUE	TRUE	TRUE	TRUE	TRUE	TRUE	TRUE	TRUE	9.543222710426152	0.45358118375814155	NA	NA	TRUE	TRUE	Global assembly
PHA000110	BGN:IBK	Aconitum burnatii	Ranunculaceae	Aconitum	1532238	49188	3440	BGN	IBK	CNS	phyloalps	Silicagel	2964369	97	206	412.357373	142.470006	2	FALSE	129767	77	4	31	TRUE	TRUE	TRUE	147	406.935651	141.086481	1	6393	3	3266659	TRUE	TRUE	TRUE	TRUE	TRUE	TRUE	TRUE	TRUE	TRUE	5.432359828403599	0.16341354306333436	NA	NA	TRUE	TRUE	Global assembly
PHA000114	BGN:CQN	Aconitum lycoctonum neapolitanum	Ranunculaceae	Aconitum	1532241	49188	3440	BGN	CQN	CNS	phyloalps	Silicagel	4299352	85	93	315.271138	210.283984	1	TRUE	157127	79	8	39	TRUE	TRUE	TRUE	169	343.818776	137.407659	1	7196	3	4765281	TRUE	TRUE	TRUE	TRUE	TRUE	TRUE	TRUE	TRUE	TRUE	1.9993178452172764	0.16638950679626358	NA	NA	TRUE	TRUE	Global assembly
PHA000115	BGN:ARH	Aconitum lycoctonum vulparia	Ranunculaceae	Aconitum	516012	49188	3440	BGN	ARH	CNS	phyloalps	Silicagel	3895191	93	168	354.258743	189.795864	1	TRUE	157158	79	8	39	TRUE	TRUE	TRUE	152	358.292105	152.146336	1	8261	3	4318244	TRUE	TRUE	TRUE	TRUE	TRUE	TRUE	TRUE	TRUE	TRUE	3.6442156826282095	0.17331434405097967	NA	NA	TRUE	TRUE	Global assembly
PHA000119	BGN:CQP	Aconitum napellus lusitanicum	Ranunculaceae	Aconitum	1532242	49188	3440	BGN	CQP	CNS	phyloalps	Silicagel	6595407	99	133	338.187745	191.782457	1	TRUE	155788	82	8	39	TRUE	TRUE	TRUE	336	330.12707	117.669905	1	6026	3	7306671	TRUE	TRUE	TRUE	TRUE	TRUE	TRUE	TRUE	TRUE	TRUE	1.586641654525259	0.15504637384682088	NA	NA	TRUE	TRUE	Global assembly
PHA000120	BGN:CQQ	Aconitum napellus tauricum	Ranunculaceae	Aconitum	1532244	49188	3440	BGN	CQQ	CNS	phyloalps	Silicagel	3391565	87	86	328.77499	126.152838	1	TRUE	155788	82	8	39	TRUE	TRUE	TRUE	165	333.223023	124.801236	1	6800	3	3756575	TRUE	TRUE	TRUE	TRUE	TRUE	TRUE	TRUE	TRUE	TRUE	2.2702990114199983	0.1901268547726187	NA	NA	TRUE	TRUE	Global assembly
PHA000122	BGN:GIR	Aconitum napellus vulgare	Ranunculaceae	Aconitum	1532243	49188	3440	BGN	GIR	CNS	phyloalps	Silicagel	2191684	97	45	339.116363	168.275556	1	TRUE	155849	82	8	39	TRUE	TRUE	TRUE	123	335.261938	125.303369	1	6825	3	2425187	TRUE	TRUE	TRUE	TRUE	TRUE	TRUE	TRUE	TRUE	TRUE	1.6494413080130803	0.1974367984458291	NA	NA	TRUE	TRUE	Global assembly
PHA000103	BGN:IKF	Aconitum rostratum	Ranunculaceae	Aconitum	112594	49188	3440	BGN	IKF	CNS	phyloalps	Silicagel	3903374	95	118	381.020848	140.629439	2	FALSE	129763	76	4	31	TRUE	TRUE	TRUE	389	385.08117	142.149718	1	6946	3	4320509	TRUE	TRUE	TRUE	TRUE	TRUE	TRUE	TRUE	TRUE	TRUE	2.412923443046694	0.3643263764279718	NA	NA	TRUE	TRUE	Global assembly
PHA000124	BGN:FCN	Aconitum variegatum paniculatum	Ranunculaceae	Aconitum	1532239	49188	3440	BGN	FCN	CNS	phyloalps	Silicagel	4053534	93	124	355.914129	136.624	1	TRUE	155852	81	8	39	TRUE	TRUE	TRUE	372	344.440911	127.882188	1	6786	3	4492017	TRUE	TRUE	TRUE	TRUE	TRUE	TRUE	TRUE	TRUE	TRUE	2.5632283664904087	0.3348189505749798	NA	NA	TRUE	TRUE	Global assembly
PHA000125	BGN:HSF	Aconitum variegatum valesiacum	Ranunculaceae	Aconitum	1532240	49188	3440	BGN	HSF	CNS	phyloalps	Silicagel	3221059	95	123	413.012175	140.175887	2	FALSE	129748	76	4	31	TRUE	TRUE	TRUE	172	414.790482	138.163833	1	6016	3	3562848	TRUE	TRUE	TRUE	TRUE	TRUE	TRUE	TRUE	TRUE	TRUE	3.0479520620555633	0.16907678989719646	NA	NA	TRUE	TRUE	Global assembly
PHA000126	BGN:CQR	Aconitum variegatum variegatum	Ranunculaceae	Aconitum	112594	49188	3440	BGN	CQR	CNS	phyloalps	Silicagel	5097280	85	164	339.540028	152.592027	1	TRUE	155772	81	8	39	TRUE	TRUE	TRUE	341	308.015012	140.632054	1	6108	3	5652089	TRUE	TRUE	TRUE	TRUE	TRUE	TRUE	TRUE	TRUE	TRUE	2.9481245822454794	0.24036210315628542	NA	NA	TRUE	TRUE	Global assembly
PHA009922	BGN:MCL	Acorus calamus	Acoraceae	Acorus	4465	4464	42228	BGN	MCL	CNS	phyloalps	Silicagel	9009958	99	343	338.060764	124.521307	1	TRUE	154152	80	8	38	TRUE	TRUE	TRUE	855	326.032308	110.676258	1	7072	3	9954817	TRUE	TRUE	TRUE	TRUE	TRUE	TRUE	TRUE	TRUE	TRUE	2.9638439037017807	0.3389381151186478	NA	NA	TRUE	TRUE	Global assembly
PHA009922	RSZ:RSZAXPI000860-101	Acorus calamus	Acoraceae	Acorus	4465	4464	42228	RSZ	RSZAXPI000860-101	BGI	phyloalps	Silicagel	13580745	99	343	338.060764	124.521307	1	TRUE	154152	80	8	38	TRUE	TRUE	TRUE	855	326.032308	110.676258	1	7072	3	13685448	TRUE	TRUE	TRUE	TRUE	TRUE	TRUE	TRUE	TRUE	TRUE	1.9663213682982115	0.22486381872409666	NA	NA	TRUE	TRUE	Global assembly
PHA000128	BGN:GSI	Actaea spicata	Ranunculaceae	Actaea	64025	46988	3440	BGN	GSI	CNS	phyloalps	Silicagel	16164951	99	37	344.186579	156.412088	NA	NA	NA	NA	NA	NA	NA	NA	NA	261	343.815442	121.258363	1	6530	3	17894253	TRUE	TRUE	TRUE	TRUE	TRUE	TRUE	TRUE	TRUE	TRUE	NA	0.05324932486790261	TRUE	TRUE	TRUE	TRUE	Targeted assembly
PHA000132	BGN:NR	Adenophora liliifolia	Campanulaceae	Adenophora	361368	82270	4381	BGN	NR	CNS	phyloalps	Silicagel	5808036	89	159	287.63254	132.104336	NA	NA	NA	NA	NA	NA	NA	NA	NA	94	275.710009	124.246768	1	6329	3	6440437	TRUE	TRUE	TRUE	TRUE	TRUE	TRUE	TRUE	TRUE	TRUE	NA	0.05754580203835521	TRUE	TRUE	TRUE	TRUE	Targeted assembly
PHA000134	BGN:DSF	Adenostyles alliariae	Asteraceae	Adenostyles	1346275	217499	4210	BGN	DSF	CNS	phyloalps	Silicagel	3915749	87	113	380.650523	117.215652	NA	TRUE	154129	81	8	39	TRUE	TRUE	TRUE	331	369.462842	114.562581	1	7730	3	4336887	TRUE	TRUE	TRUE	TRUE	TRUE	TRUE	TRUE	TRUE	TRUE	2.5562228353998817	0.3755289247329829	NA	NA	TRUE	TRUE	Global assembly
PHA000135	BGN:LID	Adenostyles alliariae	Asteraceae	Adenostyles	1346275	217499	4210	BGN	LID	CNS	phyloalps	Silicagel	11618701	99	113	380.650523	117.215652	NA	TRUE	154129	81	8	39	TRUE	TRUE	TRUE	331	369.462842	114.562581	1	7730	3	12807168	TRUE	TRUE	TRUE	TRUE	TRUE	TRUE	TRUE	TRUE	TRUE	0.7570769753091168	0.11122046894376349	NA	NA	TRUE	TRUE	Global assembly
PHA000137	BGN:ARI	Adenostyles glabra	Asteraceae	Adenostyles	1395540	217499	4210	BGN	ARI	CNS	phyloalps	Silicagel	5402841	89	209	287.156156	181.026212	1	TRUE	150501	83	8	36	TRUE	TRUE	TRUE	65	253.277212	128.920233	1	7737	3	5975790	TRUE	TRUE	TRUE	TRUE	TRUE	TRUE	TRUE	TRUE	TRUE	3.270720872863124	0.05229302488753686	NA	NA	TRUE	TRUE	Global assembly
PHA000139	RSZ:RSZAXPI000968-109	Adenostyles leucophylla	Asteraceae	Adenostyles	217500	217499	4210	RSZ	RSZAXPI000968-109	BGI	phyloalps	Silicagel	13637884	99	309	189.467096	13.710344	1	TRUE	150426	83	8	36	TRUE	TRUE	TRUE	414	192.33056	13.757332	1	8443	3	13820207	TRUE	TRUE	TRUE	TRUE	TRUE	TRUE	TRUE	TRUE	TRUE	1.7213500809416422	0.1294449010898278	NA	NA	TRUE	TRUE	Global assembly
PHA000140	BGN:CHH	Adiantum capillus-veneris	Pteridaceae	Adiantum	13818	13817	13819	BGN	CHH	CNS	phyloalps	Silicagel	15766566	99	561	304.200232	118.724341	NA	NA	NA	NA	NA	NA	NA	NA	NA	729	305.225291	117.365002	1	10707	3	17371995	TRUE	TRUE	FALSE	TRUE	TRUE	FALSE	TRUE	TRUE	TRUE	NA	0.25003052200921416	TRUE	TRUE	TRUE	TRUE	Targeted assembly
PHA000143	BGN:CLC	Adonis aestivalis aestivalis	Ranunculaceae	Adonis	113211	46984	3440	BGN	CLC	CNS	phyloalps	Silicagel	3651500	85	140	370.01049	150.394887	1	TRUE	153357	81	8	39	TRUE	TRUE	TRUE	151	350.689471	145.036425	1	8227	3	4056168	TRUE	TRUE	TRUE	TRUE	TRUE	TRUE	TRUE	TRUE	TRUE	3.4586882103245244	0.20012355921418273	NA	NA	TRUE	TRUE	Global assembly
PHA000144	BGN:GFF	Adonis aestivalis squarrosa	Ranunculaceae	Adonis	1532245	46984	3440	BGN	GFF	CNS	phyloalps	Silicagel	3379839	95	169	378.648621	441.580804	1	TRUE	154189	81	8	39	TRUE	TRUE	TRUE	34	366.529823	144.167799	1	7836	3	3732488	TRUE	TRUE	TRUE	TRUE	TRUE	TRUE	TRUE	TRUE	TRUE	4.057798548828416	0.04148811759812726	NA	NA	TRUE	TRUE	Global assembly
PHA000146	BGN:KDC	Adonis annua annua	Ranunculaceae	Adonis	212759	46984	3440	BGN	KDC	CNS	phyloalps	Silicagel	4255437	77	74	365.886457	119.740051	15	FALSE	126991	78	4	39	TRUE	TRUE	TRUE	195	357.839699	119.045418	1	9107	3	4717518	TRUE	TRUE	FALSE	TRUE	TRUE	FALSE	TRUE	TRUE	TRUE	1.7124666998581242	0.27098488143734495	NA	NA	TRUE	TRUE	Global assembly
PHA000148	BGN:CHI	Adonis flammea	Ranunculaceae	Adonis	1532246	46984	3440	BGN	CHI	CNS	phyloalps	Silicagel	3627645	89	113	351.936664	195.897261	1	TRUE	150422	83	8	36	TRUE	TRUE	TRUE	118	342.073532	118.24258	1	8375	3	4020538	TRUE	TRUE	TRUE	TRUE	TRUE	TRUE	TRUE	TRUE	TRUE	2.6323584026972897	0.15304601999740414	NA	NA	TRUE	TRUE	Global assembly
PHA000150	BGN:KDD	Adonis pyrenaica	Ranunculaceae	Adonis	1532247	46984	3440	BGN	KDD	CNS	phyloalps	Silicagel	4308305	77	214	370.715018	126.14173	1	TRUE	156442	82	8	39	TRUE	TRUE	TRUE	827	378.88146	121.692932	1	8572	3	4776043	TRUE	TRUE	TRUE	TRUE	TRUE	TRUE	TRUE	TRUE	TRUE	5.0459154718950625	1.0684655159454413	NA	NA	TRUE	TRUE	Global assembly
PHA000151	BGN:CQS	Adonis vernalis	Ranunculaceae	Adonis	46985	46984	3440	BGN	CQS	CNS	phyloalps	Silicagel	3504994	91	76	372.30249	127.468085	1	TRUE	157010	81	8	39	TRUE	TRUE	TRUE	136	360.401776	127.050919	1	8250	3	3893652	TRUE	TRUE	TRUE	TRUE	TRUE	TRUE	TRUE	TRUE	TRUE	1.8706056382583074	0.17588718168519446	NA	NA	TRUE	TRUE	Global assembly
PHA000153	BGN:BBM	Adoxa moschatellina	Adoxaceae	Adoxa	4208	4207	4206	BGN	BBM	CNS	phyloalps	Silicagel	5397932	93	283	320.296454	129.211219	1	TRUE	157740	80	8	37	TRUE	TRUE	TRUE	107	309.509137	120.992878	1	7827	3	5995015	TRUE	TRUE	TRUE	TRUE	TRUE	TRUE	TRUE	TRUE	TRUE	4.446188986162037	0.08341396357453307	NA	NA	TRUE	TRUE	Global assembly
PHA000156	BGN:CFD	Aegilops cylindrica	Poaceae	Aegilops	130456	4480	4479	BGN	CFD	CNS	phyloalps	Silicagel	4716614	73	59	322.804233	178.559314	1	TRUE	135625	83	8	38	TRUE	TRUE	TRUE	202	322.609313	142.925218	1	6812	3	5229545	TRUE	TRUE	TRUE	TRUE	TRUE	TRUE	TRUE	TRUE	TRUE	1.162006537183213	0.1998217771860962	NA	NA	TRUE	TRUE	Global assembly
PHA000159	BGN:BVF	Aegilops neglecta	Poaceae	Aegilops	130460	4480	4479	BGN	BVF	CNS	phyloalps	Silicagel	9732667	89	67	368.047311	199.485505	1	TRUE	136868	84	8	38	TRUE	TRUE	TRUE	492	376.798636	161.334557	1	8138	2	10757987	TRUE	TRUE	TRUE	TRUE	FALSE	FALSE	TRUE	TRUE	TRUE	0.5293279872524012	0.2311164838251323	NA	NA	TRUE	TRUE	Global assembly
PHA000161	BGN:BVE	Aegilops ovata	Poaceae	Aegilops	130459	4480	4479	BGN	BVE	CNS	phyloalps	Silicagel	4690211	77	41	282.371769	126.092876	1	TRUE	136203	84	8	38	TRUE	TRUE	TRUE	188	301.132186	115.833853	1	7022	3	5208141	TRUE	TRUE	TRUE	TRUE	TRUE	TRUE	TRUE	TRUE	TRUE	0.7731387279237045	0.18277027810287616	NA	NA	TRUE	TRUE	Global assembly
PHA000163	BGN:GNB	Aegilops triuncialis	Poaceae	Aegilops	39391	4480	4479	BGN	GNB	CNS	phyloalps	Silicagel	4482183	75	43	363.067537	215.861736	1	TRUE	136597	83	8	38	TRUE	TRUE	TRUE	264	374.301745	142.599985	1	7637	3	4980058	TRUE	TRUE	TRUE	TRUE	TRUE	TRUE	TRUE	TRUE	TRUE	0.8736324836952589	0.29987887598520635	NA	NA	TRUE	TRUE	Global assembly
PHA000167	BGN:ARK	Aegopodium podagraria	Apiaceae	Aegopodium	40902	40898	4037	BGN	ARK	CNS	phyloalps	Silicagel	4350582	91	49	323.550243	141.704052	1	TRUE	155094	83	8	37	TRUE	TRUE	TRUE	249	326.974091	148.757995	1	6961	3	4812280	TRUE	TRUE	TRUE	TRUE	TRUE	TRUE	TRUE	TRUE	TRUE	0.9597814021911764	0.2189032624615726	NA	NA	TRUE	TRUE	Global assembly
PHA000168	BGN:BEN	Aesculus hippocastanum	Sapindaceae	Aesculus	43364	43363	23672	BGN	BEN	CNS	phyloalps	Silicagel	4666499	93	187	305.131792	133.261257	1	TRUE	156082	81	8	37	TRUE	TRUE	TRUE	600	310.94398	125.514414	1	7354	3	5178480	TRUE	TRUE	TRUE	TRUE	TRUE	TRUE	TRUE	TRUE	TRUE	3.362716900563665	0.5083592784475318	NA	NA	TRUE	TRUE	Global assembly
PHA000170	BGN:KII	Aethionema saxatile ovalifolium	Brassicaceae	Aethionema	1532248	72656	3700	BGN	KII	CNS	phyloalps	Silicagel	3648892	63	243	389.130255	142.565255	1	TRUE	154238	81	8	39	TRUE	TRUE	TRUE	1636	407.588097	181.832982	1	8320	3	4041206	TRUE	TRUE	TRUE	TRUE	TRUE	TRUE	TRUE	TRUE	TRUE	8.152036289372226	2.9605682083201286	NA	NA	TRUE	TRUE	Global assembly
PHA000171	BGN:ARL	Aethionema saxatile saxatile	Brassicaceae	Aethionema	202778	72656	3700	BGN	ARL	CNS	phyloalps	Silicagel	2861891	81	811	364.435152	295.347241	1	TRUE	154141	81	8	39	TRUE	TRUE	TRUE	401	367.575425	152.782475	1	6754	3	3170118	TRUE	TRUE	TRUE	TRUE	TRUE	TRUE	TRUE	TRUE	TRUE	26.96316832661764	0.5841674112641339	NA	NA	TRUE	TRUE	Global assembly
PHA000175	BGN:LVH	Aethionema thomasianum	Brassicaceae	Aethionema	1532249	72656	3700	BGN	LVH	CNS	phyloalps	Silicagel	6670910	99	1299	283.969517	187.35087	NA	NA	NA	NA	NA	NA	NA	NA	NA	2601	308.306579	182.417872	1	10137	3	7214021	TRUE	TRUE	TRUE	TRUE	TRUE	TRUE	TRUE	TRUE	TRUE	NA	1.9961792046635045	TRUE	TRUE	TRUE	TRUE	Targeted assembly
PHA000177	BGN:CQT	Aethusa cynapium	Apiaceae	Aethusa	40954	40953	4037	BGN	CQT	CNS	phyloalps	Silicagel	2835351	91	87	386.013651	133.895829	1	TRUE	147878	80	8	36	TRUE	TRUE	TRUE	149	370.61871	123.530818	1	8711	3	3144167	TRUE	TRUE	TRUE	TRUE	TRUE	TRUE	TRUE	TRUE	TRUE	2.493128154712911	0.2515220502517313	NA	NA	TRUE	TRUE	Global assembly
PHA000179	BGN:AMS	Agave americana	Asparagaceae	Agave	39510	39509	40552	BGN	AMS	CNS	phyloalps	Silicagel	15830234	93	75	374.438064	235.501664	1	TRUE	157275	83	8	38	TRUE	TRUE	TRUE	934	358.525614	173.041337	1	7384	3	17425977	TRUE	TRUE	TRUE	TRUE	TRUE	TRUE	TRUE	TRUE	TRUE	0.40060897842493937	0.23422771703137638	NA	NA	TRUE	TRUE	Global assembly
PHA000183	BGN:CQV	Agrimonia eupatoria	Rosaceae	Agrimonia	57912	23137	3745	BGN	CQV	CNS	phyloalps	Silicagel	4842772	83	111	359.965368	141.181116	1	TRUE	155164	83	8	37	TRUE	TRUE	TRUE	862	361.642904	208.921235	1	7912	3	5366996	TRUE	TRUE	TRUE	TRUE	TRUE	TRUE	TRUE	TRUE	TRUE	2.1424556217772674	0.8483819766711526	NA	NA	TRUE	TRUE	Global assembly
PHA000186	BGN:CRA	Agrimonia procera	Rosaceae	Agrimonia	1155245	23137	3745	BGN	CRA	CNS	phyloalps	Silicagel	5168062	83	141	343.74433	134.221029	1	TRUE	155231	83	8	37	TRUE	TRUE	TRUE	791	352.277856	157.292412	1	8141	3	5734628	TRUE	TRUE	TRUE	TRUE	TRUE	TRUE	TRUE	TRUE	TRUE	2.551301384337061	0.7506170673201433	NA	NA	TRUE	TRUE	Global assembly
PHA000188	BGN:CRB	Agropyron pectinatum	Poaceae	Agropyron	4593	4592	4479	BGN	CRB	CNS	phyloalps	Silicagel	7719165	95	97	349.602153	132.727619	1	TRUE	154863	62	8	32	FALSE	TRUE	FALSE	133	418.135458	134.389867	1	7830	2	8551122	TRUE	TRUE	TRUE	FALSE	TRUE	FALSE	FALSE	TRUE	TRUE	1.0242252477062643	0.07100508928102975	TRUE	TRUE	TRUE	TRUE	Targeted assembly
PHA000189	BGN:CHK	Agrostemma githago	Caryophyllaceae	Agrostemma	39848	39847	3568	BGN	CHK	CNS	phyloalps	Silicagel	4917119	97	183	313.909225	126.111672	1	TRUE	151733	82	8	37	TRUE	TRUE	TRUE	799	316.674138	127.955765	1	6993	3	5417519	TRUE	TRUE	TRUE	TRUE	TRUE	TRUE	TRUE	TRUE	TRUE	2.9108423545215563	0.5857305265605587	NA	NA	TRUE	TRUE	Global assembly
PHA000194	BGN:ARM	Agrostis alpina	Poaceae	Agrostis	1395541	15297	4479	BGN	ARM	CNS	phyloalps	Silicagel	6225576	85	67	276.788446	148.582958	1	TRUE	136608	84	8	38	TRUE	TRUE	TRUE	793	305.143124	115.351142	1	8422	3	6894297	TRUE	TRUE	TRUE	TRUE	TRUE	TRUE	TRUE	TRUE	TRUE	0.8648135293732141	0.6310444678721531	NA	NA	TRUE	TRUE	Global assembly
PHA000196	BGN:C	Agrostis canina	Poaceae	Agrostis	218142	15297	4479	BGN	C	CNS	phyloalps	Silicagel	5462245	85	52	297.054796	113.493507	1	TRUE	136584	84	8	39	TRUE	TRUE	TRUE	95	314.064694	132.643002	1	6853	3	6064148	TRUE	TRUE	TRUE	TRUE	TRUE	TRUE	TRUE	TRUE	TRUE	0.7648619806346594	0.07011068978156094	NA	NA	TRUE	TRUE	Global assembly
PHA000199	BGN:D	Agrostis capillaris	Poaceae	Agrostis	204232	15297	4479	BGN	D	CNS	phyloalps	Silicagel	12043436	95	63	334.284165	127.190705	1	TRUE	136672	84	8	39	TRUE	TRUE	TRUE	280	336.649233	124.94552	1	5897	3	13368992	TRUE	TRUE	TRUE	TRUE	TRUE	TRUE	TRUE	TRUE	TRUE	0.3762842920802406	0.07215810994033334	NA	NA	TRUE	TRUE	Global assembly
PHA000202	BGN:CRC	Agrostis gigantea	Poaceae	Agrostis	345916	15297	4479	BGN	CRC	CNS	phyloalps	Silicagel	4529576	77	28	324.507349	140.336157	31	FALSE	115986	81	3	49	TRUE	TRUE	TRUE	78	323.811379	137.246267	1	5875	3	5029999	TRUE	TRUE	TRUE	TRUE	TRUE	TRUE	TRUE	TRUE	TRUE	0.6087445150394972	0.06569377245572987	NA	NA	TRUE	TRUE	Global assembly
PHA000205	BGN:INC	Agrostis rupestris	Poaceae	Agrostis	1395542	15297	4479	BGN	INC	CNS	phyloalps	Silicagel	3807270	91	56	359.08081	123.076328	1	TRUE	136594	84	8	39	TRUE	TRUE	TRUE	131	373.117754	129.009858	1	8862	3	4216943	TRUE	TRUE	TRUE	TRUE	TRUE	TRUE	TRUE	TRUE	TRUE	1.1039123329031846	0.1675397938074344	NA	NA	TRUE	TRUE	Global assembly
PHA000207	BGN:CRD	Agrostis schleicheri	Poaceae	Agrostis	1532250	15297	4479	BGN	CRD	CNS	phyloalps	Silicagel	8065669	89	74	423.313871	165.398607	1	TRUE	136387	84	8	39	TRUE	TRUE	TRUE	387	424.547514	163.406114	1	6693	3	8928222	TRUE	TRUE	TRUE	TRUE	TRUE	TRUE	TRUE	TRUE	TRUE	0.7029821516745365	0.1804144805776269	NA	NA	TRUE	TRUE	Global assembly
PHA000209	BGN:E	Agrostis schraderiana	Poaceae	Agrostis	1395543	15297	4479	BGN	E	CNS	phyloalps	Silicagel	4315763	81	NA	NA	NA	NA	NA	NA	NA	NA	NA	NA	NA	NA	101	352.232774	140.308392	1	6481	3	4785307	TRUE	TRUE	TRUE	TRUE	TRUE	TRUE	NA	NA	NA	NA	0.09362477635565539	TRUE	TRUE	TRUE	TRUE	Targeted assembly
PHA000210	BGN:EVD	Agrostis stolonifera	Poaceae	Agrostis	63632	15297	4479	BGN	EVD	CNS	phyloalps	Silicagel	4858945	91	65	331.115644	131.915723	1	TRUE	136576	84	8	39	TRUE	TRUE	TRUE	112	344.303878	135.330407	1	6859	3	5381144	TRUE	TRUE	TRUE	TRUE	TRUE	TRUE	TRUE	TRUE	TRUE	1.00386283148179	0.08686912646517046	NA	NA	TRUE	TRUE	Global assembly
PHA000212	BGN:CRE	Agrostis vinealis	Poaceae	Agrostis	247443	15297	4479	BGN	CRE	CNS	phyloalps	Silicagel	8327820	87	113	318.120874	157.532203	1	TRUE	149780	83	8	37	TRUE	TRUE	TRUE	466	319.406781	131.122485	1	7397	3	9236291	TRUE	TRUE	TRUE	TRUE	TRUE	TRUE	TRUE	TRUE	TRUE	1.1680237990281956	0.23788165836724473	NA	NA	TRUE	TRUE	Global assembly
PHA000213	BGN:LHN	Agrostis vinealis	Poaceae	Agrostis	247443	15297	4479	BGN	LHN	CNS	phyloalps	Silicagel	11780341	97	113	318.120874	157.532203	1	TRUE	149780	83	8	37	TRUE	TRUE	TRUE	466	319.406781	131.122485	1	7397	3	12920180	TRUE	TRUE	TRUE	TRUE	TRUE	TRUE	TRUE	TRUE	TRUE	0.7405811910769107	0.15082799000802907	NA	NA	TRUE	TRUE	Global assembly
PHA000215	RSZ:RSZAXPI000762-89	Ailanthus altissima	Simaroubaceae	Ailanthus	23810	23809	23808	RSZ	RSZAXPI000762-89	BGI	phyloalps	Silicagel	14407343	99	1315	180.755524	10.623295	1	TRUE	160843	83	8	37	TRUE	TRUE	TRUE	2804	183.020176	10.39474	1	6559	3	14435810	TRUE	TRUE	TRUE	TRUE	TRUE	TRUE	TRUE	TRUE	TRUE	7.414448137643942	0.6447131882959988	NA	NA	TRUE	TRUE	Global assembly
PHA000218	BGN:FLG	Aira elegantissima	Poaceae	Aira	1211427	281065	4479	BGN	FLG	CNS	phyloalps	Silicagel	10954193	89	62	242.575437	142.46529	NA	NA	NA	NA	NA	NA	NA	NA	NA	359	268.567459	152.635681	1	11775	3	12147525	TRUE	TRUE	TRUE	TRUE	TRUE	TRUE	TRUE	FALSE	FALSE	NA	0.2167978513449578	TRUE	TRUE	TRUE	TRUE	Targeted assembly
PHA000219	BGN:LFB	Airopsis tenella	Poaceae	Airopsis	388689	388688	4479	BGN	LFB	CNS	phyloalps	Silicagel	6206386	97	37	259.946809	107.804193	1	TRUE	136349	83	8	38	TRUE	TRUE	TRUE	456	285.681394	112.856643	1	8606	3	6747868	TRUE	TRUE	TRUE	TRUE	TRUE	TRUE	TRUE	TRUE	TRUE	0.4189991757774494	0.325931002075511	NA	NA	TRUE	TRUE	Global assembly
PHA000220	BGN:SR	Ajuga chamaepitys	Lamiaceae	Ajuga	49984	38595	4136	BGN	SR	CNS	phyloalps	Silicagel	4975794	97	263	346.150024	273.195838	1	TRUE	150773	83	8	37	TRUE	TRUE	TRUE	850	347.783327	133.45467	1	7677	3	5509311	TRUE	TRUE	TRUE	TRUE	TRUE	TRUE	TRUE	TRUE	TRUE	4.1078559211576735	0.6759994526739966	NA	NA	TRUE	TRUE	Global assembly
PHA000223	BGN:ARN	Ajuga genevensis	Lamiaceae	Ajuga	1532251	38595	4136	BGN	ARN	CNS	phyloalps	Silicagel	4866403	65	203	421.005132	163.599304	NA	NA	NA	NA	NA	NA	NA	NA	NA	237	432.624355	170.168689	1	6225	3	5388232	TRUE	TRUE	TRUE	TRUE	TRUE	TRUE	TRUE	TRUE	TRUE	NA	0.23320415194043415	TRUE	TRUE	TRUE	TRUE	Targeted assembly
PHA000224	BGN:DNV	Ajuga pyramidalis	Lamiaceae	Ajuga	1532252	38595	4136	BGN	DNV	CNS	phyloalps	Silicagel	5695816	85	875	319.108025	334.837121	1	TRUE	149753	83	8	37	TRUE	TRUE	TRUE	595	316.90701	132.228655	1	6940	3	6321444	TRUE	TRUE	TRUE	TRUE	TRUE	TRUE	TRUE	TRUE	TRUE	13.532521064584952	0.42645338262331506	NA	NA	TRUE	TRUE	Global assembly
PHA000227	BGN:ACF	Ajuga reptans	Lamiaceae	Ajuga	38596	38595	4136	BGN	ACF	CNS	phyloalps	Silicagel	2649305	77	122	381.400349	232.67888	10	FALSE	125497	79	4	35	TRUE	TRUE	TRUE	489	384.306056	156.202869	1	7672	3	2938912	TRUE	TRUE	TRUE	TRUE	TRUE	TRUE	TRUE	TRUE	TRUE	4.53484504892327	0.9195276085271764	NA	NA	TRUE	TRUE	Global assembly
PHA000230	BGN:HF	Alcea rosea	Malvaceae	Alcea	65557	65556	3629	BGN	HF	CNS	phyloalps	Silicagel	7033289	91	564	340.418091	219.339019	1	TRUE	160190	81	8	37	TRUE	TRUE	TRUE	2108	329.748135	122.532568	1	9694	3	7803197	TRUE	TRUE	TRUE	TRUE	TRUE	TRUE	TRUE	TRUE	TRUE	7.05804875973342	1.5964075419616062	NA	NA	TRUE	TRUE	Global assembly
PHA000231	BGN:DII	Alchemilla alpigena	Rosaceae	Alchemilla	1532253	23138	3745	BGN	DII	CNS	phyloalps	Silicagel	4492857	85	294	358.911291	144.347003	1	TRUE	152305	82	8	36	TRUE	TRUE	TRUE	380	353.401322	152.86657	1	6980	3	4976475	TRUE	TRUE	TRUE	TRUE	TRUE	TRUE	TRUE	TRUE	TRUE	5.86259609027239	0.34727018779312296	NA	NA	TRUE	TRUE	Global assembly
PHA000235	BGN:AFS	Alchemilla alpina	Rosaceae	Alchemilla	57943	23138	3745	BGN	AFS	CNS	phyloalps	Silicagel	2866398	93	269	361.165901	178.206554	1	TRUE	152284	82	8	36	TRUE	TRUE	TRUE	279	354.468555	157.439722	1	8157	3	3168213	TRUE	TRUE	TRUE	TRUE	TRUE	TRUE	TRUE	TRUE	TRUE	7.683465037724803	0.42685977313687773	NA	NA	TRUE	TRUE	Global assembly
PHA000237	BGN:DTT	Alchemilla chirophylla	Rosaceae	Alchemilla	1532254	23138	3745	BGN	DTT	CNS	phyloalps	Silicagel	4053218	85	294	438.547895	162.755656	1	TRUE	152379	82	8	36	TRUE	TRUE	TRUE	402	424.958915	161.181181	1	8175	3	4500153	TRUE	TRUE	TRUE	TRUE	TRUE	TRUE	TRUE	TRUE	TRUE	6.501649684130428	0.47694129919079836	NA	NA	TRUE	TRUE	Global assembly
PHA000239	BGN:ARP	Alchemilla conjuncta	Rosaceae	Alchemilla	1395544	23138	3745	BGN	ARP	CNS	phyloalps	Silicagel	3992716	85	218	415.169818	152.59424	1	TRUE	152303	82	8	36	TRUE	TRUE	TRUE	397	417.160433	192.002866	1	8233	3	4435579	TRUE	TRUE	TRUE	TRUE	TRUE	TRUE	TRUE	TRUE	TRUE	4.891562535376921	0.4815387939084131	NA	NA	TRUE	TRUE	Global assembly
PHA000240	BGN:AGB	Alchemilla coriacea	Rosaceae	Alchemilla	478296	23138	3745	BGN	AGB	CNS	phyloalps	Silicagel	3187466	89	244	398.689738	147.29172	6	FALSE	126621	78	4	29	TRUE	TRUE	TRUE	288	403.601247	236.120963	1	7888	3	3532466	TRUE	TRUE	TRUE	TRUE	TRUE	TRUE	TRUE	TRUE	TRUE	6.521981530790437	0.4003997765489274	NA	NA	TRUE	TRUE	Global assembly
PHA000241	BGN:KIE	Alchemilla fallax	Rosaceae	Alchemilla	478307	23138	3745	BGN	KIE	CNS	phyloalps	Silicagel	3754577	69	241	357.916948	144.988156	6	FALSE	126381	78	4	29	TRUE	TRUE	TRUE	246	366.196676	148.933026	1	6263	3	4161794	TRUE	TRUE	TRUE	TRUE	TRUE	TRUE	TRUE	TRUE	TRUE	7.05394781286715	0.29735648678585	NA	NA	TRUE	TRUE	Global assembly
PHA000242	BGN:DSG	Alchemilla filicaulis	Rosaceae	Alchemilla	1155247	23138	3745	BGN	DSG	CNS	phyloalps	Silicagel	4122673	85	210	355.925224	181.879609	12	FALSE	127156	78	4	36	TRUE	TRUE	TRUE	131	340.687091	152.423275	1	5920	3	4573888	TRUE	TRUE	TRUE	TRUE	TRUE	TRUE	TRUE	TRUE	TRUE	4.544088550430895	0.11065350933584053	NA	NA	TRUE	TRUE	Global assembly
PHA000244	BGN:AIM	Alchemilla fissa	Rosaceae	Alchemilla	478309	23138	3745	BGN	AIM	CNS	phyloalps	Silicagel	8163094	97	370	416.732703	174.013925	1	TRUE	151953	82	8	36	TRUE	TRUE	TRUE	333	379.259654	135.645687	1	9481	3	9056631	TRUE	TRUE	FALSE	TRUE	TRUE	FALSE	TRUE	TRUE	TRUE	3.550213534736181	0.19936175706008014	NA	NA	TRUE	TRUE	Global assembly
PHA000245	BGN:DSH	Alchemilla flabellata	Rosaceae	Alchemilla	478310	23138	3745	BGN	DSH	CNS	phyloalps	Silicagel	11253726	95	542	385.610753	194.652488	1	TRUE	152080	82	8	36	TRUE	TRUE	TRUE	595	351.370756	149.646396	1	6792	3	12450079	TRUE	TRUE	TRUE	TRUE	TRUE	TRUE	TRUE	TRUE	TRUE	3.854973992847487	0.18900126243100565	NA	NA	TRUE	TRUE	Global assembly
PHA000248	BGN:F	Alchemilla glabra	Rosaceae	Alchemilla	1155248	23138	3745	BGN	F	CNS	phyloalps	Silicagel	7287429	97	226	388.256626	188.897518	10	FALSE	127183	80	4	33	TRUE	TRUE	TRUE	263	404.327661	173.363179	1	8408	3	8010049	TRUE	TRUE	TRUE	TRUE	TRUE	TRUE	TRUE	TRUE	TRUE	2.4243073278344385	0.15641283402972603	NA	NA	TRUE	TRUE	Global assembly
PHA000249	BGN:DSI	Alchemilla glaucescens	Rosaceae	Alchemilla	667203	23138	3745	BGN	DSI	CNS	phyloalps	Silicagel	6742761	95	265	351.808149	187.491536	1	TRUE	152014	82	8	36	TRUE	TRUE	TRUE	331	335.158227	163.950396	1	6484	3	7449071	TRUE	TRUE	TRUE	TRUE	TRUE	TRUE	TRUE	TRUE	TRUE	3.1444022161810192	0.16752500238872162	NA	NA	TRUE	TRUE	Global assembly
PHA000252	BGN:CRF	Alchemilla hybrida	Rosaceae	Alchemilla	1532255	23138	3745	BGN	CRF	CNS	phyloalps	Silicagel	4573090	81	244	351.439984	165.454669	1	TRUE	152072	82	8	36	TRUE	TRUE	TRUE	276	348.009621	162.629965	1	7789	3	5068353	TRUE	TRUE	TRUE	TRUE	TRUE	TRUE	TRUE	TRUE	TRUE	5.008576609018907	0.29017902879996127	NA	NA	TRUE	TRUE	Global assembly
PHA000253	BGN:DTV	Alchemilla incisa	Rosaceae	Alchemilla	478321	23138	3745	BGN	DTV	CNS	phyloalps	Silicagel	3847030	89	226	382.546238	204.399373	11	FALSE	127075	78	4	35	TRUE	TRUE	TRUE	106	367.856827	143.183992	1	8008	3	4272721	TRUE	TRUE	TRUE	TRUE	TRUE	TRUE	TRUE	TRUE	TRUE	5.005162307172493	0.12396079543866424	NA	NA	TRUE	TRUE	Global assembly
PHA000254	BGN:CRG	Alchemilla mollis	Rosaceae	Alchemilla	32218	23138	3745	BGN	CRG	CNS	phyloalps	Silicagel	6301266	81	237	386.268512	162.369628	1	TRUE	151848	82	8	36	TRUE	TRUE	TRUE	1120	394.991427	173.044855	1	7961	3	6991345	TRUE	TRUE	TRUE	TRUE	TRUE	TRUE	TRUE	TRUE	TRUE	3.5254502825305263	0.8734595928132382	NA	NA	TRUE	TRUE	Global assembly
PHA000256	BGN:DSK	Alchemilla monticola	Rosaceae	Alchemilla	1532256	23138	3745	BGN	DSK	CNS	phyloalps	Silicagel	4728564	85	244	415.043394	186.88914	1	TRUE	152104	82	8	36	TRUE	TRUE	TRUE	284	400.102472	156.315275	1	6848	3	5241842	TRUE	TRUE	TRUE	TRUE	TRUE	TRUE	TRUE	TRUE	TRUE	4.61691914227212	0.24193789563372978	NA	NA	TRUE	TRUE	Global assembly
PHA000257	BGN:DQR	Alchemilla pentaphyllea	Rosaceae	Alchemilla	478333	23138	3745	BGN	DQR	CNS	phyloalps	Silicagel	2208792	87	232	403.552419	288.39259	1	TRUE	152213	82	8	36	TRUE	TRUE	TRUE	83	383.093346	156.725147	1	7359	3	2447772	TRUE	TRUE	TRUE	TRUE	TRUE	TRUE	TRUE	TRUE	TRUE	9.188310473175685	0.1589252218500835	NA	NA	TRUE	TRUE	Global assembly
PHA000259	BGN:HHP	Alchemilla saxatilis	Rosaceae	Alchemilla	478338	23138	3745	BGN	HHP	CNS	phyloalps	Silicagel	4573948	81	404	360.521116	164.438045	1	TRUE	152284	82	8	36	TRUE	TRUE	TRUE	257	358.15572	123.400526	1	8767	3	5060269	TRUE	TRUE	TRUE	TRUE	TRUE	TRUE	TRUE	TRUE	TRUE	8.302892278369626	0.3040730234648195	NA	NA	TRUE	TRUE	Global assembly
PHA000261	BGN:DFC	Alchemilla vetteri	Rosaceae	Alchemilla	478350	23138	3745	BGN	DFC	CNS	phyloalps	Silicagel	13524582	93	551	355.025689	138.593139	19	FALSE	128062	78	4	42	TRUE	TRUE	TRUE	1209	348.424247	168.44536	1	8311	3	14988375	TRUE	TRUE	TRUE	TRUE	TRUE	TRUE	TRUE	TRUE	TRUE	3.3217741781642136	0.3994319380813396	NA	NA	TRUE	TRUE	Global assembly
PHA000263	BGN:AFM	Alchemilla xanthochlora	Rosaceae	Alchemilla	1155249	23138	3745	BGN	AFM	CNS	phyloalps	Silicagel	10022382	97	419	409.265506	156.588268	1	TRUE	152039	82	8	36	TRUE	TRUE	TRUE	235	406.385305	170.434148	1	6769	3	11082179	TRUE	TRUE	TRUE	TRUE	TRUE	TRUE	TRUE	TRUE	TRUE	3.2763956886953354	0.08181250580620558	NA	NA	TRUE	TRUE	Global assembly
PHA000264	BGN:IKG	Aldrovanda vesiculosa	Droseraceae	Aldrovanda	173386	173385	4360	BGN	IKG	CNS	phyloalps	Silicagel	3460407	91	135	337.927487	137.552269	13	FALSE	115363	65	4	38	TRUE	TRUE	TRUE	155	372.930362	164.029981	1	9422	3	3831080	TRUE	TRUE	TRUE	TRUE	TRUE	TRUE	TRUE	TRUE	TRUE	3.2508018644837233	0.23188690721151498	NA	NA	TRUE	TRUE	Global assembly
PHA000267	BGN:CRH	Alisma lanceolatum	Alismataceae	Alisma	365730	14999	4449	BGN	CRH	CNS	phyloalps	Silicagel	11324480	99	20	364.847527	156.156897	NA	NA	NA	NA	NA	NA	NA	NA	NA	232	372.90983	130.064061	1	14093	3	12570776	TRUE	TRUE	TRUE	TRUE	TRUE	TRUE	TRUE	FALSE	FALSE	NA	0.14581693906484094	FALSE	TRUE	NA	TRUE	Unsucceed
PHA000268	BGN:EVE	Alisma plantago-aquatica	Alismataceae	Alisma	15000	14999	4449	BGN	EVE	CNS	phyloalps	Silicagel	3977608	95	33	389.646946	170.536474	1	TRUE	159808	82	8	37	TRUE	TRUE	TRUE	82	403.238581	172.519334	1	9111	3	4415678	TRUE	TRUE	TRUE	TRUE	TRUE	TRUE	TRUE	TRUE	TRUE	0.6978094954502675	0.09885629226091873	NA	NA	TRUE	TRUE	Global assembly
PHA000270	BGN:IFA	Alkanna tinctoria	Boraginaceae	Alkanna	543564	475881	21571	BGN	IFA	CNS	phyloalps	Silicagel	NA	NA	NA	NA	NA	NA	NA	NA	NA	NA	NA	NA	NA	NA	NA	NA	NA	NA	NA	NA	NA	NA	NA	NA	NA	NA	NA	NA	NA	NA	NA	NA	NA	NA	NA	NA	Unsucceed
PHA000270	BGN:PRN	Alkanna tinctoria	Boraginaceae	Alkanna	543564	475881	21571	BGN	PRN	CNS	phyloalps	Silicagel	NA	NA	NA	NA	NA	NA	NA	NA	NA	NA	NA	NA	NA	NA	NA	NA	NA	NA	NA	NA	NA	NA	NA	NA	NA	NA	NA	NA	NA	NA	NA	NA	NA	NA	NA	NA	Unsucceed
PHA000272	BGN:AMT	Alliaria petiolata	Brassicaceae	Alliaria	126270	126269	3700	BGN	AMT	CNS	phyloalps	Silicagel	5708683	95	347	329.311147	158.994212	1	TRUE	153316	82	8	39	TRUE	TRUE	TRUE	632	316.322181	128.742619	1	7321	3	6306356	TRUE	TRUE	TRUE	TRUE	TRUE	TRUE	TRUE	TRUE	TRUE	4.904869154215558	0.42657751174372166	NA	NA	TRUE	TRUE	Global assembly
PHA000274	BGN:KGL	Allium acutiflorum	Amaryllidaceae	Allium	546488	4678	4668	BGN	KGL	CNS	phyloalps	Silicagel	4214363	85	36	378.975002	125.820268	10	FALSE	58971	39	0	18	TRUE	FALSE	TRUE	313	363.099947	120.266816	1	6840	3	4682536	TRUE	TRUE	TRUE	TRUE	TRUE	TRUE	FALSE	TRUE	TRUE	0.7620385474206967	0.29882682291068735	TRUE	TRUE	TRUE	TRUE	Global assembly
PHA000277	BGN:IND	Allium angulosum	Amaryllidaceae	Allium	105301	4678	4668	BGN	IND	CNS	phyloalps	Silicagel	5093589	97	42	355.612443	144.836305	5	FALSE	122930	75	4	30	TRUE	TRUE	TRUE	110	336.385599	150.01904	1	8345	3	5632253	TRUE	TRUE	TRUE	TRUE	TRUE	TRUE	TRUE	TRUE	TRUE	0.6445831716256101	0.0928952263507683	NA	NA	TRUE	TRUE	Global assembly
PHA000279	BGN:HSH	Allium carinatum carinatum	Amaryllidaceae	Allium	1211429	4678	4668	BGN	HSH	CNS	phyloalps	Silicagel	4966039	97	38	353.095534	132.977007	11	FALSE	126231	77	4	34	TRUE	TRUE	TRUE	102	362.151436	134.59533	1	6714	3	5463419	TRUE	TRUE	TRUE	TRUE	TRUE	TRUE	FALSE	TRUE	TRUE	0.5981733252307665	0.07108363903532376	NA	NA	TRUE	TRUE	Global assembly
PHA000280	BGN:CRI	Allium carinatum pulchellum	Amaryllidaceae	Allium	1476993	4678	4668	BGN	CRI	CNS	phyloalps	Silicagel	9900112	95	93	332.442066	139.5594	1	TRUE	152178	83	8	38	TRUE	TRUE	TRUE	153	328.242607	140.193893	1	7383	3	10919047	TRUE	TRUE	TRUE	TRUE	TRUE	TRUE	TRUE	TRUE	TRUE	0.7523867034614303	0.06005243066681308	NA	NA	TRUE	TRUE	Global assembly
PHA000282	BGN:CRK	Allium ericetorum	Amaryllidaceae	Allium	166970	4678	4668	BGN	CRK	CNS	phyloalps	Silicagel	14459892	95	275	375.845723	165.667959	1	TRUE	153311	83	8	38	TRUE	TRUE	TRUE	391	318.845426	164.448284	1	6462	3	15985403	TRUE	TRUE	TRUE	TRUE	TRUE	TRUE	TRUE	TRUE	TRUE	1.534572319074029	0.09196552636405365	NA	NA	TRUE	TRUE	Global assembly
PHA000284	RSZ:RSZAXPI000829-21	Allium flavum	Amaryllidaceae	Allium	138322	4678	4668	RSZ	RSZAXPI000829-21	BGI	phyloalps	Silicagel	11424553	99	696	194.629685	9.88548	1	TRUE	152039	83	8	38	TRUE	TRUE	TRUE	341	196.81051	9.941342	1	7300	3	11447024	TRUE	TRUE	TRUE	TRUE	TRUE	TRUE	TRUE	TRUE	TRUE	4.6779959024403075	0.1100456378662887	NA	NA	TRUE	TRUE	Global assembly
PHA000286	BGN:CRL	Allium insubricum	Amaryllidaceae	Allium	105304	4678	4668	BGN	CRL	CNS	phyloalps	Silicagel	4608132	93	71	304.617609	112.901165	1	TRUE	154475	84	8	38	TRUE	TRUE	TRUE	211	296.772362	107.904269	1	7410	3	5085622	TRUE	TRUE	TRUE	TRUE	TRUE	TRUE	TRUE	TRUE	TRUE	1.2796131586695045	0.18241594949831044	NA	NA	TRUE	TRUE	Global assembly
PHA000290	BGN:CRM	Allium lineare	Amaryllidaceae	Allium	165631	4678	4668	BGN	CRM	CNS	phyloalps	Silicagel	6538125	97	470	266.313716	132.929378	1	TRUE	156520	75	8	37	TRUE	TRUE	TRUE	893	265.847474	104.251497	1	9113	3	7248717	TRUE	TRUE	TRUE	TRUE	TRUE	TRUE	TRUE	TRUE	TRUE	5.799796396433686	0.6415904335888726	NA	NA	TRUE	TRUE	Global assembly
PHA000291	BGN:FCP	Allium lusitanicum	Amaryllidaceae	Allium	165632	4678	4668	BGN	FCP	CNS	phyloalps	Silicagel	15076259	99	109	361.165945	192.436297	1	TRUE	153516	83	8	38	TRUE	TRUE	TRUE	431	351.229733	157.401952	1	8349	3	16527201	TRUE	TRUE	TRUE	TRUE	TRUE	TRUE	TRUE	TRUE	TRUE	0.5605590440793922	0.12054604085359195	NA	NA	TRUE	TRUE	Global assembly
PHA000293	BGN:IBL	Allium moschatum	Amaryllidaceae	Allium	165639	4678	4668	BGN	IBL	CNS	phyloalps	Silicagel	3474832	99	39	354.075939	138.968854	13	FALSE	122812	75	4	36	TRUE	TRUE	TRUE	300	350.122498	136.46919	1	7436	3	3820222	TRUE	TRUE	TRUE	TRUE	TRUE	TRUE	TRUE	TRUE	TRUE	0.8596484926203888	0.3242362988100336	NA	NA	TRUE	TRUE	Global assembly
PHA000295	BGN:DLM	Allium narcissiflorum	Amaryllidaceae	Allium	1198656	4678	4668	BGN	DLM	CNS	phyloalps	Silicagel	4244251	93	204	368.46193	137.078732	1	TRUE	154762	84	8	38	TRUE	TRUE	TRUE	113	360.024476	136.731586	1	7622	3	4710523	TRUE	TRUE	TRUE	TRUE	TRUE	TRUE	TRUE	TRUE	TRUE	3.9992678977264893	0.10910216885083182	NA	NA	TRUE	TRUE	Global assembly
PHA000297	BGN:SS	Allium neapolitanum	Amaryllidaceae	Allium	74896	4678	4668	BGN	SS	CNS	phyloalps	Silicagel	3572008	99	106	376.077624	150.247628	1	TRUE	152847	84	8	38	TRUE	TRUE	TRUE	58	369.041216	138.185896	1	7687	3	3942824	TRUE	TRUE	TRUE	TRUE	TRUE	TRUE	TRUE	TRUE	TRUE	2.2907894332314434	0.06303870189393401	NA	NA	TRUE	TRUE	Global assembly
PHA000300	BGN:HSI	Allium oleraceum	Amaryllidaceae	Allium	467612	4678	4668	BGN	HSI	CNS	phyloalps	Silicagel	4115102	97	53	370.089577	142.316329	4	FALSE	125951	77	4	30	TRUE	TRUE	TRUE	81	362.988767	141.590672	1	7771	3	4539338	TRUE	TRUE	TRUE	TRUE	TRUE	TRUE	TRUE	TRUE	TRUE	1.0068130515505707	0.0788459868918232	NA	NA	TRUE	TRUE	Global assembly
PHA000304	BGN:IBM	Allium oporinanthum	Amaryllidaceae	Allium	1532257	4678	4668	BGN	IBM	CNS	phyloalps	Silicagel	3862821	99	24	363.417354	140.46183	12	FALSE	124516	78	4	35	TRUE	TRUE	TRUE	110	369.139236	144.46628	1	7918	3	4241966	TRUE	TRUE	TRUE	TRUE	TRUE	TRUE	TRUE	TRUE	TRUE	0.47587925084707877	0.1138776269697428	NA	NA	TRUE	TRUE	Global assembly
PHA000306	BGN:CRN	Allium paradoxum	Amaryllidaceae	Allium	166818	4678	4668	BGN	CRN	CNS	phyloalps	Silicagel	7451600	91	46	268.368633	99.838513	NA	NA	NA	NA	NA	NA	NA	NA	NA	919	261.958112	105.551458	1	8364	3	8260707	TRUE	TRUE	TRUE	TRUE	TRUE	TRUE	FALSE	FALSE	FALSE	NA	0.5667722958237748	TRUE	FALSE	TRUE	NA	Targeted assembly
PHA000308	BGN:BVG	Allium polyanthum	Amaryllidaceae	Allium	546492	4678	4668	BGN	BVG	CNS	phyloalps	Silicagel	3905568	85	58	345.341597	146.154729	1	TRUE	151154	83	8	36	TRUE	TRUE	TRUE	244	322.737991	135.983034	1	7280	3	4338616	TRUE	TRUE	TRUE	TRUE	TRUE	TRUE	TRUE	TRUE	TRUE	1.320427354876272	0.26753960439225716	NA	NA	TRUE	TRUE	Global assembly
PHA000310	BGN:CCE	Allium roseum	Amaryllidaceae	Allium	74898	4678	4668	BGN	CCE	CNS	phyloalps	Silicagel	3419230	75	152	423.077064	207.845925	1	TRUE	156792	83	8	36	TRUE	TRUE	TRUE	149	407.271061	146.29892	1	7516	3	3795804	TRUE	TRUE	TRUE	TRUE	TRUE	TRUE	TRUE	TRUE	TRUE	4.64673508362994	0.21835013536186024	NA	NA	TRUE	TRUE	Global assembly
PHA000313	BGN:CRP	Allium rotundum	Amaryllidaceae	Allium	1174972	4678	4668	BGN	CRP	CNS	phyloalps	Silicagel	4535624	93	60	340.557133	144.811503	1	TRUE	152712	84	8	38	TRUE	TRUE	TRUE	130	325.5865	135.240493	1	6752	3	5027108	TRUE	TRUE	TRUE	TRUE	TRUE	TRUE	TRUE	TRUE	TRUE	1.086111535785836	0.10404609784554975	NA	NA	TRUE	TRUE	Global assembly
PHA000315	BGN:IDF	Allium scaberrimum	Amaryllidaceae	Allium	1532258	4678	4668	BGN	IDF	CNS	phyloalps	Silicagel	3296933	97	46	382.489204	164.748759	8	FALSE	126445	79	4	33	TRUE	TRUE	TRUE	142	388.879295	135.954708	1	7816	3	3650818	TRUE	TRUE	TRUE	TRUE	TRUE	TRUE	TRUE	TRUE	TRUE	1.0906898754991288	0.17352459666974274	NA	NA	TRUE	TRUE	Global assembly
PHA000316	BGN:G	Allium schoenoprasum	Amaryllidaceae	Allium	74900	4678	4668	BGN	G	CNS	phyloalps	Silicagel	6711691	99	179	373.258724	145.656369	1	TRUE	152912	82	8	38	TRUE	TRUE	TRUE	303	374.163519	123.861182	1	7910	3	7371459	TRUE	TRUE	TRUE	TRUE	TRUE	TRUE	TRUE	TRUE	TRUE	2.0596691096569595	0.18035241744140143	NA	NA	TRUE	TRUE	Global assembly
PHA000318	BGN:CRQ	Allium scorodoprasum	Amaryllidaceae	Allium	166823	4678	4668	BGN	CRQ	CNS	phyloalps	Silicagel	12841798	97	207	414.337565	161.050254	1	TRUE	152905	82	8	38	TRUE	TRUE	TRUE	200	406.333704	155.247183	1	7630	3	14219943	TRUE	TRUE	TRUE	TRUE	TRUE	TRUE	TRUE	TRUE	TRUE	1.2704701579966153	0.06125294434193171	NA	NA	TRUE	TRUE	Global assembly
PHA000320	BGN:BBN	Allium sphaerocephalon	Amaryllidaceae	Allium	166824	4678	4668	BGN	BBN	CNS	phyloalps	Silicagel	3084200	91	75	404.132288	176.926179	1	TRUE	152783	83	8	38	TRUE	TRUE	TRUE	89	394.593081	173.191856	1	6452	3	3416715	TRUE	TRUE	TRUE	TRUE	TRUE	TRUE	TRUE	TRUE	TRUE	2.0413730456042884	0.10229877767650934	NA	NA	TRUE	TRUE	Global assembly
PHA000322	BGN:CRR	Allium suaveolens	Amaryllidaceae	Allium	165663	4678	4668	BGN	CRR	CNS	phyloalps	Silicagel	4969695	85	81	410.803406	159.01264	1	TRUE	153248	82	8	38	TRUE	TRUE	TRUE	126	397.118736	160.086901	1	8860	3	5502777	TRUE	TRUE	TRUE	TRUE	TRUE	TRUE	TRUE	TRUE	TRUE	1.4692685306821114	0.13213735509748112	NA	NA	TRUE	TRUE	Global assembly
PHA000326	BGN:H	Allium ursinum	Amaryllidaceae	Allium	4684	4678	4668	BGN	H	CNS	phyloalps	Silicagel	13572364	99	42	351.865311	253.931916	1	TRUE	153255	84	8	38	TRUE	TRUE	TRUE	378	362.630438	123.093209	1	8195	3	14878147	TRUE	TRUE	TRUE	TRUE	TRUE	TRUE	TRUE	TRUE	TRUE	0.23952081128708574	0.1152710021629246	NA	NA	TRUE	TRUE	Global assembly
PHA000329	BGN:DSL	Allium victorialis	Amaryllidaceae	Allium	88845	4678	4668	BGN	DSL	CNS	phyloalps	Silicagel	3799056	93	43	379.418507	142.900006	1	TRUE	153652	83	8	41	TRUE	TRUE	TRUE	465	373.190215	143.939637	1	8589	3	4198328	TRUE	TRUE	TRUE	TRUE	TRUE	TRUE	TRUE	TRUE	TRUE	0.9350138277701403	0.5652061985924925	NA	NA	TRUE	TRUE	Global assembly
PHA000333	BGN:DIK	Allium vineale	Amaryllidaceae	Allium	1053326	4678	4668	BGN	DIK	CNS	phyloalps	Silicagel	5784824	87	92	378.637906	151.544747	1	TRUE	152653	83	8	38	TRUE	TRUE	TRUE	57	365.124855	143.613118	1	6090	3	6420452	TRUE	TRUE	TRUE	TRUE	TRUE	TRUE	TRUE	TRUE	TRUE	1.395255593943223	0.03448678818923445	NA	NA	TRUE	TRUE	Global assembly
PHA000338	BGN:HDH	Alnus cordata	Betulaceae	Alnus	109058	3515	3514	BGN	HDH	CNS	phyloalps	Silicagel	4217838	73	222	390.44526	157.314797	1	TRUE	160871	82	8	37	TRUE	TRUE	TRUE	235	390.158615	141.019512	1	7902	3	4674966	TRUE	TRUE	TRUE	TRUE	TRUE	TRUE	TRUE	TRUE	TRUE	5.799465709521103	0.3015519468206158	NA	NA	TRUE	TRUE	Global assembly
PHA000342	BGN:ATS	Alnus glutinosa	Betulaceae	Alnus	3517	3515	3514	BGN	ATS	CNS	phyloalps	Silicagel	5162960	85	302	355.181611	164.171814	1	TRUE	160806	82	8	37	TRUE	TRUE	TRUE	743	357.637835	159.753855	1	7837	3	5725251	TRUE	TRUE	TRUE	TRUE	TRUE	TRUE	TRUE	TRUE	TRUE	5.533010703390395	0.6634236949346887	NA	NA	TRUE	TRUE	Global assembly
PHA000348	BGN:INE	Alnus incana	Betulaceae	Alnus	3516	3515	3514	BGN	INE	CNS	phyloalps	Silicagel	9896802	93	34	346.908199	123.396677	NA	NA	NA	NA	NA	NA	NA	NA	NA	NA	NA	NA	NA	NA	NA	10967988	NA	NA	NA	NA	NA	NA	NA	NA	NA	NA	NA	TRUE	TRUE	TRUE	TRUE	Targeted assembly
PHA000356	BGN:DSM	Alnus viridis	Betulaceae	Alnus	38784	3515	3514	BGN	DSM	CNS	phyloalps	Silicagel	2924488	79	306	388.096777	268.007053	1	TRUE	160519	82	8	37	TRUE	TRUE	TRUE	328	377.247932	149.833027	1	7668	3	3242010	TRUE	TRUE	TRUE	TRUE	TRUE	TRUE	TRUE	TRUE	TRUE	10.630187903669059	0.5443133891072709	NA	NA	TRUE	TRUE	Global assembly
PHA000359	BGN:INF	Alopecurus aequalis	Poaceae	Alopecurus	114194	15303	4479	BGN	INF	CNS	phyloalps	Silicagel	3822875	93	94	369.843339	127.307146	1	TRUE	136169	84	8	38	TRUE	TRUE	TRUE	332	379.298891	130.482285	1	7401	3	4238323	TRUE	TRUE	TRUE	TRUE	TRUE	TRUE	TRUE	TRUE	TRUE	1.8001266428499352	0.34556157595459425	NA	NA	TRUE	TRUE	Global assembly
PHA000361	BGN:DQS	Alopecurus alpinus	Poaceae	Alopecurus	1532259	15303	4479	BGN	DQS	CNS	phyloalps	Silicagel	5872995	93	90	342.537823	123.965912	1	TRUE	136089	83	8	38	TRUE	TRUE	TRUE	136	346.016288	114.102102	1	6735	3	6523154	TRUE	TRUE	TRUE	TRUE	TRUE	TRUE	TRUE	TRUE	TRUE	1.121225475741632	0.08385016723208956	NA	NA	TRUE	TRUE	Global assembly
PHA000362	BGN:LGF	Alopecurus alpinus	Poaceae	Alopecurus	1532259	15303	4479	BGN	LGF	CNS	phyloalps	Silicagel	5020586	99	90	342.537823	123.965912	1	TRUE	136089	83	8	38	TRUE	TRUE	TRUE	136	346.016288	114.102102	1	6735	3	5474179	TRUE	TRUE	TRUE	TRUE	TRUE	TRUE	TRUE	TRUE	TRUE	1.232099925459625	0.09214184571403829	NA	NA	TRUE	TRUE	Global assembly
PHA000363	BGN:IFB	Alopecurus bulbosus	Poaceae	Alopecurus	114193	15303	4479	BGN	IFB	CNS	phyloalps	Silicagel	4767746	93	84	375.898766	164.838671	1	TRUE	136390	84	8	38	TRUE	TRUE	TRUE	158	387.029825	144.00759	1	7852	3	5284459	TRUE	TRUE	TRUE	TRUE	TRUE	TRUE	TRUE	TRUE	TRUE	1.291920414195046	0.13989794117857068	NA	NA	TRUE	TRUE	Global assembly
PHA000365	BGN:I	Alopecurus geniculatus	Poaceae	Alopecurus	114195	15303	4479	BGN	I	CNS	phyloalps	Silicagel	12252241	95	84	334.701773	135.888674	1	TRUE	136574	84	8	39	TRUE	TRUE	TRUE	95	332.010111	121.596078	1	6461	3	13562691	TRUE	TRUE	TRUE	TRUE	TRUE	TRUE	TRUE	TRUE	TRUE	0.49280849283430117	0.026366605096977767	NA	NA	TRUE	TRUE	Global assembly
PHA000366	BGN:CLD	Alopecurus myosuroides	Poaceae	Alopecurus	81473	15303	4479	BGN	CLD	CNS	phyloalps	Silicagel	3307454	83	84	361.602589	139.425395	1	TRUE	135912	84	8	38	TRUE	TRUE	TRUE	125	356.773358	134.209909	1	6324	3	3666450	TRUE	TRUE	TRUE	TRUE	TRUE	TRUE	TRUE	TRUE	TRUE	2.079386349377854	0.14397927205551717	NA	NA	TRUE	TRUE	Global assembly
PHA000370	BGN:K	Alopecurus pratensis	Poaceae	Alopecurus	15304	15303	4479	BGN	K	CNS	phyloalps	Silicagel	4435673	81	52	335.447535	119.51068	1	TRUE	136145	83	8	38	TRUE	TRUE	TRUE	197	362.06986	126.299158	1	8042	3	4921655	TRUE	TRUE	TRUE	TRUE	TRUE	TRUE	TRUE	TRUE	TRUE	0.9852138378444684	0.22047317590368967	NA	NA	TRUE	TRUE	Global assembly
PHA000373	BGN:GNC	Alopecurus rendlei	Poaceae	Alopecurus	1532260	15303	4479	BGN	GNC	CNS	phyloalps	Silicagel	3575992	81	39	363.71715	128.906977	6	FALSE	114200	76	4	31	TRUE	TRUE	TRUE	115	362.588617	125.698586	1	6553	3	3972731	TRUE	TRUE	TRUE	TRUE	TRUE	TRUE	TRUE	TRUE	TRUE	1.0209591259339135	0.13008477053791845	NA	NA	TRUE	TRUE	Global assembly
PHA000375	BGN:SH	Althaea cannabina	Malvaceae	Althaea	446322	145744	3629	BGN	SH	CNS	phyloalps	Silicagel	3125609	97	158	397.549381	188.625138	1	TRUE	159966	81	8	37	TRUE	TRUE	TRUE	168	394.3922	163.567569	1	8524	3	3461852	TRUE	TRUE	TRUE	TRUE	TRUE	TRUE	TRUE	TRUE	TRUE	4.168198505598941	0.23616543999657927	NA	NA	TRUE	TRUE	Global assembly
PHA000377	BGN:LSN	Althaea hirsuta	Malvaceae	Althaea	446323	145744	3629	BGN	LSN	CNS	phyloalps	Silicagel	4853943	99	701	279.308893	136.257845	NA	NA	NA	NA	NA	NA	NA	NA	NA	850	281.621287	121.421897	1	9603	3	5087587	TRUE	TRUE	TRUE	TRUE	TRUE	TRUE	TRUE	TRUE	TRUE	NA	0.8493095201159141	TRUE	TRUE	TRUE	TRUE	Targeted assembly
PHA009923	BGN:KRF	Althaea officinalis	Malvaceae	Althaea	145745	145744	3629	BGN	KRF	CNS	phyloalps	Silicagel	2200243	83	847	185.319452	13.019708	1	TRUE	159884	81	8	37	TRUE	TRUE	TRUE	5252	187.615779	12.944496	1	7636	3	2443830	TRUE	TRUE	TRUE	TRUE	TRUE	TRUE	TRUE	TRUE	TRUE	37.07743474928007	10.980241727845515	NA	NA	TRUE	TRUE	Global assembly
PHA009923	RSZ:RSZAXPI000514-106	Althaea officinalis	Malvaceae	Althaea	145745	145744	3629	RSZ	RSZAXPI000514-106	BGI	phyloalps	Silicagel	18231557	99	847	185.319452	13.019708	1	TRUE	159884	81	8	37	TRUE	TRUE	TRUE	5252	187.615779	12.944496	1	7636	3	18311301	TRUE	TRUE	TRUE	TRUE	TRUE	TRUE	TRUE	TRUE	TRUE	3.7514526171419273	1.1109683516488924	NA	NA	TRUE	TRUE	Global assembly
PHA000380	BGN:CRS	Alyssoides utriculata	Brassicaceae	Alyssoides	457762	457760	3700	BGN	CRS	CNS	phyloalps	Silicagel	4160468	85	53	323.141401	154.176117	NA	NA	NA	NA	NA	NA	NA	NA	NA	487	320.733768	153.628564	1	8032	3	4617460	TRUE	TRUE	TRUE	TRUE	TRUE	TRUE	FALSE	TRUE	TRUE	NA	0.5530463795673666	TRUE	TRUE	TRUE	TRUE	Targeted assembly
PHA000382	BGN:HVF	Alyssum alpestre	Brassicaceae	Alyssum	226019	169067	3700	BGN	HVF	CNS	phyloalps	Silicagel	1716092	89	126	409.031291	155.954275	5	FALSE	127696	80	4	31	TRUE	TRUE	TRUE	336	435.56016	176.815585	NA	NA	NA	1901812	NA	NA	NA	NA	NA	NA	TRUE	TRUE	TRUE	6.255546800652133	NA	NA	NA	TRUE	TRUE	Global assembly
PHA000384	BGN:ST	Alyssum alyssoides	Brassicaceae	Alyssum	169068	169067	3700	BGN	ST	CNS	phyloalps	Silicagel	3595718	97	212	343.554039	137.670377	9	FALSE	126291	81	4	34	TRUE	TRUE	TRUE	650	349.051312	136.638977	1	6368	3	3988258	TRUE	TRUE	TRUE	TRUE	TRUE	TRUE	TRUE	TRUE	TRUE	4.608969226242832	0.5933747439100286	NA	NA	TRUE	TRUE	Global assembly
PHA000386	BGN:CRT	Alyssum argenteum	Brassicaceae	Alyssum	226021	169067	3700	BGN	CRT	CNS	phyloalps	Silicagel	4337055	81	269	363.653261	181.950985	1	TRUE	153989	81	8	39	TRUE	TRUE	TRUE	818	362.723058	144.86344	1	8675	3	4804974	TRUE	TRUE	TRUE	TRUE	TRUE	TRUE	TRUE	TRUE	TRUE	5.895654630863969	1.0099801607710392	NA	NA	TRUE	TRUE	Global assembly
PHA000390	BGN:GRB	Alyssum cuneifolium	Brassicaceae	Alyssum	1366910	169067	3700	BGN	GRB	CNS	phyloalps	Silicagel	3683565	75	265	383.546223	140.809842	1	TRUE	151970	82	8	37	TRUE	TRUE	TRUE	132	385.808003	128.535946	1	6156	3	4078268	TRUE	TRUE	TRUE	TRUE	TRUE	TRUE	TRUE	TRUE	TRUE	7.2886004002463185	0.1470662252464664	NA	NA	TRUE	TRUE	Global assembly
PHA000393	BGN:CLE	Alyssum ligusticum	Brassicaceae	Alyssum	457806	169067	3700	BGN	CLE	CNS	phyloalps	Silicagel	4951762	97	520	324.340788	194.280188	1	TRUE	152842	81	8	37	TRUE	TRUE	TRUE	324	333.380515	168.737851	1	7244	3	5467826	TRUE	TRUE	TRUE	TRUE	TRUE	TRUE	TRUE	TRUE	TRUE	8.27341030584398	0.24432165366840555	NA	NA	TRUE	TRUE	Global assembly
PHA000396	BGN:CRV	Alyssum montanum montanum	Brassicaceae	Alyssum	1112308	169067	3700	BGN	CRV	CNS	phyloalps	Silicagel	4029346	77	NA	NA	NA	NA	NA	NA	NA	NA	NA	NA	NA	NA	900	356.834364	141.473022	1	7331	3	4474030	TRUE	TRUE	TRUE	TRUE	TRUE	TRUE	NA	NA	NA	NA	1.0632868583017316	TRUE	TRUE	TRUE	TRUE	Targeted assembly
PHA000399	BGN:LIK	Alyssum ovirense	Brassicaceae	Alyssum	1440446	169067	3700	BGN	LIK	CNS	phyloalps	Silicagel	2734024	99	260	404.388009	267.505492	1	TRUE	151972	81	8	37	TRUE	TRUE	TRUE	436	399.433861	124.87382	1	6604	3	3006314	TRUE	TRUE	TRUE	TRUE	TRUE	TRUE	TRUE	TRUE	TRUE	7.299101687446487	0.5318951631054231	NA	NA	TRUE	TRUE	Global assembly
PHA000403	BGN:LVI	Alyssum serpyllifolium	Brassicaceae	Alyssum	226043	169067	3700	BGN	LVI	CNS	phyloalps	Silicagel	5388848	99	282	293.222795	187.738819	1	TRUE	153770	82	8	39	TRUE	TRUE	TRUE	1845	317.920888	143.325739	NA	NA	NA	5820143	NA	NA	NA	NA	NA	NA	TRUE	TRUE	TRUE	4.06405520392777	NA	NA	NA	TRUE	TRUE	Global assembly
PHA000404	BGN:IFC	Alyssum simplex	Brassicaceae	Alyssum	457775	169067	3700	BGN	IFC	CNS	phyloalps	Silicagel	4642705	95	304	363.710131	138.692706	NA	NA	NA	NA	NA	NA	NA	NA	NA	628	380.03446	169.672303	1	8090	3	5131546	TRUE	TRUE	TRUE	TRUE	TRUE	TRUE	TRUE	TRUE	TRUE	NA	0.5759482660941934	TRUE	TRUE	TRUE	TRUE	Targeted assembly
PHA000405	BGN:CSA	Alyssum wulfenianum	Brassicaceae	Alyssum	226048	169067	3700	BGN	CSA	CNS	phyloalps	Silicagel	2951913	75	266	388.053233	197.192429	1	TRUE	151735	81	8	37	TRUE	TRUE	TRUE	229	366.311847	156.633945	1	6199	3	3272273	TRUE	TRUE	TRUE	TRUE	TRUE	TRUE	TRUE	TRUE	TRUE	9.115334135299156	0.3205991052807677	NA	NA	TRUE	TRUE	Global assembly
PHA000409	BGN:CSB	Amaranthus albus	Amaranthaceae	Amaranthus	124760	3564	3563	BGN	CSB	CNS	phyloalps	Silicagel	3211483	83	92	405.191152	209.541803	1	TRUE	151011	83	8	37	TRUE	TRUE	TRUE	846	392.470003	159.353487	1	7978	3	3562295	TRUE	TRUE	TRUE	TRUE	TRUE	TRUE	TRUE	TRUE	TRUE	2.6060497089193366	1.266049481047282	NA	NA	TRUE	TRUE	Global assembly
PHA000410	BGN:CSC	Amaranthus blitoides	Amaranthaceae	Amaranthus	124761	3564	3563	BGN	CSC	CNS	phyloalps	Silicagel	2694695	85	252	366.96101	209.490973	1	TRUE	150640	83	8	37	TRUE	TRUE	TRUE	141	345.200152	147.326627	1	7618	3	2986613	TRUE	TRUE	TRUE	TRUE	TRUE	TRUE	TRUE	TRUE	TRUE	8.2867132294684	0.23447769872024152	NA	NA	TRUE	TRUE	Global assembly
PHA000413	BGN:LQK	Amaranthus blitum	Amaranthaceae	Amaranthus	338571	3564	3563	BGN	LQK	CNS	phyloalps	Silicagel	2926043	99	160	386.445889	362.919728	1	TRUE	150625	83	8	37	TRUE	TRUE	TRUE	655	374.932655	142.526411	NA	NA	NA	3128797	NA	NA	NA	NA	NA	NA	TRUE	TRUE	TRUE	4.159787525923977	NA	NA	NA	TRUE	TRUE	Global assembly
PHA000414	BGN:IRC	Amaranthus bouchonii	Amaranthaceae	Amaranthus	1454546	3564	3563	BGN	IRC	CNS	phyloalps	Silicagel	2715743	95	447	394.817109	186.916321	1	TRUE	150704	83	8	37	TRUE	TRUE	TRUE	773	403.370379	147.780251	1	9345	3	3007599	TRUE	TRUE	TRUE	TRUE	TRUE	TRUE	TRUE	TRUE	TRUE	13.05539550221373	1.3999629102180178	NA	NA	TRUE	TRUE	Global assembly
PHA000415	BGN:GIB	Amaranthus cruentus	Amaranthaceae	Amaranthus	117272	3564	3563	BGN	GIB	CNS	phyloalps	Silicagel	5005232	99	421	245.915028	138.443157	1	TRUE	150784	83	8	37	TRUE	TRUE	TRUE	1577	247.645101	102.3807	1	9744	3	5469065	TRUE	TRUE	TRUE	TRUE	TRUE	TRUE	TRUE	TRUE	TRUE	6.405425040005815	1.55052783070825	NA	NA	TRUE	TRUE	Global assembly
PHA000417	BGN:CSD	Amaranthus deflexus	Amaranthaceae	Amaranthus	1053327	3564	3563	BGN	CSD	CNS	phyloalps	Silicagel	4993093	91	378	348.765708	151.908548	1	TRUE	150254	83	8	37	TRUE	TRUE	TRUE	369	330.711738	124.907472	1	6355	3	5528953	TRUE	TRUE	TRUE	TRUE	TRUE	TRUE	TRUE	TRUE	TRUE	6.24995368602187	0.2580482260612392	NA	NA	TRUE	TRUE	Global assembly
PHA000419	BGN:CSE	Amaranthus graecizans	Amaranthaceae	Amaranthus	1454542	3564	3563	BGN	CSE	CNS	phyloalps	Silicagel	3316964	85	136	386.629459	176.770117	1	TRUE	150870	83	8	37	TRUE	TRUE	TRUE	680	362.19778	161.884893	1	7847	3	3672341	TRUE	TRUE	TRUE	TRUE	TRUE	TRUE	TRUE	TRUE	TRUE	3.6387491694211938	0.946287026328896	NA	NA	TRUE	TRUE	Global assembly
PHA000422	BGN:CSF	Amaranthus hybridus	Amaranthaceae	Amaranthus	3565	3564	3563	BGN	CSF	CNS	phyloalps	Silicagel	3947861	83	204	332.958041	143.737866	1	TRUE	149720	83	8	37	TRUE	TRUE	TRUE	381	331.459316	143.84967	1	7221	3	4371899	TRUE	TRUE	TRUE	TRUE	TRUE	TRUE	TRUE	TRUE	TRUE	4.660580831291887	0.41980961335771444	NA	NA	TRUE	TRUE	Global assembly
PHA000424	BGN:CSG	Amaranthus retroflexus	Amaranthaceae	Amaranthus	124763	3564	3563	BGN	CSG	CNS	phyloalps	Silicagel	6296759	95	175	275.764645	126.614643	1	TRUE	150774	83	8	37	TRUE	TRUE	TRUE	2284	286.724559	127.329784	1	9845	3	6978352	TRUE	TRUE	TRUE	TRUE	TRUE	TRUE	TRUE	TRUE	TRUE	2.2054328182749923	1.8794948823338282	NA	NA	TRUE	TRUE	Global assembly
PHA000426	BGN:FCQ	Ambrosia artemisiifolia	Asteraceae	Ambrosia	4212	4211	4210	BGN	FCQ	CNS	phyloalps	Silicagel	16577492	97	937	320.288452	139.788141	1	TRUE	152273	83	8	36	TRUE	TRUE	TRUE	814	311.773018	129.689933	1	6298	3	18204864	TRUE	TRUE	TRUE	TRUE	TRUE	TRUE	TRUE	TRUE	TRUE	4.43651483440666	0.15940667542460213	NA	NA	TRUE	TRUE	Global assembly
PHA000428	BGN:KDG	Ambrosia psylostachya	Asteraceae	Ambrosia	29715	4211	4210	BGN	KDG	CNS	phyloalps	Silicagel	4113968	77	31	344.915458	121.99321	8	FALSE	40377	36	0	15	FALSE	FALSE	FALSE	313	357.322678	129.346148	1	7747	3	4563648	TRUE	TRUE	TRUE	TRUE	TRUE	TRUE	TRUE	FALSE	FALSE	0.7420537519033666	0.38273331182998926	FALSE	FALSE	FALSE	FALSE	Unsucceed
PHA000429	BGN:IDG	Ambrosia tenuifolia	Asteraceae	Ambrosia	1532261	4211	4210	BGN	IDG	CNS	phyloalps	Silicagel	3463770	93	20	419.518554	149.547258	10	FALSE	50438	31	4	17	TRUE	TRUE	FALSE	290	435.861581	169.462035	1	9898	3	3831599	TRUE	TRUE	TRUE	TRUE	TRUE	TRUE	FALSE	FALSE	FALSE	0.47078574743331597	0.4455366722212459	NA	NA	TRUE	TRUE	Global assembly
PHA000432	BGN:AMV	Amelanchier ovalis	Rosaceae	Amelanchier	1000415	23139	3745	BGN	AMV	CNS	phyloalps	Silicagel	4036940	91	233	359.316666	143.095851	1	TRUE	159961	81	8	37	TRUE	TRUE	TRUE	544	354.715514	141.354703	1	7437	3	4481385	TRUE	TRUE	TRUE	TRUE	TRUE	TRUE	TRUE	TRUE	TRUE	5.072783748674398	0.5506466463528	NA	NA	TRUE	TRUE	Global assembly
PHA000435	BGN:DVA	Amelanchier ovalis embergeri	Rosaceae	Amelanchier	1000415	23139	3745	BGN	DVA	CNS	phyloalps	Silicagel	6222542	91	280	280.485192	113.115942	1	TRUE	159803	81	8	37	TRUE	TRUE	TRUE	200	274.271272	114.054352	1	6050	3	6898565	TRUE	TRUE	TRUE	TRUE	TRUE	TRUE	TRUE	TRUE	TRUE	3.9509700252849917	0.1068430176662793	NA	NA	TRUE	TRUE	Global assembly
PHA000437	BGN:CSH	Ammi majus	Apiaceae	Ammi	48026	48025	4037	BGN	CSH	CNS	phyloalps	Silicagel	6665770	87	293	381.731139	152.704418	1	TRUE	152802	82	8	37	TRUE	TRUE	TRUE	1770	367.421173	153.83039	1	9878	3	7381088	TRUE	TRUE	TRUE	TRUE	TRUE	TRUE	TRUE	TRUE	TRUE	3.860086940314162	1.5074493036554795	NA	NA	TRUE	TRUE	Global assembly
PHA000439	BGN:CSI	Amorpha fruticosa	Fabaceae	Amorpha	48131	48130	3803	BGN	CSI	CNS	phyloalps	Silicagel	10127190	95	81	364.960748	151.095468	1	TRUE	158639	80	8	37	TRUE	TRUE	TRUE	191	373.016341	178.610871	1	6869	3	11210828	TRUE	TRUE	TRUE	TRUE	TRUE	TRUE	TRUE	TRUE	TRUE	0.6678092395453802	0.06818429032711885	NA	NA	TRUE	TRUE	Global assembly
PHA000442	RSZ:RSZAXPI000859-99	Anacamptis pyramidalis	Orchidaceae	Anacamptis	59316	59315	4747	RSZ	RSZAXPI000859-99	BGI	phyloalps	Silicagel	12627690	99	622	183.006529	15.027309	1	TRUE	149721	84	8	38	TRUE	TRUE	TRUE	231	185.912005	14.78916	1	7866	3	12723917	TRUE	TRUE	TRUE	TRUE	TRUE	TRUE	TRUE	TRUE	TRUE	3.724637417189262	0.07267362439210973	NA	NA	TRUE	TRUE	Global assembly
PHA000447	BGN:NS	Anagallis arvensis	Primulaceae	Anagallis	4337	4336	4335	BGN	NS	CNS	phyloalps	Silicagel	4152280	93	445	345.853743	349.494113	1	TRUE	153287	83	8	37	TRUE	TRUE	TRUE	536	334.974492	132.972819	1	6100	3	4605320	TRUE	TRUE	TRUE	TRUE	TRUE	TRUE	TRUE	TRUE	TRUE	8.832136245188678	0.4233455986507633	NA	NA	TRUE	TRUE	Global assembly
PHA000448	BGN:LM	Anagallis foemina	Primulaceae	Anagallis	357596	4336	4335	BGN	LM	CNS	phyloalps	Silicagel	3680323	95	283	351.779905	227.064109	1	TRUE	153325	83	8	36	TRUE	TRUE	TRUE	286	339.838754	127.822917	1	6731	3	4069823	TRUE	TRUE	TRUE	TRUE	TRUE	TRUE	TRUE	TRUE	TRUE	6.205258414317954	0.27529992111533347	NA	NA	TRUE	TRUE	Global assembly
PHA000451	BGN:IRD	Anagallis minima	Primulaceae	Anagallis	306292	4336	4335	BGN	IRD	CNS	phyloalps	Silicagel	3033768	89	52	374.312543	140.047224	10	FALSE	9616	4	0	10	FALSE	FALSE	FALSE	171	402.94308	143.705751	NA	NA	NA	3370473	NA	NA	NA	NA	NA	NA	FALSE	FALSE	FALSE	1.4603477193296526	NA	TRUE	TRUE	TRUE	TRUE	Targeted assembly
PHA000453	BGN:NT	Anagallis tenella	Primulaceae	Anagallis	85162	4336	4335	BGN	NT	CNS	phyloalps	Silicagel	5677189	93	243	299.268553	302.377162	1	TRUE	153417	82	8	37	TRUE	TRUE	TRUE	391	294.664485	114.813413	1	7251	3	6273825	TRUE	TRUE	TRUE	TRUE	TRUE	TRUE	TRUE	TRUE	TRUE	3.53047762011753	0.2684901550465749	NA	NA	TRUE	TRUE	Global assembly
PHA000455	BGN:GFG	Anarrhinum bellidifolium	Plantaginaceae	Anarrhinum	299799	105585	156152	BGN	GFG	CNS	phyloalps	Silicagel	2167555	93	262	351.451427	229.563526	1	TRUE	152296	83	8	37	TRUE	TRUE	TRUE	220	356.209686	137.211509	1	7489	3	2407615	TRUE	TRUE	TRUE	TRUE	TRUE	TRUE	TRUE	TRUE	TRUE	9.897071729127038	0.4086612330135711	NA	NA	TRUE	TRUE	Global assembly
PHA000457	BGN:PTT	Anchusa arvensis	Boraginaceae	Anchusa	170545	89629	21571	BGN	PTT	CNS	phyloalps	Silicagel	NA	NA	NA	NA	NA	NA	NA	NA	NA	NA	NA	NA	NA	NA	NA	NA	NA	NA	NA	NA	NA	NA	NA	NA	NA	NA	NA	NA	NA	NA	NA	NA	NA	NA	NA	NA	Unsucceed
PHA000458	BGN:PQG	Anchusa arvensis	Boraginaceae	Anchusa	170545	89629	21571	BGN	PQG	CNS	phyloalps	Silicagel	NA	NA	NA	NA	NA	NA	NA	NA	NA	NA	NA	NA	NA	NA	NA	NA	NA	NA	NA	NA	NA	NA	NA	NA	NA	NA	NA	NA	NA	NA	NA	NA	NA	NA	NA	NA	Unsucceed
PHA009924	BGN:PQF	Anchusa barrelieri	Boraginaceae	Anchusa	170547	89629	21571	BGN	PQF	CNS	phyloalps	Silicagel	5643006	101	303	252.968299	132.552943	1	TRUE	150827	85	8	38	TRUE	TRUE	TRUE	277	267.353477	114.552372	1	6825	3	8014440	TRUE	TRUE	TRUE	TRUE	TRUE	TRUE	TRUE	TRUE	TRUE	4.009219554258847	0.16585193518251348	NA	NA	TRUE	TRUE	Global assembly
PHA000459	BGN:DLN	Anchusa hybrida	Boraginaceae	Anchusa	256482	89629	21571	BGN	DLN	CNS	phyloalps	Silicagel	NA	NA	NA	NA	NA	NA	NA	NA	NA	NA	NA	NA	NA	NA	NA	NA	NA	NA	NA	NA	NA	NA	NA	NA	NA	NA	NA	NA	NA	NA	NA	NA	NA	NA	NA	NA	Unsucceed
PHA000460	BGN:PSQ	Anchusa hybrida	Boraginaceae	Anchusa	256482	89629	21571	BGN	PSQ	CNS	phyloalps	Silicagel	NA	NA	NA	NA	NA	NA	NA	NA	NA	NA	NA	NA	NA	NA	NA	NA	NA	NA	NA	NA	NA	NA	NA	NA	NA	NA	NA	NA	NA	NA	NA	NA	NA	NA	NA	NA	Unsucceed
PHA000461	BGN:CCF	Anchusa italica	Boraginaceae	Anchusa	764719	89629	21571	BGN	CCF	CNS	phyloalps	Silicagel	NA	NA	NA	NA	NA	NA	NA	NA	NA	NA	NA	NA	NA	NA	NA	NA	NA	NA	NA	NA	NA	NA	NA	NA	NA	NA	NA	NA	NA	NA	NA	NA	NA	NA	NA	NA	Unsucceed
PHA000462	BGN:PTK	Anchusa italica	Boraginaceae	Anchusa	764719	89629	21571	BGN	PTK	CNS	phyloalps	Silicagel	NA	NA	NA	NA	NA	NA	NA	NA	NA	NA	NA	NA	NA	NA	NA	NA	NA	NA	NA	NA	NA	NA	NA	NA	NA	NA	NA	NA	NA	NA	NA	NA	NA	NA	NA	NA	Unsucceed
PHA000464	BGN:KCE	Anchusa ochroleuca	Boraginaceae	Anchusa	256478	89629	21571	BGN	KCE	CNS	phyloalps	Silicagel	NA	NA	NA	NA	NA	NA	NA	NA	NA	NA	NA	NA	NA	NA	NA	NA	NA	NA	NA	NA	NA	NA	NA	NA	NA	NA	NA	NA	NA	NA	NA	NA	NA	NA	NA	NA	Unsucceed
PHA000464	BGN:PRS	Anchusa ochroleuca	Boraginaceae	Anchusa	256478	89629	21571	BGN	PRS	CNS	phyloalps	Silicagel	NA	NA	NA	NA	NA	NA	NA	NA	NA	NA	NA	NA	NA	NA	NA	NA	NA	NA	NA	NA	NA	NA	NA	NA	NA	NA	NA	NA	NA	NA	NA	NA	NA	NA	NA	NA	Unsucceed
PHA000466	BGN:DIL	Anchusa officinalis	Boraginaceae	Anchusa	89630	89629	21571	BGN	DIL	CNS	phyloalps	Silicagel	NA	NA	NA	NA	NA	NA	NA	NA	NA	NA	NA	NA	NA	NA	NA	NA	NA	NA	NA	NA	NA	NA	NA	NA	NA	NA	NA	NA	NA	NA	NA	NA	NA	NA	NA	NA	Unsucceed
PHA000468	BGN:PTE	Anchusa officinalis	Boraginaceae	Anchusa	89630	89629	21571	BGN	PTE	CNS	phyloalps	Silicagel	NA	NA	NA	NA	NA	NA	NA	NA	NA	NA	NA	NA	NA	NA	NA	NA	NA	NA	NA	NA	NA	NA	NA	NA	NA	NA	NA	NA	NA	NA	NA	NA	NA	NA	NA	NA	Unsucceed
PHA000469	BGN:IFE	Anchusa ovata	Boraginaceae	Anchusa	256491	89629	21571	BGN	IFE	CNS	phyloalps	Silicagel	NA	NA	NA	NA	NA	NA	NA	NA	NA	NA	NA	NA	NA	NA	NA	NA	NA	NA	NA	NA	NA	NA	NA	NA	NA	NA	NA	NA	NA	NA	NA	NA	NA	NA	NA	NA	Unsucceed
PHA000469	BGN:PRP	Anchusa ovata	Boraginaceae	Anchusa	256491	89629	21571	BGN	PRP	CNS	phyloalps	Silicagel	NA	NA	NA	NA	NA	NA	NA	NA	NA	NA	NA	NA	NA	NA	NA	NA	NA	NA	NA	NA	NA	NA	NA	NA	NA	NA	NA	NA	NA	NA	NA	NA	NA	NA	NA	NA	Unsucceed
PHA000470	RSZ:RSZAXPI001349-74	Andromeda polifolia	Ericaceae	Andromeda	95630	95629	4345	RSZ	RSZAXPI001349-74	BGI	phyloalps	Silicagel	11720357	99	157	188.890015	14.177896	NA	NA	NA	NA	NA	NA	NA	NA	NA	3209	191.279561	14.403044	1	8319	3	11801320	TRUE	TRUE	TRUE	TRUE	TRUE	TRUE	TRUE	TRUE	TRUE	NA	1.150362750999148	TRUE	TRUE	TRUE	TRUE	Targeted assembly
PHA000473	BGN:KF	Androsace adfinis adfinis	Primulaceae	Androsace	229424	85163	4335	BGN	KF	CNS	phyloalps	Silicagel	2928359	81	300	407.828462	236.445887	1	TRUE	149323	83	8	37	TRUE	TRUE	TRUE	666	408.011043	141.92659	1	7207	3	3247414	TRUE	TRUE	TRUE	TRUE	TRUE	TRUE	TRUE	TRUE	TRUE	9.442970417017657	1.0117877547724776	NA	NA	TRUE	TRUE	Global assembly
PHA000475	BGN:IH	Androsace adfinis brigantiaca	Primulaceae	Androsace	229425	85163	4335	BGN	IH	CNS	phyloalps	Silicagel	1825776	85	204	401.825487	164.323131	1	TRUE	149353	83	8	37	TRUE	TRUE	TRUE	352	399.191481	149.195688	1	7192	3	2027724	TRUE	TRUE	TRUE	TRUE	TRUE	TRUE	TRUE	TRUE	TRUE	9.816297289481295	0.8156351375105869	NA	NA	TRUE	TRUE	Global assembly
PHA000476	BGN:NV	Androsace adfinis puberula	Primulaceae	Androsace	229426	85163	4335	BGN	NV	CNS	phyloalps	Silicagel	4701946	93	671	327.823814	268.717779	1	TRUE	149436	83	8	37	TRUE	TRUE	TRUE	341	314.21496	122.592012	1	7206	3	5210343	TRUE	TRUE	TRUE	TRUE	TRUE	TRUE	TRUE	TRUE	TRUE	11.465346201270158	0.28096877335469184	NA	NA	TRUE	TRUE	Global assembly
PHA000477	BGN:LC	Androsace alpina	Primulaceae	Androsace	199609	85163	4335	BGN	LC	CNS	phyloalps	Silicagel	3217086	93	360	380.095427	233.9822	1	TRUE	147630	82	8	37	TRUE	TRUE	TRUE	162	367.583843	141.065678	1	6972	3	3558185	TRUE	TRUE	TRUE	TRUE	TRUE	TRUE	TRUE	TRUE	TRUE	8.881810553742355	0.18875426696004377	NA	NA	TRUE	TRUE	Global assembly
PHA000482	BGN:PA	Androsace brevis	Primulaceae	Androsace	229429	85163	4335	BGN	PA	CNS	phyloalps	Silicagel	5026426	89	662	315.907515	240.125773	1	TRUE	149376	83	8	37	TRUE	TRUE	TRUE	1414	304.711949	130.704652	1	8217	3	5571383	TRUE	TRUE	TRUE	TRUE	TRUE	TRUE	TRUE	TRUE	TRUE	11.052474450796694	1.2986239285432006	NA	NA	TRUE	TRUE	Global assembly
PHA000485	GWM:1248	Androsace brevis	Primulaceae	Androsace	229429	85163	4335	GWM	1248	Fasteris	phyloalps	Silicagel	4835427	125	662	315.907515	240.125773	1	TRUE	149376	83	8	37	TRUE	TRUE	TRUE	1414	304.711949	130.704652	1	8217	3	4843336	TRUE	TRUE	TRUE	TRUE	TRUE	TRUE	TRUE	TRUE	TRUE	8.18020100396511	0.9611426664077444	NA	NA	TRUE	TRUE	Global assembly
PHA000489	BGN:LSE	Androsace chaixii	Primulaceae	Androsace	229431	85163	4335	BGN	LSE	CNS	phyloalps	Silicagel	5245583	99	1113	275.734226	204.78372	1	TRUE	149306	83	8	37	TRUE	TRUE	TRUE	3111	297.381179	133.403423	1	7747	3	5706678	TRUE	TRUE	TRUE	TRUE	TRUE	TRUE	TRUE	TRUE	TRUE	15.999760121414472	2.3204628166269226	NA	NA	TRUE	TRUE	Global assembly
PHA000490	BGN:PB	Androsace chamaejasme	Primulaceae	Androsace	175028	85163	4335	BGN	PB	CNS	phyloalps	Silicagel	4749927	93	203	321.32441	233.24433199999999	1	TRUE	152875	83	8	37	TRUE	TRUE	TRUE	318	306.336687	124.077884	1	6764	3	5251825	TRUE	TRUE	TRUE	TRUE	TRUE	TRUE	TRUE	TRUE	TRUE	3.512631799111	0.243461806139676	NA	NA	TRUE	TRUE	Global assembly
PHA000512	BGN:PC	Androsace hausmannii	Primulaceae	Androsace	229440	85163	4335	BGN	PC	CNS	phyloalps	Silicagel	4653491	75	271	324.909269	169.932682	1	TRUE	148030	82	8	37	TRUE	TRUE	TRUE	415	310.792794	126.986173	1	8300	3	5161551	TRUE	TRUE	TRUE	TRUE	TRUE	TRUE	TRUE	TRUE	TRUE	5.747101835303145	0.49346465553137064	NA	NA	TRUE	TRUE	Global assembly
PHA009925	AXZ:A	Androsace helvetica	Primulaceae	Androsace	199610	85163	4335	AXZ	A	CNS	phyloalps	Silicagel	7625918	77	40	454.489217	40.278723	NA	NA	NA	NA	NA	NA	NA	NA	NA	71	467.227569	159.417397	1	7216	3	8467762	TRUE	TRUE	TRUE	TRUE	TRUE	TRUE	TRUE	FALSE	FALSE	NA	0.04362566110541895	TRUE	TRUE	TRUE	TRUE	Targeted assembly
PHA000523	BGN:KT	Androsace lactea	Primulaceae	Androsace	184984	85163	4335	BGN	KT	CNS	phyloalps	Silicagel	2393696	87	177	439.676291	207.055774	1	TRUE	147718	82	8	37	TRUE	TRUE	TRUE	522	426.178239	154.553974	1	7887	3	2649809	TRUE	TRUE	TRUE	TRUE	TRUE	TRUE	TRUE	TRUE	TRUE	6.2775248849045795	0.9884713848375064	NA	NA	TRUE	TRUE	Global assembly
PHA000534	BGN:PD	Androsace maxima	Primulaceae	Androsace	229449	85163	4335	BGN	PD	CNS	phyloalps	Silicagel	4433925	95	129	347.301713	188.236209	1	TRUE	151944	82	8	37	TRUE	TRUE	TRUE	253	328.198785	126.735072	1	8007	3	4902584	TRUE	TRUE	TRUE	TRUE	TRUE	TRUE	TRUE	TRUE	TRUE	2.326651419394068	0.24046308026362526	NA	NA	TRUE	TRUE	Global assembly
PHA000536	BGN:LP	Androsace obtusifolia	Primulaceae	Androsace	229450	85163	4335	BGN	LP	CNS	phyloalps	Silicagel	3095210	91	353	400.017825	277.271798	1	TRUE	147631	82	8	37	TRUE	TRUE	TRUE	992	387.450006	132.167083	1	7153	3	3431488	TRUE	TRUE	TRUE	TRUE	TRUE	TRUE	TRUE	TRUE	TRUE	9.25104426687518	1.2596166405439444	NA	NA	TRUE	TRUE	Global assembly
PHA000540	AXZ:B	Androsace pubescens	Primulaceae	Androsace	229451	85163	4335	AXZ	B	CNS	phyloalps	Silicagel	8013230	73	1013	260.551976	53.39464	1	TRUE	147570	82	8	37	TRUE	TRUE	TRUE	1957	259.705605	54.037345	1	7256	3	8890396	TRUE	TRUE	TRUE	TRUE	TRUE	TRUE	TRUE	TRUE	TRUE	12.777534392224885	1.2137455080920203	NA	NA	TRUE	TRUE	Global assembly
PHA000542	GWM:1247	Androsace pubescens	Primulaceae	Androsace	229451	85163	4335	GWM	1247	Fasteris	phyloalps	Silicagel	5918790	125	1013	260.551976	53.39464	1	TRUE	147570	82	8	37	TRUE	TRUE	TRUE	1957	259.705605	54.037345	1	7256	3	5929345	TRUE	TRUE	TRUE	TRUE	TRUE	TRUE	TRUE	TRUE	TRUE	10.102633139543725	0.959655064633143	NA	NA	TRUE	TRUE	Global assembly
PHA000552	BGN:IG	Androsace septentrionalis	Primulaceae	Androsace	184985	85163	4335	BGN	IG	CNS	phyloalps	Silicagel	3276436	83	190	390.892787	149.962366	1	TRUE	150683	82	8	39	TRUE	TRUE	TRUE	309	391.600654	132.854555	1	7999	3	3636383	TRUE	TRUE	TRUE	TRUE	TRUE	TRUE	TRUE	TRUE	TRUE	5.263905474604223	0.45444821199855906	NA	NA	TRUE	TRUE	Global assembly
PHA000559	BGN:LD	Androsace vandellii	Primulaceae	Androsace	229460	85163	4335	BGN	LD	CNS	phyloalps	Silicagel	3130519	75	143	404.561457	159.201447	1	TRUE	149196	83	8	37	TRUE	TRUE	TRUE	634	389.170206	139.866103	1	7062	3	3470887	TRUE	TRUE	TRUE	TRUE	TRUE	TRUE	TRUE	TRUE	TRUE	4.543448546391189	0.953475126648329	NA	NA	TRUE	TRUE	Global assembly
PHA000562	RSZ:RSZAXPI000869-113	Androsace villosa	Primulaceae	Androsace	229461	85163	4335	RSZ	RSZAXPI000869-113	BGI	phyloalps	Silicagel	10372488	99	311	193.276743	11.529125	1	TRUE	153543	83	8	37	TRUE	TRUE	TRUE	1446	195.92341	11.176657	1	7928	3	10450410	TRUE	TRUE	TRUE	TRUE	TRUE	TRUE	TRUE	TRUE	TRUE	2.325103444396135	0.5581922509085983	NA	NA	TRUE	TRUE	Global assembly
PHA000570	BGN:AKP	Androsace vitaliana cinerea	Primulaceae	Androsace	1534732	85163	4335	BGN	AKP	CNS	phyloalps	Silicagel	3874324	83	422	397.418067	209.024795	1	TRUE	149569	83	8	37	TRUE	TRUE	TRUE	781	386.631726	146.326757	1	6823	3	4303624	TRUE	TRUE	TRUE	TRUE	TRUE	TRUE	TRUE	TRUE	TRUE	9.81408954196975	0.8285569799456846	NA	NA	TRUE	TRUE	Global assembly
PHA000573	BGN:ALL	Androsace vitaliana sesleri	Primulaceae	Androsace	175111	85163	4335	BGN	ALL	CNS	phyloalps	Silicagel	3455470	81	460	415.751221	392.565463	1	TRUE	147309	82	8	37	TRUE	TRUE	TRUE	724	393.918336	150.310194	1	6760	3	3829402	TRUE	TRUE	TRUE	TRUE	TRUE	TRUE	TRUE	TRUE	TRUE	12.1050049577862	0.8743053195279182	NA	NA	TRUE	TRUE	Global assembly
PHA000574	BGN:MI	Androsace vitaliana vitaliana	Primulaceae	Androsace	439397	85163	4335	BGN	MI	CNS	phyloalps	Silicagel	3913814	93	651	363.109427	304.034578	NA	NA	NA	NA	NA	NA	NA	NA	NA	364	342.198351	131.209908	1	6082	3	4347628	TRUE	TRUE	TRUE	TRUE	TRUE	TRUE	TRUE	TRUE	TRUE	NA	0.3041127810915526	TRUE	TRUE	TRUE	TRUE	Targeted assembly
PHA000577	BGN:NC	Androsace wulfeniana	Primulaceae	Androsace	229462	85163	4335	BGN	NC	CNS	phyloalps	Silicagel	4451426	77	183	340.828895	146.512933	1	TRUE	149511	83	8	37	TRUE	TRUE	TRUE	834	329.846603	137.367405	1	7467	3	4942541	TRUE	TRUE	TRUE	TRUE	TRUE	TRUE	TRUE	TRUE	TRUE	3.9912079596778387	0.9084317886261354	NA	NA	TRUE	TRUE	Global assembly
PHA000583	BGN:BVH	Andryala integrifolia	Asteraceae	Andryala	122529	122528	4210	BGN	BVH	CNS	phyloalps	Silicagel	4214434	91	217	367.527112	240.380615	1	TRUE	152852	83	8	37	TRUE	TRUE	TRUE	420	352.052434	143.228113	1	9839	3	4677387	TRUE	TRUE	TRUE	TRUE	TRUE	TRUE	TRUE	TRUE	TRUE	4.324343800012419	0.5387528815348541	NA	NA	TRUE	TRUE	Global assembly
PHA000585	BGN:AFT	Anemone baldensis	Ranunculaceae	Anemone	1077386	22868	3440	BGN	AFT	CNS	phyloalps	Silicagel	9858178	97	234	402.538019	166.230683	1	TRUE	160012	87	8	38	TRUE	TRUE	TRUE	640	393.126883	141.659058	1	8104	3	10844945	TRUE	TRUE	TRUE	TRUE	TRUE	TRUE	TRUE	TRUE	TRUE	1.957807669413695	0.27119458951567665	NA	NA	TRUE	TRUE	Global assembly
PHA000587	BGN:CSK	Anemone coronaria	Ranunculaceae	Anemone	167998	22868	3440	BGN	CSK	CNS	phyloalps	Silicagel	4664813	85	186	415.7488	148.610771	1	TRUE	159571	87	8	38	TRUE	TRUE	TRUE	77	395.51109	141.386578	1	6681	3	5167696	TRUE	TRUE	TRUE	TRUE	TRUE	TRUE	TRUE	TRUE	TRUE	3.7426890865469535	0.06487076759561423	NA	NA	TRUE	TRUE	Global assembly
PHA000589	BGN:AGR	Anemone narcissiflora	Ranunculaceae	Anemone	168002	22868	3440	BGN	AGR	CNS	phyloalps	Silicagel	5821736	97	NA	NA	NA	NA	NA	NA	NA	NA	NA	NA	NA	NA	173	270.710977	109.932451	1	8785	3	6424077	TRUE	TRUE	TRUE	TRUE	TRUE	TRUE	NA	NA	NA	NA	0.1345654696769585	TRUE	TRUE	TRUE	TRUE	Targeted assembly
PHA000592	BGN:L	Anemone nemorosa	Ranunculaceae	Anemone	37489	22868	3440	BGN	L	CNS	phyloalps	Silicagel	5838291	97	78	433.713665	148.145173	NA	NA	NA	NA	NA	NA	NA	NA	NA	114	434.330162	150.831899	1	6723	3	6415307	TRUE	TRUE	TRUE	TRUE	TRUE	TRUE	TRUE	TRUE	TRUE	NA	0.06766755658427066	TRUE	TRUE	TRUE	TRUE	Targeted assembly
PHA000594	BGN:BEP	Anemone ranunculoides	Ranunculaceae	Anemone	168005	22868	3440	BGN	BEP	CNS	phyloalps	Silicagel	9258878	99	119	410.21513	160.394617	1	TRUE	161027	87	8	38	TRUE	TRUE	TRUE	107	408.451755	165.518943	1	6126	3	9950668	TRUE	TRUE	TRUE	TRUE	TRUE	TRUE	TRUE	TRUE	TRUE	1.045254657587599	0.035755035885721265	NA	NA	TRUE	TRUE	Global assembly
PHA000596	BGN:M	Anemone trifolia	Ranunculaceae	Anemone	46975	22868	3440	BGN	M	CNS	phyloalps	Silicagel	10686432	99	120	322.654177	120.397541	1	TRUE	160856	87	8	38	TRUE	TRUE	TRUE	101	341.479693	124.218833	1	5955	3	11832501	TRUE	TRUE	TRUE	TRUE	TRUE	TRUE	TRUE	TRUE	TRUE	0.9122641200401111	0.028425310853533857	NA	NA	TRUE	TRUE	Global assembly
PHA000599	BGN:CSL	Angelica archangelica	Apiaceae	Angelica	40949	40948	4037	BGN	CSL	CNS	phyloalps	Silicagel	5176809	89	104	319.849126	163.891497	1	TRUE	145648	80	8	36	TRUE	TRUE	TRUE	624	304.568978	130.801694	1	7240	3	5734946	TRUE	TRUE	TRUE	TRUE	TRUE	TRUE	TRUE	TRUE	TRUE	1.6438255277559697	0.49027642621745116	NA	NA	TRUE	TRUE	Global assembly
PHA000600	BGN:CHL	Angelica sylvestris	Apiaceae	Angelica	54703	40948	4037	BGN	CHL	CNS	phyloalps	Silicagel	3190118	93	106	361.945981	139.078874	1	TRUE	147107	80	8	36	TRUE	TRUE	TRUE	196	353.077008	191.888636	1	7701	3	3532247	TRUE	TRUE	TRUE	TRUE	TRUE	TRUE	TRUE	TRUE	TRUE	2.627964609553965	0.25438031627872437	NA	NA	TRUE	TRUE	Global assembly
PHA000604	BGN:CSM	Anogramma leptophylla	Pteridaceae	Anogramma	220730	164270	13819	BGN	CSM	CNS	phyloalps	Silicagel	5767145	81	170	274.576638	112.992443	NA	NA	NA	NA	NA	NA	NA	NA	NA	1738	275.050225	114.612475	1	9165	3	6388262	TRUE	TRUE	TRUE	TRUE	TRUE	TRUE	FALSE	FALSE	FALSE	NA	1.7049292282531607	FALSE	TRUE	NA	TRUE	Unsucceed
PHA000608	BGN:CSN	Antennaria carpatica	Asteraceae	Antennaria	49050	41475	4210	BGN	CSN	CNS	phyloalps	Silicagel	5006261	91	48	350.210543	158.354216	1	TRUE	151561	83	8	37	TRUE	TRUE	TRUE	108	332.634803	126.946442	1	6725	3	5559539	TRUE	TRUE	TRUE	TRUE	TRUE	TRUE	TRUE	TRUE	TRUE	0.7984428272543495	0.07971336973160889	NA	NA	TRUE	TRUE	Global assembly
PHA000611	BGN:N	Antennaria dioica	Asteraceae	Antennaria	49054	41475	4210	BGN	N	CNS	phyloalps	Silicagel	18032343	99	82	NA	NA	1	TRUE	151839	83	8	37	TRUE	TRUE	TRUE	334	321.490511	117.11158	1	9064	3	19779940	TRUE	TRUE	TRUE	TRUE	TRUE	TRUE	TRUE	TRUE	TRUE	0.34872239387759085	0.08479085484220092	TRUE	TRUE	TRUE	TRUE	Global assembly
PHA000613	BGN:CLF	Anthemis arvensis arvensis	Asteraceae	Anthemis	127977	99027	4210	BGN	CLF	CNS	phyloalps	Silicagel	3716797	95	170	455.887509	232.627656	1	TRUE	149424	83	8	36	TRUE	TRUE	TRUE	507	438.472238	174.544005	1	8981	3	4129460	TRUE	TRUE	TRUE	TRUE	TRUE	TRUE	TRUE	TRUE	TRUE	3.597052997372115	0.6447780030409035	NA	NA	TRUE	TRUE	Global assembly
PHA000615	BGN:CCG	Anthemis arvensis incrassata	Asteraceae	Anthemis	158216	99027	4210	BGN	CCG	CNS	phyloalps	Silicagel	4255802	95	279	390.736021	240.341385	1	TRUE	149425	83	8	36	TRUE	TRUE	TRUE	437	381.659679	145.63683	1	9150	3	4705462	TRUE	TRUE	TRUE	TRUE	TRUE	TRUE	TRUE	TRUE	TRUE	5.155757147289129	0.4945013889273984	NA	NA	TRUE	TRUE	Global assembly
PHA000616	BGN:LIL	Anthemis austriaca	Asteraceae	Anthemis	461348	99027	4210	BGN	LIL	CNS	phyloalps	Silicagel	10960194	97	331	376.891788	175.493835	1	TRUE	149782	83	8	37	TRUE	TRUE	TRUE	497	379.701875	112.79627	1	7107	3	11983839	TRUE	TRUE	TRUE	TRUE	TRUE	TRUE	TRUE	TRUE	TRUE	2.3316730214623766	0.1661203099819463	NA	NA	TRUE	TRUE	Global assembly
PHA000618	BGN:BSR	Anthemis carpatica	Asteraceae	Anthemis	158218	99027	4210	BGN	BSR	CNS	phyloalps	Silicagel	4470947	91	169	313.581126	137.562129	1	TRUE	149771	83	8	37	TRUE	TRUE	TRUE	163	301.634702	126.049907	1	8871	3	4877426	TRUE	TRUE	TRUE	TRUE	TRUE	TRUE	TRUE	TRUE	TRUE	3.110595393516663	0.17770075541952507	NA	NA	TRUE	TRUE	Global assembly
PHA009926	BGN:LQL	Anthemis cotula	Asteraceae	Anthemis	158220	99027	4210	BGN	LQL	CNS	phyloalps	Silicagel	2868374	99	17	401.917936	201.521214	14	FALSE	125261	83	4	37	TRUE	TRUE	TRUE	279	398.989012	123.201313	1	7758	3	3091726	TRUE	TRUE	TRUE	TRUE	TRUE	TRUE	TRUE	TRUE	TRUE	0.45394501934165177	0.38111234004796	NA	NA	TRUE	TRUE	Global assembly
PHA000620	BGN:KDA	Anthemis cretica	Asteraceae	Anthemis	127978	99027	4210	BGN	KDA	CNS	phyloalps	Silicagel	5042853	83	86	341.210289	114.555903	10	FALSE	4599	0	0	10	FALSE	FALSE	FALSE	248	346.511051	116.644582	1	8872	3	5586578	TRUE	TRUE	TRUE	TRUE	TRUE	TRUE	FALSE	FALSE	FALSE	1.5580068262133282	0.26283840153316923	TRUE	TRUE	TRUE	TRUE	Targeted assembly
PHA000624	BGN:GIC	Anthemis gerardiana	Asteraceae	Anthemis	589732	99027	4210	BGN	GIC	CNS	phyloalps	Silicagel	5349329	97	83	366.299016	292.594904	1	TRUE	149867	83	8	37	TRUE	TRUE	TRUE	521	350.442723	139.621399	1	8845	3	5919697	TRUE	TRUE	TRUE	TRUE	TRUE	TRUE	TRUE	TRUE	TRUE	1.1986242698869913	0.44405270653918594	NA	NA	TRUE	TRUE	Global assembly
PHA000626	BGN:CSP	Anthemis ruthenica	Asteraceae	Anthemis	589788	99027	4210	BGN	CSP	CNS	phyloalps	Silicagel	4223982	85	58	384.437914	157.92302	1	TRUE	149667	83	8	37	TRUE	TRUE	TRUE	152	368.633298	144.875818	1	7048	3	4676222	TRUE	TRUE	TRUE	TRUE	TRUE	TRUE	TRUE	TRUE	TRUE	1.2088796501388834	0.14918958405766378	NA	NA	TRUE	TRUE	Global assembly
PHA000628	BGN:ARQ	Anthemis tinctoria tinctoria	Asteraceae	Anthemis	99028	99027	4210	BGN	ARQ	CNS	phyloalps	Silicagel	4519514	91	69	337.783993	193.636407	1	TRUE	149708	83	8	37	TRUE	TRUE	TRUE	124	357.716001	151.630927	1	5891	3	5019155	TRUE	TRUE	TRUE	TRUE	TRUE	TRUE	TRUE	TRUE	TRUE	1.2558303519234273	0.08880707862943564	NA	NA	TRUE	TRUE	Global assembly
PHA000630	BGN:GFH	Anthemis triumfettii	Asteraceae	Anthemis	158232	99027	4210	BGN	GFH	CNS	phyloalps	Silicagel	3743555	97	43	353.250654	138.68709	1	TRUE	149673	83	8	37	TRUE	TRUE	TRUE	240	350.70697	137.919864	1	9489	3	4148549	TRUE	TRUE	TRUE	TRUE	TRUE	TRUE	TRUE	TRUE	TRUE	0.886188216787761	0.31357811150537257	NA	NA	TRUE	TRUE	Global assembly
PHA000632	BGN:P	Anthericum liliago	Asparagaceae	Anthericum	51434	51433	40552	BGN	P	CNS	phyloalps	Silicagel	3797475	85	101	380.735524	143.997924	1	TRUE	155650	82	8	38	TRUE	TRUE	TRUE	92	350.066641	136.295285	1	7613	3	4215181	TRUE	TRUE	FALSE	TRUE	TRUE	FALSE	TRUE	TRUE	TRUE	2.435155248282237	0.10849252386357343	NA	NA	TRUE	TRUE	Global assembly
PHA000635	BGN:CSQ	Anthericum ramosum	Asparagaceae	Anthericum	81729	51433	40552	BGN	CSQ	CNS	phyloalps	Silicagel	4264713	81	169	300.543031	127.474688	37	FALSE	129604	76	4	57	TRUE	TRUE	TRUE	1234	300.987169	115.646727	1	7034	3	4728172	TRUE	TRUE	TRUE	TRUE	TRUE	TRUE	TRUE	TRUE	TRUE	3.7096862607688306	1.2563559449051314	NA	NA	TRUE	TRUE	Global assembly
PHA000637	BGN:Q	Anthoxanthum alpinum	Poaceae	Anthoxanthum	464093	15324	4479	BGN	Q	CNS	phyloalps	Silicagel	2901699	81	57	384.301101	143.768563	1	TRUE	135604	81	8	38	TRUE	TRUE	TRUE	166	390.591611	142.882357	1	6990	3	3217189	TRUE	TRUE	TRUE	TRUE	TRUE	TRUE	TRUE	TRUE	TRUE	1.644295928644512	0.24684133649260634	NA	NA	TRUE	TRUE	Global assembly
PHA000638	BGN:AB	Anthoxanthum odoratum	Poaceae	Anthoxanthum	29661	15324	4479	BGN	AB	CNS	phyloalps	Silicagel	4368456	83	66	311.808304	125.762389	1	TRUE	135630	81	8	38	TRUE	TRUE	TRUE	52	314.977339	127.033906	2	6492	NA	4842322	NA	NA	NA	NA	NA	FALSE	TRUE	TRUE	TRUE	1.2344219724976413	0.04655279930064232	NA	NA	TRUE	TRUE	Global assembly
PHA000642	BGN:CSR	Anthriscus caucalis	Apiaceae	Anthriscus	54826	40886	4037	BGN	CSR	CNS	phyloalps	Silicagel	3322701	85	241	390.415246	193.107122	1	TRUE	154554	83	8	37	TRUE	TRUE	TRUE	1676	372.149727	150.10154	NA	NA	NA	3688548	NA	NA	NA	NA	NA	NA	TRUE	TRUE	TRUE	6.594123983151411	NA	NA	NA	TRUE	TRUE	Global assembly
PHA000643	BGN:BVI	Anthriscus cerefolium	Apiaceae	Anthriscus	40888	40886	4037	BGN	BVI	CNS	phyloalps	Silicagel	5633697	97	237	337.548273	142.834323	1	TRUE	155079	83	8	37	TRUE	TRUE	TRUE	868	332.432739	143.515886	NA	NA	NA	6247828	NA	NA	NA	NA	NA	NA	TRUE	TRUE	TRUE	3.362839364849958	NA	NA	NA	TRUE	TRUE	Global assembly
PHA000646	BGN:CSS	Anthriscus nitida	Apiaceae	Anthriscus	109081	40886	4037	BGN	CSS	CNS	phyloalps	Silicagel	3468976	87	66	375.592361	148.140449	1	TRUE	155159	83	8	37	TRUE	TRUE	TRUE	498	364.84353	147.672802	1	7306	3	3844622	TRUE	TRUE	TRUE	TRUE	TRUE	TRUE	TRUE	TRUE	TRUE	1.696564455709796	0.6027794906067083	NA	NA	TRUE	TRUE	Global assembly
PHA000648	BGN:AC	Anthriscus sylvestris	Apiaceae	Anthriscus	48027	40886	4037	BGN	AC	CNS	phyloalps	Silicagel	2763648	89	201	402.846713	149.354272	1	TRUE	155061	83	8	37	TRUE	TRUE	TRUE	805	402.962409	134.354306	1	6705	3	3059287	TRUE	TRUE	TRUE	TRUE	TRUE	TRUE	TRUE	TRUE	TRUE	6.335719017404255	1.0972154976792765	NA	NA	TRUE	TRUE	Global assembly
PHA000650	BGN:GSK	Anthriscus sylvestris alpina	Apiaceae	Anthriscus	110151	40886	4037	BGN	GSK	CNS	phyloalps	Silicagel	6415065	87	314	333.450334	133.891948	1	TRUE	155159	83	8	37	TRUE	TRUE	TRUE	1231	328.779153	132.797254	1	7233	3	7110636	TRUE	TRUE	TRUE	TRUE	TRUE	TRUE	TRUE	TRUE	TRUE	4.364719215045267	0.7976754179688614	NA	NA	TRUE	TRUE	Global assembly
PHA000654	BGN:CST	Anthyllis montana jacquinii	Fabaceae	Anthyllis	168128	118889	3803	BGN	CST	CNS	phyloalps	Silicagel	5777551	93	514	295.040776	206.867407	1	TRUE	152265	81	8	37	TRUE	TRUE	TRUE	864	284.124249	121.235466	1	6371	3	6389138	TRUE	TRUE	TRUE	TRUE	TRUE	TRUE	TRUE	TRUE	TRUE	7.282935669120795	0.5122295342896179	NA	NA	TRUE	TRUE	Global assembly
PHA000655	BGN:BBP	Anthyllis montana montana	Fabaceae	Anthyllis	168129	118889	3803	BGN	BBP	CNS	phyloalps	Silicagel	3828241	89	535	418.29397	184.709068	1	TRUE	152237	81	8	37	TRUE	TRUE	TRUE	874	407.713643	170.494267	1	7390	3	4252723	TRUE	TRUE	TRUE	TRUE	TRUE	TRUE	TRUE	TRUE	TRUE	11.952389205510935	0.9478434178276303	NA	NA	TRUE	TRUE	Global assembly
PHA000658	BGN:CFE	Anthyllis vulneraria alpestris	Fabaceae	Anthyllis	1532265	118889	3803	BGN	CFE	CNS	phyloalps	Silicagel	4276648	89	705	424.591011	202.188614	1	TRUE	151996	81	8	37	TRUE	TRUE	TRUE	804	419.5982	154.733558	1	7170	3	4734541	TRUE	TRUE	TRUE	TRUE	TRUE	TRUE	TRUE	TRUE	TRUE	14.076599926238567	0.7572716458457468	NA	NA	TRUE	TRUE	Global assembly
PHA009927	BGN:MBK	Anthyllis vulneraria carpatica	Fabaceae	Anthyllis	212028	118889	3803	BGN	MBK	CNS	phyloalps	Silicagel	5023757	99	299	301.19108	171.888544	1	TRUE	151897	81	8	37	TRUE	TRUE	TRUE	1190	322.7329	134.182328	1	7277	3	5445556	TRUE	TRUE	TRUE	TRUE	TRUE	TRUE	TRUE	TRUE	TRUE	4.565901836639653	0.8705736573346412	NA	NA	TRUE	TRUE	Global assembly
PHA000660	BGN:GPG	Anthyllis vulneraria forondae	Fabaceae	Anthyllis	1532266	118889	3803	BGN	GPG	CNS	phyloalps	Silicagel	4427561	81	351	354.390163	188.933257	1	TRUE	151941	81	8	37	TRUE	TRUE	TRUE	1109	358.79679	130.277082	1	6916	3	4900301	TRUE	TRUE	TRUE	TRUE	TRUE	TRUE	TRUE	TRUE	TRUE	7.435369044040274	1.0693182103958074	NA	NA	TRUE	TRUE	Global assembly
PHA000663	BGN:FLH	Anthyllis vulneraria polyphylla	Fabaceae	Anthyllis	1532267	118889	3803	BGN	FLH	CNS	phyloalps	Silicagel	4252525	81	1081	350.596112	164.765489	1	TRUE	151853	81	8	37	TRUE	TRUE	TRUE	1276	334.818274	124.000336	1	5959	3	4710043	TRUE	TRUE	TRUE	TRUE	TRUE	TRUE	TRUE	TRUE	TRUE	23.827977437660312	1.1037282787909375	NA	NA	TRUE	TRUE	Global assembly
PHA000665	BGN:LTT	Anthyllis vulneraria rubriflora	Fabaceae	Anthyllis	1532268	118889	3803	BGN	LTT	CNS	phyloalps	Silicagel	4918550	99	1027	304.779636	276.430235	1	TRUE	151923	81	8	37	TRUE	TRUE	TRUE	1985	309.36385	124.452075	1	6490	3	5423452	TRUE	TRUE	TRUE	TRUE	TRUE	TRUE	TRUE	TRUE	TRUE	16.021076364277103	1.322826623474172	NA	NA	TRUE	TRUE	Global assembly
PHA000667	BGN:ARR	Anthyllis vulneraria valesiaca	Fabaceae	Anthyllis	118891	118889	3803	BGN	ARR	CNS	phyloalps	Silicagel	2854204	77	319	391.738413	190.021262	1	TRUE	151957	81	8	37	TRUE	TRUE	TRUE	1386	378.260799	163.409949	1	6494	3	3166585	TRUE	TRUE	TRUE	TRUE	TRUE	TRUE	TRUE	TRUE	TRUE	11.028226133400816	2.0477162809666023	NA	NA	TRUE	TRUE	Global assembly
PHA000668	BGN:ADB	Anthyllis vulneraria vulneraria	Fabaceae	Anthyllis	212026	118889	3803	BGN	ADB	CNS	phyloalps	Silicagel	4036913	85	731	383.669246	152.980378	1	TRUE	151902	81	8	37	TRUE	TRUE	TRUE	370	376.640948	124.819214	1	8226	3	4485405	TRUE	TRUE	TRUE	TRUE	TRUE	TRUE	TRUE	TRUE	TRUE	16.18015052590928	0.4434984617905694	NA	NA	TRUE	TRUE	Global assembly
PHA009928	BGN:DVB	Anthyllis vulneraria vulneriarioides	Fabaceae	Anthyllis	118891	118889	3803	BGN	DVB	CNS	phyloalps	Silicagel	3281565	87	68	401.503113	155.214709	1	TRUE	151925	81	8	37	TRUE	TRUE	TRUE	106	396.582353	157.096067	1	10250	2	3633863	TRUE	TRUE	TRUE	FALSE	TRUE	FALSE	TRUE	TRUE	FALSE	1.8092888151155662	0.19028277281002262	NA	NA	TRUE	TRUE	Global assembly
PHA009928	BGN:NKB	Anthyllis vulneraria vulneriarioides	Fabaceae	Anthyllis	118891	118889	3803	BGN	NKB	CNS	phyloalps	Silicagel	3920026	99	68	401.503113	155.214709	1	TRUE	151925	81	8	37	TRUE	TRUE	TRUE	106	396.582353	157.096067	1	10250	2	4231213	TRUE	TRUE	TRUE	TRUE	TRUE	TRUE	TRUE	TRUE	TRUE	1.3310182796303551	0.13998309545328874	NA	NA	TRUE	TRUE	Global assembly
PHA000670	BGN:GC	Antirrhinum latifolium	Plantaginaceae	Antirrhinum	237483	4150	156152	BGN	GC	CNS	phyloalps	Silicagel	2694955	89	455	388.650182	209.148844	1	TRUE	152582	83	8	37	TRUE	TRUE	TRUE	419	372.847671	135.573701	1	0	1	2982500	FALSE	FALSE	FALSE	FALSE	FALSE	FALSE	TRUE	TRUE	TRUE	14.47248738742985	0	NA	NA	TRUE	TRUE	Global assembly
PHA000672	BGN:CSV	Antirrhinum majus	Plantaginaceae	Antirrhinum	4151	4150	156152	BGN	CSV	CNS	phyloalps	Silicagel	2920402	77	525	420.152009	159.846452	1	TRUE	152612	83	8	37	TRUE	TRUE	TRUE	295	403.257097	139.613013	1	6475	3	3244627	TRUE	TRUE	TRUE	TRUE	TRUE	TRUE	TRUE	TRUE	TRUE	17.814950880672654	0.42471581278567444	NA	NA	TRUE	TRUE	Global assembly
PHA000673	BGN:GFI	Apera interrupta	Poaceae	Apera	388729	325524	4479	BGN	GFI	CNS	phyloalps	Silicagel	7002098	93	75	323.750724	131.686054	1	TRUE	135702	82	8	39	TRUE	TRUE	TRUE	514	335.508743	141.115037	1	8428	3	7750868	TRUE	TRUE	TRUE	TRUE	TRUE	TRUE	TRUE	TRUE	TRUE	0.781459333861034	0.3326185890270669	NA	NA	TRUE	TRUE	Global assembly
PHA000676	BGN:CTA	Apera spica-venti	Poaceae	Apera	325525	325524	4479	BGN	CTA	CNS	phyloalps	Silicagel	4547866	77	106	358.128864	146.274485	1	TRUE	136150	82	8	39	TRUE	TRUE	TRUE	229	357.706226	142.984504	1	7474	3	5043239	TRUE	TRUE	TRUE	TRUE	TRUE	TRUE	TRUE	TRUE	TRUE	2.0606068068768155	0.24437692458254193	NA	NA	TRUE	TRUE	Global assembly
PHA000678	BGN:CTB	Aphanes arvensis	Rosaceae	Aphanes	57945	57944	3745	BGN	CTB	CNS	phyloalps	Silicagel	3573625	77	114	420.048102	162.820463	1	TRUE	150717	82	8	38	TRUE	TRUE	TRUE	265	410.124317	151.897068	1	7905	3	3966369	TRUE	TRUE	TRUE	TRUE	TRUE	TRUE	TRUE	TRUE	TRUE	3.122032313763399	0.38064317717331114	NA	NA	TRUE	TRUE	Global assembly
PHA000680	BGN:CTC	Aphanes australis	Rosaceae	Aphanes	1155250	57944	3745	BGN	CTC	CNS	phyloalps	Silicagel	3071993	73	254	414.997315	168.635629	1	TRUE	150719	82	8	38	TRUE	TRUE	TRUE	854	410.880514	164.797917	NA	NA	NA	3403095	NA	NA	NA	NA	NA	NA	TRUE	TRUE	TRUE	8.535493639578204	NA	NA	NA	TRUE	TRUE	Global assembly
PHA000685	RSZ:RSZAXPI000763-90	Aphyllanthes monspeliensis	Asparagaceae	Aphyllanthes	59052	59051	40552	RSZ	RSZAXPI000763-90	BGI	phyloalps	Silicagel	13170917	99	3025	183.411583	10.574699	1	TRUE	157022	83	8	38	TRUE	TRUE	TRUE	1894	185.576357	10.378753	3	2707	NA	13196842	NA	NA	NA	NA	NA	FALSE	TRUE	TRUE	TRUE	18.213972665853277	0.1966015906351268	NA	NA	TRUE	TRUE	Global assembly
PHA000686	BGN:KFV	Apium inundatum	Apiaceae	Apium	99496	4044	4037	BGN	KFV	CNS	phyloalps	Silicagel	2925684	91	83	344.936461	160.014826	7	FALSE	128131	79	4	33	TRUE	TRUE	TRUE	227	348.928316	119.295566	1	9213	3	3245432	TRUE	TRUE	TRUE	TRUE	TRUE	TRUE	TRUE	TRUE	TRUE	2.363929875265686	0.39276078894506583	NA	NA	TRUE	TRUE	Global assembly
PHA000687	BGN:KGM	Apium nodiflorum	Apiaceae	Apium	99497	4044	4037	BGN	KGM	CNS	phyloalps	Silicagel	4347328	87	178	363.498185	306.73556	NA	NA	NA	NA	NA	NA	NA	NA	NA	922	365.203436	126.98332	1	9135	3	4823503	TRUE	TRUE	TRUE	TRUE	TRUE	TRUE	TRUE	TRUE	TRUE	NA	1.113442555979213	TRUE	TRUE	TRUE	TRUE	Targeted assembly
PHA000688	BGN:CTD	Apium repens	Apiaceae	Apium	254039	4044	4037	BGN	CTD	CNS	phyloalps	Silicagel	4056411	85	343	395.456366	157.064589	1	TRUE	154627	83	8	37	TRUE	TRUE	TRUE	651	375.169574	165.496895	1	9525	3	4496979	TRUE	TRUE	TRUE	TRUE	TRUE	TRUE	TRUE	TRUE	TRUE	7.691102103921567	0.8991975186642461	NA	NA	TRUE	TRUE	Global assembly
PHA000691	BGN:IDH	Aposeris foetida	Asteraceae	Aposeris	379615	379614	4210	BGN	IDH	CNS	phyloalps	Silicagel	1986121	97	26	361.92555	128.916119	12	FALSE	128659	80	4	31	TRUE	TRUE	TRUE	418	369.507148	134.298251	1	9411	3	2190800	TRUE	TRUE	TRUE	TRUE	TRUE	TRUE	TRUE	TRUE	TRUE	1.023342983479215	1.0209503488634637	NA	NA	TRUE	TRUE	Global assembly
PHA009929	BGN:FQ	Aquilegia alpina	Ranunculaceae	Aquilegia	218850	3450	3440	BGN	FQ	CNS	phyloalps	Silicagel	5033727	99	600	220.664601	82.229023	1	TRUE	161276	88	5	41	TRUE	TRUE	TRUE	3057	227.010557	85.275875	1	7577	3	5545652	TRUE	TRUE	TRUE	TRUE	TRUE	TRUE	TRUE	TRUE	TRUE	9.708813201732067	2.3240093846723884	NA	NA	TRUE	TRUE	Global assembly
PHA009929	BGN:GGA	Aquilegia alpina	Ranunculaceae	Aquilegia	218850	3450	3440	BGN	GGA	CNS	phyloalps	Silicagel	5422411	149	600	220.664601	82.229023	1	TRUE	161276	88	5	41	TRUE	TRUE	TRUE	3057	227.010557	85.275875	1	7577	3	5945257	TRUE	TRUE	TRUE	TRUE	TRUE	TRUE	FALSE	TRUE	TRUE	5.988420621813616	1.4334548863271634	NA	NA	TRUE	TRUE	Global assembly
PHA000696	BGN:LVM	Aquilegia atrata	Ranunculaceae	Aquilegia	560536	3450	3440	BGN	LVM	CNS	phyloalps	Silicagel	4025597	99	635	284.427102	131.90505	1	TRUE	138089	72	4	36	TRUE	TRUE	TRUE	2355	298.134517	130.139321	1	6838	3	4415397	TRUE	TRUE	TRUE	TRUE	TRUE	TRUE	TRUE	TRUE	TRUE	11.001130686173676	2.0203402768771332	NA	NA	TRUE	TRUE	Global assembly
PHA000698	BGN:ARS	Aquilegia atrata	Ranunculaceae	Aquilegia	560536	3450	3440	BGN	ARS	CNS	phyloalps	Silicagel	4350082	99	635	284.427102	131.90505	1	TRUE	138089	72	4	36	TRUE	TRUE	TRUE	2355	298.134517	130.139321	1	6838	3	4773059	TRUE	TRUE	TRUE	TRUE	TRUE	TRUE	TRUE	TRUE	TRUE	10.180525030762338	1.8696373442100074	NA	NA	TRUE	TRUE	Global assembly
PHA000699	BGN:DFD	Aquilegia bertolonii	Ranunculaceae	Aquilegia	1291431	3450	3440	BGN	DFD	CNS	phyloalps	Silicagel	5608385	89	564	348.00751	128.44739	1	TRUE	138053	72	4	36	TRUE	TRUE	TRUE	3323	345.771963	127.170367	1	6854	3	6212105	TRUE	TRUE	TRUE	TRUE	TRUE	TRUE	TRUE	TRUE	TRUE	7.799506623574555	2.281479758242807	NA	NA	TRUE	TRUE	Global assembly
PHA000702	BGN:FLI	Aquilegia einseleana	Ranunculaceae	Aquilegia	560540	3450	3440	BGN	FLI	CNS	phyloalps	Silicagel	5791376	99	469	224.593155	91.517999	1	TRUE	163367	84	8	42	TRUE	TRUE	TRUE	3414	232.442123	96.60364	1	6887	3	6353724	TRUE	TRUE	TRUE	TRUE	TRUE	TRUE	TRUE	TRUE	TRUE	6.681750031024884	2.050438026430606	NA	NA	TRUE	TRUE	Global assembly
PHA000703	BGN:LVR	Aquilegia einseleana	Ranunculaceae	Aquilegia	560540	3450	3440	BGN	LVR	CNS	phyloalps	Silicagel	4209666	101	469	224.593155	91.517999	1	TRUE	163367	84	8	42	TRUE	TRUE	TRUE	3414	232.442123	96.60364	1	6887	3	4671606	TRUE	TRUE	TRUE	TRUE	TRUE	TRUE	TRUE	TRUE	TRUE	9.010277516290149	2.764996529698109	NA	NA	TRUE	TRUE	Global assembly
PHA000705	BGN:BSS	Aquilegia nigricans	Ranunculaceae	Aquilegia	560545	3450	3440	BGN	BSS	CNS	phyloalps	Silicagel	2909684	79	129	489.473868	179.070461	1	TRUE	132382	64	4	38	TRUE	TRUE	TRUE	750	483.438657	174.616666	1	7454	3	3224455	TRUE	TRUE	TRUE	TRUE	TRUE	TRUE	TRUE	TRUE	TRUE	3.7146314848857656	1.2160396590284397	NA	NA	TRUE	TRUE	Global assembly
PHA000708	BGN:FLK	Aquilegia thalictrifolia	Ranunculaceae	Aquilegia	560551	3450	3440	BGN	FLK	CNS	phyloalps	Silicagel	4738842	97	616	397.035138	149.964399	1	TRUE	133579	70	4	35	TRUE	TRUE	TRUE	1443	372.599329	148.638062	1	8010	3	5250421	TRUE	TRUE	TRUE	TRUE	TRUE	TRUE	TRUE	TRUE	TRUE	8.950451451584998	1.2572593912705725	NA	NA	TRUE	TRUE	Global assembly
PHA000712	BGN:FLL	Aquilegia vestinae	Ranunculaceae	Aquilegia	1291458	3450	3440	BGN	FLL	CNS	phyloalps	Silicagel	5007862	99	308	273.659971	124.677687	1	TRUE	147631	82	4	39	TRUE	TRUE	TRUE	1705	298.335172	126.138807	1	8063	3	5486793	TRUE	TRUE	TRUE	TRUE	TRUE	TRUE	FALSE	TRUE	TRUE	4.585753805161209	1.3864477273712592	NA	NA	TRUE	TRUE	Global assembly
PHA000713	BGN:LVP	Aquilegia vestinae	Ranunculaceae	Aquilegia	1291458	3450	3440	BGN	LVP	CNS	phyloalps	Silicagel	3944139	99	308	273.659971	124.677687	1	TRUE	147631	82	4	39	TRUE	TRUE	TRUE	1705	298.335172	126.138807	1	8063	3	4204128	TRUE	TRUE	TRUE	TRUE	TRUE	TRUE	TRUE	TRUE	TRUE	5.82251848178328	1.7603687113686632	NA	NA	TRUE	TRUE	Global assembly
PHA000714	BGN:BBQ	Aquilegia vulgaris	Ranunculaceae	Aquilegia	3451	3450	3440	BGN	BBQ	CNS	phyloalps	Silicagel	3098319	79	522	442.536662	166.664596	1	TRUE	135103	68	4	37	TRUE	TRUE	TRUE	641	442.257074	165.858215	1	8854	3	3433678	TRUE	TRUE	TRUE	TRUE	TRUE	TRUE	TRUE	TRUE	TRUE	14.40629416683978	1.1593493688723433	NA	NA	TRUE	TRUE	Global assembly
PHA000720	BGN:ATT	Arabidopsis thaliana	Brassicaceae	Arabidopsis	3702	3701	3700	BGN	ATT	CNS	phyloalps	Silicagel	4277192	83	676	335.239728	373.535925	1	TRUE	154448	82	8	39	TRUE	TRUE	TRUE	1498	326.946613	133.956836	1	7359	3	4746204	TRUE	TRUE	TRUE	TRUE	TRUE	TRUE	TRUE	TRUE	TRUE	14.704902554354602	1.5526150170767368	NA	NA	TRUE	TRUE	Global assembly
PHA000722	BGN:GSL	Arabis allionii	Brassicaceae	Arabis	1282088	50451	3700	BGN	GSL	CNS	phyloalps	Silicagel	4679816	79	460	344.817414	142.86546	1	TRUE	153856	81	8	39	TRUE	TRUE	TRUE	337	355.21741	176.843608	1	7634	3	5191112	TRUE	TRUE	TRUE	TRUE	TRUE	TRUE	TRUE	TRUE	TRUE	9.57164106181563	0.34793345656368224	NA	NA	TRUE	TRUE	Global assembly
PHA000723	BGN:FIK	Arabis alpina alpina	Brassicaceae	Arabis	50452	50451	3700	BGN	FIK	CNS	phyloalps	Silicagel	4067334	97	207	384.872425	145.185189	1	TRUE	152983	82	8	39	TRUE	TRUE	TRUE	594	387.803348	141.189109	1	7352	3	4463364	TRUE	TRUE	TRUE	TRUE	TRUE	TRUE	TRUE	TRUE	TRUE	4.0133030172670825	0.5534525290177286	NA	NA	TRUE	TRUE	Global assembly
PHA000725	BGN:FKA	Arabis auriculata	Brassicaceae	Arabis	571350	50451	3700	BGN	FKA	CNS	phyloalps	Silicagel	9100433	87	581	339.017087	144.138067	NA	NA	NA	NA	NA	NA	NA	NA	NA	1332	332.363002	140.372664	1	8917	2	10090879	TRUE	TRUE	TRUE	FALSE	TRUE	FALSE	TRUE	TRUE	FALSE	NA	0.7500870828211482	TRUE	TRUE	TRUE	TRUE	Targeted assembly
PHA000727	BGN:ING	Arabis bellidifolia bellidifolia	Brassicaceae	Arabis	126272	50451	3700	BGN	ING	CNS	phyloalps	Silicagel	3712610	91	238	398.568793	141.921367	1	TRUE	153704	81	8	39	TRUE	TRUE	TRUE	1312	412.184313	143.448964	1	7044	3	4120755	TRUE	TRUE	TRUE	TRUE	TRUE	TRUE	TRUE	TRUE	TRUE	5.413914697787768	1.3677365862486304	NA	NA	TRUE	TRUE	Global assembly
PHA000728	BGN:FLM	Arabis bellidifolia stellulata	Brassicaceae	Arabis	586531	50451	3700	BGN	FLM	CNS	phyloalps	Silicagel	2524029	79	275	359.447781	183.423005	1	TRUE	153856	81	8	39	TRUE	TRUE	TRUE	424	348.615981	132.171027	1	6755	3	2798791	TRUE	TRUE	TRUE	TRUE	TRUE	TRUE	TRUE	TRUE	TRUE	10.60951921598967	0.7181907090668094	NA	NA	TRUE	TRUE	Global assembly
PHA000731	BGN:ART	Arabis caerulea	Brassicaceae	Arabis	586519	50451	3700	BGN	ART	CNS	phyloalps	Silicagel	2447848	75	417	384.150071	350.21426	1	TRUE	153592	81	8	39	TRUE	TRUE	TRUE	357	384.093958	160.464484	1	7652	3	2717387	TRUE	TRUE	TRUE	TRUE	TRUE	TRUE	TRUE	TRUE	TRUE	17.44331183962403	0.7439906399416958	NA	NA	TRUE	TRUE	Global assembly
PHA000737	BGN:AFV	Arabis ciliata	Brassicaceae	Arabis	571353	50451	3700	BGN	AFV	CNS	phyloalps	Silicagel	2457880	83	223	427.946466	189.548972	1	TRUE	153686	80	8	39	TRUE	TRUE	TRUE	407	435.622093	154.549931	1	8279	3	2720670	TRUE	TRUE	TRUE	TRUE	TRUE	TRUE	TRUE	FALSE	FALSE	8.39982825830312	0.8258544781760204	NA	NA	TRUE	TRUE	Global assembly
PHA000740	BGN:IRK	Arabis collina	Brassicaceae	Arabis	571354	50451	3700	BGN	IRK	CNS	phyloalps	Silicagel	2009686	83	192	448.616786	234.445938	9	FALSE	127915	78	4	34	TRUE	TRUE	TRUE	466	467.115114	174.524242	1	7874	3	2225693	TRUE	TRUE	TRUE	TRUE	TRUE	TRUE	TRUE	TRUE	TRUE	8.728110483818433	1.0998793086048124	NA	NA	TRUE	TRUE	Global assembly
PHA000741	BGN:AD	Arabis hirsuta	Brassicaceae	Arabis	78191	50451	3700	BGN	AD	CNS	phyloalps	Silicagel	2050964	81	452	431.720418	182.211659	1	TRUE	153772	81	8	39	TRUE	TRUE	TRUE	261	435.822638	226.276992	1	8480	3	2277966	TRUE	TRUE	TRUE	TRUE	TRUE	TRUE	TRUE	TRUE	TRUE	20.919083133469474	0.6661366178159257	NA	NA	TRUE	TRUE	Global assembly
PHA000743	BGN:CFF	Arabis nova	Brassicaceae	Arabis	571360	50451	3700	BGN	CFF	CNS	phyloalps	Silicagel	4175211	93	759	420.271844	606.393529	1	TRUE	153926	82	8	39	TRUE	TRUE	TRUE	847	406.147192	156.646825	NA	NA	NA	4616105	NA	NA	NA	NA	NA	NA	TRUE	TRUE	TRUE	15.043967528749425	NA	NA	NA	TRUE	TRUE	Global assembly
PHA000745	BGN:SV	Arabis planisiliqua	Brassicaceae	Arabis	571364	50451	3700	BGN	SV	CNS	phyloalps	Silicagel	2933551	95	587	391.593008	160.994079	1	TRUE	153516	81	8	39	TRUE	TRUE	TRUE	545	382.047949	130.678726	1	8032	3	3249086	TRUE	TRUE	TRUE	TRUE	TRUE	TRUE	TRUE	TRUE	TRUE	16.167560819814046	0.7853675594778083	NA	NA	TRUE	TRUE	Global assembly
PHA000750	BGN:FLN	Arabis sagittata	Brassicaceae	Arabis	571369	50451	3700	BGN	FLN	CNS	phyloalps	Silicagel	3316652	89	467	393.952675	177.330477	1	TRUE	153049	81	8	39	TRUE	TRUE	TRUE	393	385.793026	166.956393	1	7144	3	3669699	TRUE	TRUE	TRUE	TRUE	TRUE	TRUE	TRUE	TRUE	TRUE	12.106747061172708	0.4755696034448276	NA	NA	TRUE	TRUE	Global assembly
PHA000751	BGN:IFF	Arabis scabra	Brassicaceae	Arabis	50454	50451	3700	BGN	IFF	CNS	phyloalps	Silicagel	3998809	89	285	410.986869	164.124516	1	TRUE	153651	80	8	39	TRUE	TRUE	TRUE	2119	424.419837	157.159962	1	8177	3	4424776	TRUE	TRUE	TRUE	TRUE	TRUE	TRUE	TRUE	FALSE	FALSE	6.152187853259151	2.4343010771906775	NA	NA	TRUE	TRUE	Global assembly
PHA000757	BGN:ARV	Arabis serpillifolia	Brassicaceae	Arabis	586530	50451	3700	BGN	ARV	CNS	phyloalps	Silicagel	5144101	87	700	369.231594	188.530776	1	TRUE	153830	81	8	39	TRUE	TRUE	TRUE	2291	368.074117	140.224659	NA	NA	NA	5701590	NA	NA	NA	NA	NA	NA	TRUE	TRUE	TRUE	12.030407681324306	NA	NA	NA	TRUE	TRUE	Global assembly
PHA000759	BGN:ASA	Arabis subcoriacea	Brassicaceae	Arabis	81975	50451	3700	BGN	ASA	CNS	phyloalps	Silicagel	3235905	83	524	332.688664	136.643239	1	TRUE	153577	81	8	39	TRUE	TRUE	TRUE	446	341.195172	151.939763	1	8629	3	3594970	TRUE	TRUE	TRUE	TRUE	TRUE	TRUE	TRUE	TRUE	TRUE	14.981441943309914	0.7164592211154575	NA	NA	TRUE	TRUE	Global assembly
PHA000760	BGN:BST	Arabis sudetica	Brassicaceae	Arabis	1282100	50451	3700	BGN	BST	CNS	phyloalps	Silicagel	4792633	91	648	366.108059	149.892694	11	FALSE	128574	79	4	37	TRUE	TRUE	TRUE	776	366.135577	143.554817	1	7610	3	5301374	TRUE	TRUE	TRUE	TRUE	TRUE	TRUE	TRUE	TRUE	TRUE	11.266389087557535	0.6770189365017719	NA	NA	TRUE	TRUE	Global assembly
PHA000762	BGN:BEQ	Arabis turrita	Brassicaceae	Arabis	81982	50451	3700	BGN	BEQ	CNS	phyloalps	Silicagel	5440499	81	1182	427.464281	203.661679	1	TRUE	154192	82	8	38	TRUE	TRUE	TRUE	1541	422.737401	183.52812	1	7174	3	6028591	TRUE	TRUE	TRUE	TRUE	TRUE	TRUE	TRUE	TRUE	TRUE	20.678811236221502	1.2543255297213467	NA	NA	TRUE	TRUE	Global assembly
PHA000764	BGN:FLP	Arabis verna	Brassicaceae	Arabis	571374	50451	3700	BGN	FLP	CNS	phyloalps	Silicagel	3449262	91	495	371.815354	156.97113	1	TRUE	154865	82	8	37	TRUE	TRUE	TRUE	756	394.24345	136.677147	1	8323	3	3822247	TRUE	TRUE	TRUE	TRUE	TRUE	TRUE	TRUE	TRUE	TRUE	12.211271968794012	1.002314742645283	NA	NA	TRUE	TRUE	Global assembly
PHA000765	BGN:FIG	Arabis vochinensis	Brassicaceae	Arabis	586533	50451	3700	BGN	FIG	CNS	phyloalps	Silicagel	2499918	69	200	427.732926	155.6036	1	TRUE	153649	81	8	39	TRUE	TRUE	TRUE	294	411.316098	154.967211	1	7505	3	2775846	TRUE	TRUE	TRUE	TRUE	TRUE	TRUE	TRUE	TRUE	TRUE	8.907480571159835	0.6395774998811266	NA	NA	TRUE	TRUE	Global assembly
PHA000767	BGN:KKG	Arbutus unedo	Ericaceae	Arbutus	84005	13342	4345	BGN	KKG	CNS	phyloalps	Silicagel	3288634	81	110	304.837124	112.542741	7	FALSE	53147	39	0	16	FALSE	TRUE	TRUE	361	322.830039	110.893585	NA	NA	NA	3652514	NA	NA	NA	NA	NA	NA	TRUE	FALSE	FALSE	3.1312477392673608	NA	TRUE	TRUE	TRUE	TRUE	Targeted assembly
PHA000771	BGN:HVG	Arceuthobium oxycedri	Viscaceae	Arceuthobium	35989	27219	1003255	BGN	HVG	CNS	phyloalps	Silicagel	3481426	97	115	372.732946	145.121453	20	FALSE	89397	55	4	33	FALSE	TRUE	FALSE	57	377.414502	141.12041	1	9203	3	3840881	TRUE	TRUE	TRUE	TRUE	TRUE	TRUE	FALSE	FALSE	FALSE	2.582225963799725	0.07766858255221061	TRUE	TRUE	TRUE	TRUE	Targeted assembly
PHA000772	BGN:DVC	Arctium lappa	Asteraceae	Arctium	4217	4216	4210	BGN	DVC	CNS	phyloalps	Silicagel	7919995	97	136	363.817838	138.254742	NA	NA	NA	NA	NA	NA	NA	NA	NA	276	350.693349	125.037116	1	11627	3	8696243	TRUE	TRUE	FALSE	TRUE	TRUE	FALSE	TRUE	FALSE	FALSE	NA	0.2088575201706463	TRUE	TRUE	TRUE	TRUE	Targeted assembly
PHA000773	BGN:CTE	Arctium minus minus	Asteraceae	Arctium	143172	4216	4210	BGN	CTE	CNS	phyloalps	Silicagel	4281494	85	154	396.977278	236.918767	1	TRUE	152707	83	8	37	TRUE	TRUE	TRUE	442	377.42315	149.831644	1	7134	3	4739875	TRUE	TRUE	TRUE	TRUE	TRUE	TRUE	TRUE	TRUE	TRUE	3.2309884463364478	0.4332226087435834	NA	NA	TRUE	TRUE	Global assembly
PHA000775	BGN:FCR	Arctium nemorosum	Asteraceae	Arctium	1532270	4216	4210	BGN	FCR	CNS	phyloalps	Silicagel	4603392	93	98	361.100326	140.043601	1	TRUE	152707	83	8	37	TRUE	TRUE	TRUE	382	356.226166	136.435099	1	7899	3	5103879	TRUE	TRUE	TRUE	TRUE	TRUE	TRUE	TRUE	TRUE	TRUE	1.7478095908782139	0.35240703853495076	NA	NA	TRUE	TRUE	Global assembly
PHA000776	BGN:INH	Arctium tomentosum	Asteraceae	Arctium	4218	4216	4210	BGN	INH	CNS	phyloalps	Silicagel	3837623	97	233	360.334256	160.256743	1	TRUE	152707	83	8	37	TRUE	TRUE	TRUE	437	370.307688	128.690194	1	7536	3	4253648	TRUE	TRUE	TRUE	TRUE	TRUE	TRUE	TRUE	TRUE	TRUE	4.779151831665258	0.442342113344963	NA	NA	TRUE	TRUE	Global assembly
PHA000780	RSZ:RSZAXPI000969-111	Arctostaphylos alpina	Ericaceae	Arctostaphylos	84011	83607	4345	RSZ	RSZAXPI000969-111	BGI	phyloalps	Silicagel	12680954	99	2438	194.286893	13.868889	1	TRUE	150321	89	8	39	TRUE	TRUE	TRUE	1651	195.742055	12.521302	1	7430	3	12849650	TRUE	TRUE	TRUE	TRUE	TRUE	TRUE	TRUE	TRUE	TRUE	14.596080169687644	0.4885609704064215	NA	NA	TRUE	TRUE	Global assembly
PHA000781	RSZ:RSZAXPI000940-64	Arctostaphylos uva-ursi	Ericaceae	Arctostaphylos	84009	83607	4345	RSZ	RSZAXPI000940-64	BGI	phyloalps	Silicagel	11615218	99	370	190.548396	10.288476	1	TRUE	149612	88	8	39	TRUE	TRUE	TRUE	1071	192.672417	17.849579	1	8776	3	11702555	TRUE	TRUE	TRUE	TRUE	TRUE	TRUE	TRUE	TRUE	TRUE	2.4069972668440647	0.40868954692182113	NA	NA	TRUE	TRUE	Global assembly
PHA000784	BGN:CTF	Aremonia agrimonoides	Rosaceae	Aremonia	57914	57913	3745	BGN	CTF	CNS	phyloalps	Silicagel	9355397	95	316	442.114792	174.707418	1	TRUE	154306	83	8	37	TRUE	TRUE	TRUE	NA	NA	NA	NA	NA	NA	10353159	NA	NA	NA	NA	NA	NA	TRUE	TRUE	TRUE	2.7431785321912385	NA	NA	NA	TRUE	TRUE	Global assembly
PHA000788	BGN:EVF	Arenaria aggregata	Caryophyllaceae	Arenaria	305638	3577	3568	BGN	EVF	CNS	phyloalps	Silicagel	4067839	81	339	436.205364	169.135305	1	TRUE	146826	79	8	38	TRUE	TRUE	TRUE	1136	406.493674	175.876895	1	6502	3	4512133	TRUE	TRUE	TRUE	TRUE	TRUE	TRUE	TRUE	TRUE	TRUE	7.553076707313146	1.1208474967897764	NA	NA	TRUE	TRUE	Global assembly
PHA000793	BGN:LQT	Arenaria biflora	Caryophyllaceae	Arenaria	1403277	3577	3568	BGN	LQT	CNS	phyloalps	Silicagel	5098809	99	272	387.374853	336.390374	1	TRUE	149797	79	8	38	TRUE	TRUE	TRUE	154	389.565475	152.481231	1	9192	3	5541705	TRUE	TRUE	TRUE	TRUE	TRUE	TRUE	TRUE	TRUE	TRUE	4.035878523273521	0.14021575103780773	NA	NA	TRUE	TRUE	Global assembly
PHA000797	BGN:FLQ	Arenaria ciliata multicaulis	Caryophyllaceae	Arenaria	1403275	3577	3568	BGN	FLQ	CNS	phyloalps	Silicagel	3801990	91	127	401.174309	140.801861	1	TRUE	146541	79	8	38	TRUE	TRUE	TRUE	442	385.243311	135.688252	1	7493	3	4209539	TRUE	TRUE	TRUE	TRUE	TRUE	TRUE	TRUE	TRUE	TRUE	2.6895555187712716	0.4786252913417898	NA	NA	TRUE	TRUE	Global assembly
PHA000798	BGN:IDI	Arenaria cinerea	Caryophyllaceae	Arenaria	693397	3577	3568	BGN	IDI	CNS	phyloalps	Silicagel	4136572	97	196	374.420462	205.399737	1	TRUE	147339	79	8	40	TRUE	TRUE	TRUE	181	402.475756	140.838552	1	6706	3	4591285	TRUE	TRUE	TRUE	TRUE	TRUE	TRUE	TRUE	TRUE	TRUE	3.5985825645700498	0.15125154030872376	NA	NA	TRUE	TRUE	Global assembly
PHA000802	BGN:CTG	Arenaria grandiflora	Caryophyllaceae	Arenaria	305635	3577	3568	BGN	CTG	CNS	phyloalps	Silicagel	5779391	85	282	364.250899	168.308205	1	TRUE	148496	79	8	38	TRUE	TRUE	TRUE	261	356.247305	142.706881	1	7686	3	6414708	TRUE	TRUE	TRUE	TRUE	TRUE	TRUE	TRUE	TRUE	TRUE	4.26219058069491	0.20417844351135428	NA	NA	TRUE	TRUE	Global assembly
PHA000803	BGN:IRL	Arenaria huteri	Caryophyllaceae	Arenaria	1532271	3577	3568	BGN	IRL	CNS	phyloalps	Silicagel	3172110	95	106	375.635452	140.056027	1	TRUE	149729	79	8	38	TRUE	TRUE	TRUE	129	384.914507	133.248856	1	9079	3	3521463	TRUE	TRUE	TRUE	TRUE	TRUE	TRUE	TRUE	TRUE	TRUE	2.6333582710760846	0.19432375163202842	NA	NA	TRUE	TRUE	Global assembly
PHA000804	BGN:ANA	Arenaria leptoclados	Caryophyllaceae	Arenaria	693400	3577	3568	BGN	ANA	CNS	phyloalps	Silicagel	5032737	89	471	310.096265	137.222308	1	TRUE	146132	79	8	38	TRUE	TRUE	TRUE	968	302.522491	121.887367	1	9194	3	5586840	TRUE	TRUE	TRUE	TRUE	TRUE	TRUE	TRUE	TRUE	TRUE	7.6831975045686995	0.99347197083166	NA	NA	TRUE	TRUE	Global assembly
PHA000806	BGN:KLA	Arenaria marschlinsii	Caryophyllaceae	Arenaria	1532272	3577	3568	BGN	KLA	CNS	phyloalps	Silicagel	4245246	73	513	377.274562	129.2864	1	TRUE	146667	79	8	38	TRUE	TRUE	TRUE	657	386.29757	143.890443	1	8397	3	4716589	TRUE	TRUE	TRUE	TRUE	TRUE	TRUE	TRUE	TRUE	TRUE	12.139311526029385	0.890089761582721	NA	NA	TRUE	TRUE	Global assembly
PHA000807	BGN:IDK	Arenaria purpurascens	Caryophyllaceae	Arenaria	645711	3577	3568	BGN	IDK	CNS	phyloalps	Silicagel	3409966	95	181	415.11025	139.161213	9	FALSE	125519	77	4	32	TRUE	TRUE	TRUE	204	424.468434	142.070891	1	7812	3	3781726	TRUE	TRUE	TRUE	TRUE	TRUE	TRUE	TRUE	TRUE	TRUE	4.236724524217358	0.24597374439016634	NA	NA	TRUE	TRUE	Global assembly
PHA000809	BGN:FIL	Arenaria serpyllifolia	Caryophyllaceae	Arenaria	254029	3577	3568	BGN	FIL	CNS	phyloalps	Silicagel	3974379	83	237	346.689775	143.025761	1	TRUE	146085	79	8	38	TRUE	TRUE	TRUE	496	351.940985	130.572283	1	6594	3	4400004	TRUE	TRUE	TRUE	TRUE	TRUE	TRUE	TRUE	TRUE	TRUE	5.247791882812809	0.49573918886113955	NA	NA	TRUE	TRUE	Global assembly
PHA000813	BGN:AE	Argyrolobium zanonii	Fabaceae	Argyrolobium	49795	49794	3803	BGN	AE	CNS	phyloalps	Silicagel	3390971	93	168	361.650799	136.767966	1	TRUE	152553	81	8	37	TRUE	TRUE	TRUE	132	359.037497	131.054908	NA	NA	NA	3745698	NA	NA	NA	NA	NA	NA	TRUE	TRUE	TRUE	4.06343216888652	NA	NA	NA	TRUE	TRUE	Global assembly
PHA000817	BGN:CFG	Aristolochia clematitis	Aristolochiaceae	Aristolochia	158538	12947	16727	BGN	CFG	CNS	phyloalps	Silicagel	4119602	57	716	388.558832	206.091233	NA	NA	NA	NA	NA	NA	NA	NA	NA	845	398.143671	214.969446	1	8551	3	4559842	TRUE	TRUE	TRUE	TRUE	TRUE	TRUE	TRUE	TRUE	TRUE	NA	1.5385566926295733	TRUE	TRUE	TRUE	TRUE	Targeted assembly
PHA000819	BGN:CTH	Aristolochia lutea	Aristolochiaceae	Aristolochia	360038	12947	16727	BGN	CTH	CNS	phyloalps	Silicagel	6147294	85	1904	305.812263	209.250972	1	TRUE	158761	82	8	37	TRUE	TRUE	TRUE	451	291.932988	115.862086	1	8298	3	6819072	TRUE	TRUE	TRUE	TRUE	TRUE	TRUE	TRUE	TRUE	TRUE	28.925299489498958	0.35811050980078296	NA	NA	TRUE	TRUE	Global assembly
PHA000821	BGN:CTI	Aristolochia pallida	Aristolochiaceae	Aristolochia	360042	12947	16727	BGN	CTI	CNS	phyloalps	Silicagel	6429939	83	586	317.982875	154.662505	1	TRUE	158942	82	8	37	TRUE	TRUE	TRUE	1178	293.691505	139.56508	1	7689	3	7124253	TRUE	TRUE	TRUE	TRUE	TRUE	TRUE	TRUE	TRUE	TRUE	8.726123368177431	0.8485944957445932	NA	NA	TRUE	TRUE	Global assembly
PHA000822	BGN:CFH	Aristolochia pistolochia	Aristolochiaceae	Aristolochia	212733	12947	16727	BGN	CFH	CNS	phyloalps	Silicagel	5751237	87	NA	NA	NA	NA	NA	NA	NA	NA	NA	NA	NA	NA	NA	NA	NA	NA	NA	NA	6380491	NA	NA	NA	NA	NA	NA	NA	NA	NA	NA	NA	TRUE	TRUE	TRUE	TRUE	Targeted assembly
PHA000825	BGN:CTK	Aristolochia rotunda	Aristolochiaceae	Aristolochia	360044	12947	16727	BGN	CTK	CNS	phyloalps	Silicagel	6087050	83	895	339.48711	166.653712	1	TRUE	159936	83	8	37	TRUE	TRUE	TRUE	428	319.52202	156.161533	1	7514	3	6750225	TRUE	TRUE	TRUE	TRUE	TRUE	TRUE	TRUE	TRUE	TRUE	14.1662306399434	0.31827315009951507	NA	NA	TRUE	TRUE	Global assembly
PHA000827	RSZ:RSZAXPI000745-43	Armeria alpina	Plumbaginaceae	Armeria	71836	63086	4437	RSZ	RSZAXPI000745-43	BGI	phyloalps	Silicagel	13209107	99	45	187.32796	10.883265	NA	NA	NA	NA	NA	NA	NA	NA	NA	2437	189.555927	10.74047	1	8047	3	13371988	TRUE	TRUE	TRUE	TRUE	TRUE	TRUE	TRUE	TRUE	TRUE	NA	0.7498094024268731	TRUE	TRUE	TRUE	TRUE	Targeted assembly
PHA000828	BGN:CTL	Armeria arenaria arenaria	Plumbaginaceae	Armeria	218560	63086	4437	BGN	CTL	CNS	phyloalps	Silicagel	5065732	89	54	348.094098	266.95443	1	TRUE	153025	77	8	37	TRUE	TRUE	TRUE	290	342.085571	180.510807	1	6006	3	5627417	TRUE	TRUE	TRUE	TRUE	TRUE	TRUE	TRUE	TRUE	TRUE	0.9164186855274139	0.19316174206956233	NA	NA	TRUE	TRUE	Global assembly
PHA000829	BGN:CHM	Armeria arenaria bupleuroides	Plumbaginaceae	Armeria	427337	63086	4437	BGN	CHM	CNS	phyloalps	Silicagel	5483188	91	92	290.61736	112.912985	1	TRUE	152927	77	8	37	TRUE	TRUE	TRUE	395	295.610158	144.575005	1	8268	3	6075780	TRUE	TRUE	TRUE	TRUE	TRUE	TRUE	TRUE	TRUE	TRUE	1.4098323501174543	0.327260085087101	NA	NA	TRUE	TRUE	Global assembly
PHA000832	BGN:FBA	Armeria arenaria praecox	Plumbaginaceae	Armeria	427338	63086	4437	BGN	FBA	CNS	phyloalps	Silicagel	6797993	97	87	246.704829	125.477374	1	TRUE	152918	77	8	37	TRUE	TRUE	TRUE	512	250.870861	121.214161	1	9009	3	7528540	TRUE	TRUE	TRUE	TRUE	TRUE	TRUE	TRUE	TRUE	TRUE	1.0087775739983755	0.34975513944935244	NA	NA	TRUE	TRUE	Global assembly
PHA000834	BGN:BSV	Armeria maritima serpentini	Plumbaginaceae	Armeria	1532273	63086	4437	BGN	BSV	CNS	phyloalps	Silicagel	4176478	91	115	291.220163	141.865256	1	TRUE	152865	77	8	37	TRUE	TRUE	TRUE	364	292.923029	148.702086	1	8156	3	4554989	TRUE	TRUE	TRUE	TRUE	TRUE	TRUE	TRUE	TRUE	TRUE	2.312726703648911	0.3905683209632614	NA	NA	TRUE	TRUE	Global assembly
PHA000836	BGN:CTM	Armoracia rusticana	Brassicaceae	Armoracia	3704	3703	3700	BGN	CTM	CNS	phyloalps	Silicagel	7037782	91	241	349.480801	244.894592	NA	TRUE	157176	76	8	38	TRUE	TRUE	TRUE	338	331.99503	111.5427	1	7313	3	7813693	TRUE	TRUE	TRUE	TRUE	TRUE	TRUE	TRUE	TRUE	TRUE	2.957304721013799	0.1929767889128381	NA	NA	TRUE	TRUE	Global assembly
PHA000836	BGN:MSF	Armoracia rusticana	Brassicaceae	Armoracia	3704	3703	3700	BGN	MSF	CNS	phyloalps	Silicagel	3819519	99	241	349.480801	244.894592	NA	TRUE	157176	76	8	38	TRUE	TRUE	TRUE	338	331.99503	111.5427	1	7313	3	4157056	TRUE	TRUE	TRUE	TRUE	TRUE	TRUE	TRUE	TRUE	TRUE	5.008750625881998	0.3268424134245197	NA	NA	TRUE	TRUE	Global assembly
PHA000838	BGN:AF	Arnica montana	Asteraceae	Arnica	436207	4246	4210	BGN	AF	CNS	phyloalps	Silicagel	4819875	91	181	320.449783	136.608672	10	FALSE	21968	12	0	10	FALSE	FALSE	FALSE	919	325.892219	123.863362	1	8072	3	5352066	TRUE	TRUE	TRUE	TRUE	TRUE	TRUE	FALSE	FALSE	FALSE	3.129152384999269	0.8456477571547983	TRUE	TRUE	TRUE	TRUE	Targeted assembly
PHA000840	BGN:KDH	Arnoseris minima	Asteraceae	Arnoseris	122531	122530	4210	BGN	KDH	CNS	phyloalps	Silicagel	4906930	77	704	348.562537	324.615384	NA	NA	NA	NA	NA	NA	NA	NA	NA	409	360.714854	122.513904	1	6660	3	5441218	TRUE	TRUE	TRUE	TRUE	TRUE	TRUE	TRUE	TRUE	TRUE	NA	0.36046819656938406	TRUE	TRUE	TRUE	TRUE	Targeted assembly
PHA000843	BGN:ATV	Arrhenatherum elatius	Poaceae	Arrhenatherum	52139	52138	4479	BGN	ATV	CNS	phyloalps	Silicagel	5314362	85	206	350.961994	146.906362	1	TRUE	136407	84	8	39	TRUE	TRUE	TRUE	185	350.69837	144.166788	1	6429	3	5903793	TRUE	TRUE	TRUE	TRUE	TRUE	TRUE	TRUE	TRUE	TRUE	3.1103110445862385	0.1316482525255591	NA	NA	TRUE	TRUE	Global assembly
PHA000846	BGN:CTN	Artemisia absinthium	Asteraceae	Artemisia	72332	4219	4210	BGN	CTN	CNS	phyloalps	Silicagel	6851865	95	133	271.705128	194.96866	1	TRUE	150469	83	8	36	TRUE	TRUE	TRUE	267	264.199666	95.873813	1	10594	3	7566779	TRUE	TRUE	TRUE	TRUE	TRUE	TRUE	TRUE	TRUE	TRUE	1.5372208880355933	0.21727453612610353	NA	NA	TRUE	TRUE	Global assembly
PHA000849	BGN:AG	Artemisia alba	Asteraceae	Artemisia	1227615	4219	4210	BGN	AG	CNS	phyloalps	Silicagel	9597879	99	136	385.497122	147.135314	1	TRUE	151255	83	8	36	TRUE	TRUE	TRUE	148	382.943744	144.815328	1	9416	3	10649793	TRUE	TRUE	TRUE	TRUE	TRUE	TRUE	TRUE	TRUE	TRUE	1.0824508543223272	0.07333101638624764	NA	NA	TRUE	TRUE	Global assembly
PHA000851	BGN:AH	Artemisia annua	Asteraceae	Artemisia	35608	4219	4210	BGN	AH	CNS	phyloalps	Silicagel	3953990	89	54	370.274576	149.857494	1	TRUE	150955	83	8	36	TRUE	TRUE	TRUE	344	370.916716	134.544256	1	6833	3	4378875	TRUE	TRUE	TRUE	TRUE	TRUE	TRUE	TRUE	TRUE	TRUE	1.1582056878912612	0.333975258273459	NA	NA	TRUE	TRUE	Global assembly
PHA000852	BGN:DPK	Artemisia atrata	Asteraceae	Artemisia	669120	4219	4210	BGN	DPK	CNS	phyloalps	Silicagel	4186261	91	161	357.239047	249.808332	1	TRUE	151225	83	8	36	TRUE	TRUE	TRUE	141	348.504971	135.960267	1	8680	3	4633630	TRUE	TRUE	TRUE	TRUE	TRUE	TRUE	TRUE	TRUE	TRUE	3.195595342441896	0.16063535896628003	NA	NA	TRUE	TRUE	Global assembly
PHA000856	BGN:CTP	Artemisia borealis	Asteraceae	Artemisia	401879	4219	4210	BGN	CTP	CNS	phyloalps	Silicagel	8190084	85	140	370.184018	299.670283	1	TRUE	151033	83	8	36	TRUE	TRUE	TRUE	229	345.73072	133.570029	1	5963	3	9069593	TRUE	TRUE	TRUE	TRUE	TRUE	TRUE	TRUE	TRUE	TRUE	1.5186671790797117	0.09807606081580948	NA	NA	TRUE	TRUE	Global assembly
PHA000857	BGN:GVL	Artemisia campestris alpina	Asteraceae	Artemisia	1532274	4219	4210	BGN	GVL	CNS	phyloalps	Silicagel	4085895	85	21	352.400564	120.461523	33	FALSE	127398	85	4	53	TRUE	TRUE	TRUE	148	344.835758	118.268741	1	6191	3	4529537	TRUE	TRUE	TRUE	TRUE	TRUE	TRUE	TRUE	FALSE	FALSE	0.4584990846918628	0.13191263516820384	NA	NA	TRUE	TRUE	Global assembly
PHA000859	RSZ:RSZAXPI000970-113	Artemisia campestris campestris	Asteraceae	Artemisia	223864	4219	4210	RSZ	RSZAXPI000970-113	BGI	phyloalps	Silicagel	12119709	99	89	323.008427	131.930415	1	TRUE	151016	83	8	36	TRUE	TRUE	TRUE	79	313.878575	96.609705	1	6229	3	12158078	TRUE	TRUE	TRUE	TRUE	TRUE	TRUE	TRUE	TRUE	TRUE	0.5600871216704072	0.020506334605955315	NA	NA	TRUE	TRUE	Global assembly
PHA000860	BGN:LGD	Artemisia campestris campestris	Asteraceae	Artemisia	223864	4219	4210	BGN	LGD	CNS	phyloalps	Silicagel	4270350	99	89	323.008427	131.930415	1	TRUE	151016	83	8	36	TRUE	TRUE	TRUE	79	313.878575	96.609705	1	6229	3	4664941	TRUE	TRUE	TRUE	TRUE	TRUE	TRUE	TRUE	TRUE	TRUE	1.5895870196337374	0.05819916589525637	NA	NA	TRUE	TRUE	Global assembly
PHA000861	BGN:BBR	Artemisia chamaemelifolia	Asteraceae	Artemisia	72339	4219	4210	BGN	BBR	CNS	phyloalps	Silicagel	3757447	91	199	394.582468	180.477584	1	TRUE	151105	83	8	36	TRUE	TRUE	TRUE	64	372.637936	162.794331	1	9218	3	4170954	TRUE	TRUE	TRUE	TRUE	TRUE	TRUE	TRUE	TRUE	TRUE	4.3971133404331	0.08626853567048332	NA	NA	TRUE	TRUE	Global assembly
PHA000863	BGN:FEF	Artemisia eriantha	Asteraceae	Artemisia	333950	4219	4210	BGN	FEF	CNS	phyloalps	Silicagel	6258405	95	234	345.070152	152.220338	1	TRUE	150977	83	8	36	TRUE	TRUE	TRUE	560	332.30147	146.218009	1	6578	3	6951031	TRUE	TRUE	TRUE	TRUE	TRUE	TRUE	TRUE	TRUE	TRUE	2.9710460530573224	0.30978802863803495	NA	NA	TRUE	TRUE	Global assembly
PHA000865	RSZ:RSZAXPI000711-108	Artemisia genipi	Asteraceae	Artemisia	223866	4219	4210	RSZ	RSZAXPI000711-108	BGI	phyloalps	Silicagel	13510378	99	794	178.558732	9.658882	1	TRUE	150984	83	8	36	TRUE	TRUE	TRUE	7425	181.569353	9.83576	1	8966	3	13570070	TRUE	TRUE	TRUE	TRUE	TRUE	TRUE	TRUE	TRUE	TRUE	4.481451895047576	2.4886424347268448	NA	NA	TRUE	TRUE	Global assembly
PHA000867	BGN:EVG	Artemisia glacialis	Asteraceae	Artemisia	223867	4219	4210	BGN	EVG	CNS	phyloalps	Silicagel	4750577	93	148	350.995137	142.03074	1	TRUE	151269	83	8	36	TRUE	TRUE	TRUE	335	335.081513	134.819727	1	9120	3	5270604	TRUE	TRUE	TRUE	TRUE	TRUE	TRUE	TRUE	TRUE	TRUE	2.5336833956203906	0.34576445033125247	NA	NA	TRUE	TRUE	Global assembly
PHA000869	BGN:GKS	Artemisia insipida	Asteraceae	Artemisia	1236771	4219	4210	BGN	GKS	CNS	phyloalps	Silicagel	4583777	89	60	356.766203	129.788319	NA	NA	NA	NA	NA	NA	NA	NA	NA	95	347.795099	124.451312	1	8279	3	5081974	TRUE	TRUE	TRUE	TRUE	TRUE	TRUE	TRUE	TRUE	TRUE	NA	0.09639577614116779	TRUE	TRUE	TRUE	TRUE	Targeted assembly
PHA000872	BGN:KMQ	Artemisia nitida	Asteraceae	Artemisia	1287616	4219	4210	BGN	KMQ	CNS	phyloalps	Silicagel	4807947	79	47	375.989159	127.640376	16	FALSE	126592	79	4	34	TRUE	TRUE	TRUE	216	376.968192	127.507023	1	8251	3	5330428	TRUE	TRUE	TRUE	TRUE	TRUE	TRUE	TRUE	TRUE	TRUE	0.9382885160123859	0.23460841189110077	NA	NA	TRUE	TRUE	Global assembly
PHA000874	BGN:CTQ	Artemisia nivalis	Asteraceae	Artemisia	1532275	4219	4210	BGN	CTQ	CNS	phyloalps	Silicagel	4263493	75	161	NA	NA	NA	NA	NA	NA	NA	NA	NA	NA	NA	NA	NA	NA	NA	NA	NA	4725203	NA	NA	NA	NA	NA	NA	NA	NA	NA	NA	NA	FALSE	FALSE	NA	NA	Unsucceed
PHA000877	BGN:BTA	Artemisia pontica	Asteraceae	Artemisia	669136	4219	4210	BGN	BTA	CNS	phyloalps	Silicagel	12396642	97	102	359.300741	171.50439	1	TRUE	151088	83	8	36	TRUE	TRUE	TRUE	958	352.163316	128.123699	1	7320	3	13662105	TRUE	TRUE	TRUE	TRUE	TRUE	TRUE	TRUE	TRUE	TRUE	0.6408027320507982	0.291588774563671	NA	NA	TRUE	TRUE	Global assembly
PHA000880	BGN:CTR	Artemisia umbelliformis	Asteraceae	Artemisia	72355	4219	4210	BGN	CTR	CNS	phyloalps	Silicagel	5940969	95	173	275.625301	107.842931	1	TRUE	151067	83	8	36	TRUE	TRUE	TRUE	716	267.44877	100.802177	1	8921	3	6554097	TRUE	TRUE	FALSE	TRUE	TRUE	FALSE	TRUE	TRUE	TRUE	2.315286932945929	0.5658687027406861	NA	NA	TRUE	TRUE	Global assembly
PHA000882	BGN:CTS	Artemisia vallesiaca	Asteraceae	Artemisia	669144	4219	4210	BGN	CTS	CNS	phyloalps	Silicagel	3741370	99	57	392.95739	138.792947	1	TRUE	151211	83	8	36	TRUE	TRUE	TRUE	513	387.586838	138.554023	1	9031	3	4072206	TRUE	TRUE	TRUE	TRUE	TRUE	TRUE	TRUE	TRUE	TRUE	1.163489293866669	0.6253992521456044	NA	NA	TRUE	TRUE	Global assembly
PHA009930	BGN:AI	Artemisia verlotiorum	Asteraceae	Artemisia	72356	4219	4210	BGN	AI	CNS	phyloalps	Silicagel	11860081	97	17	279.916014	93.074711	21	FALSE	125328	80	4	42	TRUE	TRUE	TRUE	84	280.008837	90.274803	1	6417	3	13109513	TRUE	TRUE	TRUE	TRUE	TRUE	TRUE	TRUE	TRUE	TRUE	0.11205076808219187	0.023427283889214792	NA	NA	TRUE	TRUE	Global assembly
PHA009930	BGN:KRM	Artemisia verlotiorum	Asteraceae	Artemisia	72356	4219	4210	BGN	KRM	CNS	phyloalps	Silicagel	5833019	99	17	279.916014	93.074711	21	FALSE	125328	80	4	42	TRUE	TRUE	TRUE	84	280.008837	90.274803	1	6417	3	6440849	TRUE	TRUE	TRUE	TRUE	TRUE	TRUE	TRUE	TRUE	TRUE	0.22322644430081418	0.04667160584190856	NA	NA	TRUE	TRUE	Global assembly
PHA009931	BGN:KST	Artemisia vulgaris	Asteraceae	Artemisia	4220	4219	4210	BGN	KST	CNS	phyloalps	Silicagel	4276157	83	69	346.187686	118.944154	11	FALSE	126784	79	4	32	TRUE	TRUE	TRUE	141	345.603496	121.968311	1	6290	3	4740102	TRUE	TRUE	TRUE	TRUE	TRUE	TRUE	TRUE	TRUE	TRUE	1.4741533448323607	0.1249418775637446	NA	NA	TRUE	TRUE	Global assembly
PHA009931	RSZ:RSZAXPI001138-97	Artemisia vulgaris	Asteraceae	Artemisia	4220	4219	4210	RSZ	RSZAXPI001138-97	BGI	phyloalps	Silicagel	11045417	99	69	346.187686	118.944154	11	FALSE	126784	79	4	32	TRUE	TRUE	TRUE	141	345.603496	121.968311	1	6290	3	11079575	TRUE	TRUE	TRUE	TRUE	TRUE	TRUE	TRUE	TRUE	TRUE	0.4784726140674042	0.040552949917983395	NA	NA	TRUE	TRUE	Global assembly
PHA000887	BGN:IDL	Arum cylindraceum	Araceae	Arum	491969	4457	4454	BGN	IDL	CNS	phyloalps	Silicagel	4082300	93	267	412.398778	157.759647	9	FALSE	126020	76	4	32	TRUE	TRUE	TRUE	64	415.819219	145.973033	1	8735	3	4523591	TRUE	TRUE	TRUE	TRUE	TRUE	TRUE	TRUE	FALSE	FALSE	5.3327190238267015	0.0736249515677305	NA	NA	TRUE	TRUE	Global assembly
PHA000891	BGN:CTT	Arum italicum	Araceae	Arum	59010	4457	4454	BGN	CTT	CNS	phyloalps	Silicagel	3462138	83	191	362.475753	157.763547	1	TRUE	163308	83	8	37	TRUE	TRUE	TRUE	127	353.916667	134.185948	1	9099	3	3838137	TRUE	TRUE	TRUE	TRUE	TRUE	TRUE	TRUE	TRUE	TRUE	5.427356688648835	0.2010689098045809	NA	NA	TRUE	TRUE	Global assembly
PHA000892	BGN:BER	Arum maculatum	Araceae	Arum	4458	4457	4454	BGN	BER	CNS	phyloalps	Silicagel	5976865	91	172	328.276416	132.28625	1	TRUE	162011	82	8	37	TRUE	TRUE	TRUE	414	321.566614	128.724917	NA	NA	NA	6632504	NA	NA	NA	NA	NA	NA	TRUE	TRUE	TRUE	2.5616990964878195	NA	NA	NA	TRUE	TRUE	Global assembly
PHA000894	BGN:AK	Aruncus dioicus	Rosaceae	Aruncus	32220	23143	3745	BGN	AK	CNS	phyloalps	Silicagel	3657112	87	647	349.89814	310.389361	1	TRUE	157936	83	8	36	TRUE	TRUE	TRUE	435	352.663744	129.452136	1	7765	3	4055419	TRUE	TRUE	TRUE	TRUE	TRUE	TRUE	TRUE	TRUE	TRUE	16.05823858046848	0.5308150256267787	NA	NA	TRUE	TRUE	Global assembly
PHA000899	BGN:TA	Arundo donax	Poaceae	Arundo	35708	35707	4479	BGN	TA	CNS	phyloalps	Silicagel	NA	NA	NA	NA	NA	NA	NA	NA	NA	NA	NA	NA	NA	NA	NA	NA	NA	NA	NA	NA	NA	TRUE	TRUE	FALSE	TRUE	TRUE	FALSE	TRUE	TRUE	TRUE	NA	NA	TRUE	TRUE	TRUE	TRUE	Targeted assembly
PHA000901	RSZ:RSZAXPI000724-169	Asarum europaeum	Aristolochiaceae	Asarum	49456	16728	16727	RSZ	RSZAXPI000724-169	BGI	phyloalps	Silicagel	16354699	99	158	339.326549	110.707061	11	FALSE	138312	79	4	30	TRUE	TRUE	TRUE	547	343.004859	105.900142	1	6934	3	16459759	TRUE	TRUE	TRUE	TRUE	TRUE	TRUE	FALSE	FALSE	TRUE	0.739953864468721	0.11712872554273548	NA	NA	TRUE	TRUE	Global assembly
PHA000902	BGN:LIE	Asarum europaeum	Aristolochiaceae	Asarum	49456	16728	16727	BGN	LIE	CNS	phyloalps	Silicagel	10848418	97	158	339.326549	110.707061	11	FALSE	138312	79	4	30	TRUE	TRUE	TRUE	547	343.004859	105.900142	1	6934	3	11885625	TRUE	TRUE	TRUE	TRUE	TRUE	TRUE	TRUE	FALSE	FALSE	1.1385293951159658	0.18022001566087056	NA	NA	TRUE	TRUE	Global assembly
PHA000908	BGN:CTV	Asclepias syriaca	Apocynaceae	Asclepias	48545	21199	4056	BGN	CTV	CNS	phyloalps	Silicagel	6884472	89	787	337.176268	204.94423	1	TRUE	158741	81	8	37	TRUE	TRUE	TRUE	830	334.723542	126.723451	1	6990	3	7639252	TRUE	TRUE	TRUE	TRUE	TRUE	TRUE	TRUE	TRUE	TRUE	10.194670743217326	0.4734396512139072	NA	NA	TRUE	TRUE	Global assembly
PHA000909	BGN:GF	Asparagus acutifolius	Asparagaceae	Asparagus	191654	4685	40552	BGN	GF	CNS	phyloalps	Silicagel	2957486	85	234	412.326775	174.581326	1	TRUE	156772	84	8	38	TRUE	TRUE	TRUE	137	406.401202	148.682742	1	7548	3	3277450	TRUE	TRUE	TRUE	TRUE	TRUE	TRUE	TRUE	TRUE	TRUE	7.296468928638158	0.20567468451245413	NA	NA	TRUE	TRUE	Global assembly
PHA000913	BGN:CVA	Asparagus officinalis	Asparagaceae	Asparagus	4686	4685	40552	BGN	CVA	CNS	phyloalps	Silicagel	16060984	91	857	273.598281	152.422048	1	TRUE	156784	84	8	38	TRUE	TRUE	TRUE	760	267.028466	108.487194	1	7229	3	17790037	TRUE	TRUE	TRUE	TRUE	TRUE	TRUE	TRUE	TRUE	TRUE	4.596624471322062	0.18795257480508645	NA	NA	TRUE	TRUE	Global assembly
PHA000915	BGN:CVB	Asparagus tenuifolius	Asparagaceae	Asparagus	1532276	4685	40552	BGN	CVB	CNS	phyloalps	Silicagel	9383111	87	345	293.725512	143.656282	1	TRUE	156768	84	8	38	TRUE	TRUE	TRUE	292	288.117446	110.031611	1	8482	3	10406175	TRUE	TRUE	TRUE	TRUE	TRUE	TRUE	TRUE	TRUE	TRUE	3.3126870549466574	0.15169980318404236	NA	NA	TRUE	TRUE	Global assembly
PHA000918	BGN:FKP	Asperugo procumbens	Boraginaceae	Asperugo	581244	581243	21571	BGN	FKP	CNS	phyloalps	Silicagel	NA	NA	NA	NA	NA	NA	NA	NA	NA	NA	NA	NA	NA	NA	NA	NA	NA	NA	NA	NA	NA	NA	NA	NA	NA	NA	NA	NA	NA	NA	NA	NA	NA	NA	NA	NA	Unsucceed
PHA000920	BGN:PTL	Asperugo procumbens	Boraginaceae	Asperugo	581244	581243	21571	BGN	PTL	CNS	phyloalps	Silicagel	NA	NA	NA	NA	NA	NA	NA	NA	NA	NA	NA	NA	NA	NA	NA	NA	NA	NA	NA	NA	NA	NA	NA	NA	NA	NA	NA	NA	NA	NA	NA	NA	NA	NA	NA	NA	Unsucceed
PHA000923	BGN:CVC	Asperula aristata	Rubiaceae	Asperula	1274300	25003	24966	BGN	CVC	CNS	phyloalps	Silicagel	5768865	85	238	367.411471	142.613823	1	TRUE	154663	82	8	37	TRUE	TRUE	TRUE	151	358.627127	124.99601	1	14298	2	6395606	TRUE	TRUE	TRUE	TRUE	FALSE	FALSE	TRUE	TRUE	TRUE	3.753393431810243	0.22014708673706385	NA	NA	TRUE	TRUE	Global assembly
PHA000924	BGN:IKH	Asperula aristata oreophila	Rubiaceae	Asperula	1532277	25003	24966	BGN	IKH	CNS	phyloalps	Silicagel	3248390	95	24	413.650343	146.037905	NA	NA	NA	NA	NA	NA	NA	NA	NA	423	423.551606	149.710847	1	6891	3	3595943	TRUE	TRUE	TRUE	TRUE	TRUE	TRUE	FALSE	FALSE	FALSE	NA	0.47228141033752596	TRUE	TRUE	TRUE	TRUE	Targeted assembly
PHA000926	BGN:CVD	Asperula arvensis	Rubiaceae	Asperula	715639	25003	24966	BGN	CVD	CNS	phyloalps	Silicagel	12582620	93	874	303.147146	157.313324	1	TRUE	153653	82	8	37	TRUE	TRUE	TRUE	1572	295.621554	107.695558	1	7298	3	13915396	TRUE	TRUE	TRUE	TRUE	TRUE	TRUE	TRUE	TRUE	TRUE	5.738104478402988	0.4901989487701443	NA	NA	TRUE	TRUE	Global assembly
PHA000929	BGN:AFD	Asperula cynanchica	Rubiaceae	Asperula	35891	25003	24966	BGN	AFD	CNS	phyloalps	Silicagel	3717259	93	227	325.645502	143.428889	1	TRUE	154621	82	8	37	TRUE	TRUE	TRUE	256	330.234779	126.627436	1	7900	2	4110540	TRUE	TRUE	TRUE	TRUE	FALSE	FALSE	TRUE	TRUE	TRUE	5.076431953111526	0.29250365066221895	NA	NA	TRUE	TRUE	Global assembly
PHA000932	BGN:GSM	Asperula hexaphylla	Rubiaceae	Asperula	1532278	25003	24966	BGN	GSM	CNS	phyloalps	Silicagel	3817397	85	220	325.613882	293.188519	1	TRUE	153656	82	8	37	TRUE	TRUE	TRUE	185	326.596089	114.909144	1	6485	3	4233715	TRUE	TRUE	TRUE	TRUE	TRUE	TRUE	TRUE	TRUE	TRUE	5.209019160869844	0.1848695821354955	NA	NA	TRUE	TRUE	Global assembly
PHA000933	BGN:BTB	Asperula neilreichii	Rubiaceae	Asperula	1532279	25003	24966	BGN	BTB	CNS	phyloalps	Silicagel	4522725	91	181	391.956096	195.902736	1	TRUE	154530	82	8	37	TRUE	TRUE	TRUE	457	387.184615	146.859759	1	7607	3	5014410	TRUE	TRUE	TRUE	TRUE	TRUE	TRUE	TRUE	TRUE	TRUE	3.397972108981512	0.42233594584223905	NA	NA	TRUE	TRUE	Global assembly
PHA000937	BGN:CVE	Asperula purpurea	Rubiaceae	Asperula	35894	25003	24966	BGN	CVE	CNS	phyloalps	Silicagel	4566483	87	146	312.82756	117.790062	34	FALSE	157379	79	4	59	TRUE	TRUE	TRUE	216	305.677081	115.938114	1	0	1	5058999	FALSE	FALSE	FALSE	FALSE	FALSE	FALSE	TRUE	TRUE	TRUE	2.7866155986172925	0	NA	NA	TRUE	TRUE	Global assembly
PHA000938	RSZ:RSZAXPI000964-105	Asperula rupicola	Rubiaceae	Asperula	35891	25003	24966	RSZ	RSZAXPI000964-105	BGI	phyloalps	Silicagel	12894448	99	271	188.864607	11.667202	1	TRUE	154614	82	8	37	TRUE	TRUE	TRUE	1595	191.800218	11.493588	1	6055	3	12934782	TRUE	TRUE	TRUE	TRUE	TRUE	TRUE	TRUE	TRUE	TRUE	1.6411571206084317	0.37827434636123153	NA	NA	TRUE	TRUE	Global assembly
PHA000942	BGN:CVF	Asperula taurina	Rubiaceae	Asperula	715646	25003	24966	BGN	CVF	CNS	phyloalps	Silicagel	6451305	91	190	328.122665	289.851181	1	TRUE	154027	81	8	37	TRUE	TRUE	TRUE	551	316.277394	110.161814	1	6849	3	7148253	TRUE	TRUE	TRUE	TRUE	TRUE	TRUE	TRUE	TRUE	TRUE	2.4924789260842197	0.32141030908722096	NA	NA	TRUE	TRUE	Global assembly
PHA000945	BGN:CVG	Asperula tinctoria	Rubiaceae	Asperula	29782	25003	24966	BGN	CVG	CNS	phyloalps	Silicagel	5339449	89	139	328.801234	135.944944	28	FALSE	148311	78	4	52	TRUE	TRUE	TRUE	549	327.773165	122.674703	1	6549	3	5930223	TRUE	TRUE	TRUE	TRUE	TRUE	TRUE	TRUE	TRUE	TRUE	2.21795973052061	0.3782952514851609	NA	NA	TRUE	TRUE	Global assembly
PHA000950	BGN:BVK	Asphodelus albus	Asphodelaceae	Asphodelus	207931	49697	51383	BGN	BVK	CNS	phyloalps	Silicagel	6466896	101	112	242.322477	104.117808	NA	NA	NA	NA	NA	NA	NA	NA	NA	112	224.14227	96.471307	1	9505	3	8564136	TRUE	TRUE	TRUE	TRUE	TRUE	TRUE	TRUE	TRUE	FALSE	NA	0.0814934863634886	TRUE	TRUE	TRUE	TRUE	Targeted assembly
PHA009932	BGN:MCK	Asphodelus macrocarpus	Asphodelaceae	Asphodelus	207931	49697	51383	BGN	MCK	CNS	phyloalps	Silicagel	5794280	99	241	351.937748	278.183707	1	TRUE	155628	83	8	38	TRUE	TRUE	TRUE	451	339.421575	107.335193	1	8238	3	6412343	TRUE	TRUE	TRUE	TRUE	TRUE	TRUE	TRUE	TRUE	TRUE	3.269189614585419	0.32384236407859707	NA	NA	TRUE	TRUE	Global assembly
PHA009932	RSZ:RSZAXPI000735-26	Asphodelus macrocarpus	Asphodelaceae	Asphodelus	207931	49697	51383	RSZ	RSZAXPI000735-26	BGI	phyloalps	Silicagel	14364224	99	241	351.937748	278.183707	1	TRUE	155628	83	8	38	TRUE	TRUE	TRUE	451	339.421575	107.335193	1	8238	3	14449298	TRUE	TRUE	FALSE	TRUE	TRUE	FALSE	TRUE	TRUE	TRUE	1.3187346563239337	0.13063241935891096	NA	NA	TRUE	TRUE	Global assembly
PHA000954	BGN:AL	Asplenium adiantum-nigrum	Aspleniaceae	Asplenium	169373	32071	41972	BGN	AL	CNS	phyloalps	Silicagel	12798562	99	86	302.24235	125.800138	NA	NA	NA	NA	NA	NA	NA	NA	NA	121	292.439604	121.794541	1	7071	3	14077826	TRUE	TRUE	TRUE	TRUE	TRUE	TRUE	TRUE	TRUE	TRUE	NA	0.03376290763498795	TRUE	TRUE	TRUE	TRUE	Targeted assembly
PHA000955	BGN:KBD	Asplenium adulterinum	Aspleniaceae	Asplenium	468249	32071	41972	BGN	KBD	CNS	phyloalps	Silicagel	5087573	83	160	352.761791	170.011383	49	FALSE	174366	57	3	72	FALSE	TRUE	FALSE	280	350.807264	125.020396	1	7632	3	5638897	TRUE	TRUE	TRUE	TRUE	TRUE	TRUE	FALSE	TRUE	TRUE	2.873138371639931	0.25303328349388193	TRUE	TRUE	TRUE	TRUE	Targeted assembly
PHA000956	BGN:CVH	Asplenium alternifolium	Aspleniaceae	Asplenium	1532282	32071	41972	BGN	CVH	CNS	phyloalps	Silicagel	8058974	89	396	308.173403	119.825815	15	FALSE	127934	55	4	34	FALSE	TRUE	FALSE	137	293.645228	113.797817	1	8134	3	8942426	TRUE	TRUE	TRUE	TRUE	TRUE	TRUE	FALSE	TRUE	TRUE	4.186496481082434	0.07768281920561092	TRUE	TRUE	TRUE	TRUE	Targeted assembly
PHA000957	BGN:AM	Asplenium billotii	Aspleniaceae	Asplenium	1352537	32071	41972	BGN	AM	CNS	phyloalps	Silicagel	6019309	91	72	301.110462	116.40527	NA	NA	NA	NA	NA	NA	NA	NA	NA	230	300.680304	116.205539	1	9857	3	6658047	TRUE	TRUE	TRUE	TRUE	TRUE	TRUE	TRUE	FALSE	FALSE	NA	0.2069448229298139	TRUE	TRUE	TRUE	TRUE	Targeted assembly
PHA000959	BGN:ANB	Asplenium ceterach ceterach	Aspleniaceae	Asplenium	147945	32071	41972	BGN	ANB	CNS	phyloalps	Silicagel	3504811	81	127	395.121449	160.158446	31	FALSE	144376	56	3	47	FALSE	TRUE	FALSE	101	366.714407	146.413481	1	7588	3	3888659	TRUE	TRUE	TRUE	TRUE	TRUE	TRUE	FALSE	FALSE	TRUE	3.392184026154018	0.13497989259497273	TRUE	TRUE	TRUE	TRUE	Targeted assembly
PHA000961	BGN:KBE	Asplenium cuneifolium	Aspleniaceae	Asplenium	210153	32071	41972	BGN	KBE	CNS	phyloalps	Silicagel	4075898	85	116	343.474335	136.569175	1	TRUE	149765	56	8	31	FALSE	TRUE	FALSE	171	333.781366	133.219728	1	6960	3	4522710	TRUE	TRUE	TRUE	TRUE	TRUE	TRUE	FALSE	TRUE	TRUE	2.5072410603821322	0.17176438606831154	TRUE	TRUE	TRUE	TRUE	Targeted assembly
PHA000962	BGN:CVI	Asplenium fissum	Aspleniaceae	Asplenium	243990	32071	41972	BGN	CVI	CNS	phyloalps	Silicagel	4047725	79	87	336.243225	133.621909	1	TRUE	158602	57	8	32	FALSE	TRUE	FALSE	87	335.97188	133.887403	1	6635	3	4483916	TRUE	TRUE	TRUE	TRUE	TRUE	TRUE	FALSE	TRUE	TRUE	2.157544818698361	0.09025932757508497	TRUE	TRUE	TRUE	TRUE	Targeted assembly
PHA000964	BGN:AN	Asplenium fontanum	Aspleniaceae	Asplenium	169376	32071	41972	BGN	AN	CNS	phyloalps	Silicagel	4478939	81	81	356.300747	136.184878	1	TRUE	149087	55	8	31	FALSE	TRUE	FALSE	78	365.827763	140.442531	1	6833	3	4963637	TRUE	TRUE	TRUE	TRUE	TRUE	TRUE	FALSE	TRUE	TRUE	1.6643115702178575	0.07345406943392092	TRUE	TRUE	TRUE	TRUE	Targeted assembly
PHA000965	BGN:CVK	Asplenium foreziense	Aspleniaceae	Asplenium	449817	32071	41972	BGN	CVK	CNS	phyloalps	Silicagel	5769276	87	69	298.138581	109.719403	NA	NA	NA	NA	NA	NA	NA	NA	NA	79	289.044987	105.778623	1	8468	3	6402782	TRUE	TRUE	TRUE	TRUE	TRUE	TRUE	TRUE	FALSE	FALSE	NA	0.06664036642841609	TRUE	TRUE	TRUE	TRUE	Targeted assembly
PHA000967	BGN:GFK	Asplenium jahandiezii	Aspleniaceae	Asplenium	169377	32071	41972	BGN	GFK	CNS	phyloalps	Silicagel	8523018	95	110	320.402067	134.987424	NA	NA	NA	NA	NA	NA	NA	NA	NA	369	324.984576	134.503802	1	8197	3	9450104	TRUE	TRUE	TRUE	TRUE	TRUE	TRUE	TRUE	FALSE	FALSE	NA	0.1867816874504461	TRUE	TRUE	TRUE	TRUE	Targeted assembly
PHA000971	BGN:CVL	Asplenium lepidum	Aspleniaceae	Asplenium	1532283	32071	41972	BGN	CVL	CNS	phyloalps	Silicagel	3775194	81	88	358.775228	172.366101	NA	NA	NA	NA	NA	NA	NA	NA	NA	80	331.91899	138.027927	1	7160	3	4184560	TRUE	TRUE	TRUE	TRUE	TRUE	TRUE	NA	NA	NA	NA	0.09365882837109304	TRUE	TRUE	TRUE	TRUE	Targeted assembly
PHA000974	BGN:CVM	Asplenium onopteris	Aspleniaceae	Asplenium	244001	32071	41972	BGN	CVM	CNS	phyloalps	Silicagel	4371915	85	90	271.312881	139.078138	1	TRUE	164110	56	8	33	FALSE	TRUE	FALSE	131	266.3946	132.525459	1	7632	3	4843924	TRUE	TRUE	TRUE	TRUE	TRUE	TRUE	FALSE	TRUE	TRUE	1.9872702169617285	0.13452067141663793	TRUE	TRUE	TRUE	TRUE	Targeted assembly
PHA000975	BGN:KDI	Asplenium petrarchae	Aspleniaceae	Asplenium	210159	32071	41972	BGN	KDI	CNS	phyloalps	Silicagel	3619394	71	119	381.918268	122.780318	9	FALSE	57964	18	4	14	FALSE	FALSE	FALSE	76	382.491736	123.064956	1	6814	3	4010350	TRUE	TRUE	TRUE	TRUE	TRUE	TRUE	FALSE	TRUE	TRUE	3.5113818213144654	0.10076077866805296	TRUE	TRUE	TRUE	TRUE	Targeted assembly
PHA000977	BGN:BBS	Asplenium ruta-muraria ruta-muraria	Aspleniaceae	Asplenium	289864	32071	41972	BGN	BBS	CNS	phyloalps	Silicagel	4541260	83	147	365.91481	161.859885	71	FALSE	199827	54	4	93	FALSE	TRUE	FALSE	80	353.618772	160.961497	1	6721	3	5042648	TRUE	TRUE	TRUE	TRUE	TRUE	TRUE	FALSE	FALSE	FALSE	2.9572509572074073	0.07132461353409214	TRUE	TRUE	TRUE	TRUE	Targeted assembly
PHA000980	BGN:CFI	Asplenium scolopendrium	Aspleniaceae	Asplenium	41964	32071	41972	BGN	CFI	CNS	phyloalps	Silicagel	4567584	93	103	325.829721	116.802411	1	TRUE	124875	75	4	28	TRUE	TRUE	TRUE	87	306.669151	108.040869	1	7323	3	5043708	TRUE	TRUE	TRUE	TRUE	TRUE	TRUE	TRUE	TRUE	TRUE	1.5139559486463599	0.07499094036471769	NA	NA	TRUE	TRUE	Global assembly
PHA000983	BGN:CVN	Asplenium seelosii	Aspleniaceae	Asplenium	244006	32071	41972	BGN	CVN	CNS	phyloalps	Silicagel	9262018	95	67	424.762778	179.410947	NA	NA	NA	NA	NA	NA	NA	NA	NA	154	440.408737	178.620943	1	9124	3	10225868	TRUE	TRUE	TRUE	TRUE	TRUE	TRUE	FALSE	FALSE	FALSE	NA	0.07984482545016817	TRUE	TRUE	TRUE	TRUE	Targeted assembly
PHA000985	BGN:DGQ	Asplenium septentrionale	Aspleniaceae	Asplenium	169380	32071	41972	BGN	DGQ	CNS	phyloalps	Silicagel	11362202	93	522	378.891734	151.373556	1	TRUE	149483	56	8	31	FALSE	TRUE	FALSE	480	366.477828	138.189842	1	7627	3	12586350	TRUE	TRUE	TRUE	TRUE	TRUE	TRUE	FALSE	TRUE	TRUE	3.692213942786908	0.17322857528110563	TRUE	TRUE	TRUE	TRUE	Targeted assembly
PHA000988	BGN:CLG	Asplenium trichomanes pachyrachis	Aspleniaceae	Asplenium	482431	32071	41972	BGN	CLG	CNS	phyloalps	Silicagel	3282026	83	44	370.021085	150.146098	1	TRUE	148750	57	8	31	FALSE	TRUE	FALSE	39	346.629319	145.411073	1	8082	2	3635590	TRUE	TRUE	TRUE	FALSE	TRUE	FALSE	FALSE	TRUE	TRUE	1.2013223186950222	0.05785399422582638	TRUE	TRUE	TRUE	TRUE	Targeted assembly
PHA000989	BGN:DVD	Asplenium trichomanes quadrivalens	Aspleniaceae	Asplenium	169386	32071	41972	BGN	DVD	CNS	phyloalps	Silicagel	3409680	83	56	380.604326	151.241243	62	FALSE	174605	55	3	81	FALSE	TRUE	FALSE	139	387.446247	150.184362	1	8168	3	3782763	TRUE	TRUE	TRUE	TRUE	TRUE	TRUE	TRUE	FALSE	FALSE	1.5004503125474375	0.20058978788385046	TRUE	TRUE	TRUE	TRUE	Targeted assembly
PHA000990	BGN:BBT	Asplenium trichomanes trichomanes	Aspleniaceae	Asplenium	169387	32071	41972	BGN	BBT	CNS	phyloalps	Silicagel	4236966	77	122	345.102256	164.373335	37	FALSE	156587	55	3	55	FALSE	TRUE	FALSE	101	323.2	151.062193	1	8020	3	4696910	TRUE	TRUE	TRUE	TRUE	TRUE	TRUE	FALSE	FALSE	FALSE	2.8355638592185217	0.12414237286468974	TRUE	TRUE	TRUE	TRUE	Targeted assembly
PHA000993	BGN:LGG	Asplenium viride	Aspleniaceae	Asplenium	147940	32071	41972	BGN	LGG	CNS	phyloalps	Silicagel	5431449	99	227	191.382964	9.213841	NA	NA	NA	NA	NA	NA	NA	NA	NA	494	193.203095	9.148834	1	6864	3	5980117	TRUE	TRUE	TRUE	TRUE	TRUE	TRUE	TRUE	TRUE	TRUE	NA	0.31529953302209657	TRUE	TRUE	TRUE	TRUE	Targeted assembly
PHA000994	RSZ:RSZAXPI000746-44	Asplenium viride	Aspleniaceae	Asplenium	147940	32071	41972	RSZ	RSZAXPI000746-44	BGI	phyloalps	Silicagel	11272458	99	227	191.382964	9.213841	NA	NA	NA	NA	NA	NA	NA	NA	NA	494	193.203095	9.148834	1	6864	3	11410742	TRUE	TRUE	TRUE	TRUE	TRUE	TRUE	FALSE	TRUE	TRUE	NA	0.15192190854322396	TRUE	TRUE	TRUE	TRUE	Targeted assembly
PHA000997	BGN:AP	Aster alpinus	Asteraceae	Aster	669631	41479	4210	BGN	AP	CNS	phyloalps	Silicagel	3923127	89	71	365.321083	165.896429	1	TRUE	152377	83	8	38	TRUE	TRUE	TRUE	113	359.972349	127.892325	1	6721	3	4343781	TRUE	TRUE	TRUE	TRUE	TRUE	TRUE	TRUE	TRUE	TRUE	1.5492638879047365	0.10875768862927485	NA	NA	TRUE	TRUE	Global assembly
PHA001001	BGN:CVP	Aster amellus	Asteraceae	Aster	72897	41479	4210	BGN	CVP	CNS	phyloalps	Silicagel	3949674	91	64	318.616878	116.639711	1	TRUE	152958	82	8	38	TRUE	TRUE	TRUE	108	313.119337	116.096716	NA	NA	NA	4381075	NA	NA	NA	NA	NA	NA	TRUE	TRUE	TRUE	1.3618194456410473	NA	NA	NA	TRUE	TRUE	Global assembly
PHA001002	BGN:CLH	Aster bellidiastrum	Asteraceae	Aster	191233	41479	4210	BGN	CLH	CNS	phyloalps	Silicagel	10203338	99	268	405.470994	286.641875	1	TRUE	152660	83	8	38	TRUE	TRUE	TRUE	583	405.26648	151.758883	1	7558	3	11175005	TRUE	TRUE	TRUE	TRUE	TRUE	TRUE	TRUE	TRUE	TRUE	2.0251285125584104	0.21810618359512454	NA	NA	TRUE	TRUE	Global assembly
PHA001005	BGN:IKI	Aster lanceolatus	Asteraceae	Aster	526931	41479	4210	BGN	IKI	CNS	phyloalps	Silicagel	3169211	97	56	371.844884	139.318898	15	FALSE	129274	79	4	37	TRUE	TRUE	TRUE	268	373.133129	139.987611	1	5938	3	3490888	TRUE	TRUE	TRUE	TRUE	TRUE	TRUE	TRUE	TRUE	TRUE	1.3813077356171908	0.25883446413881406	NA	NA	TRUE	TRUE	Global assembly
PHA001007	BGN:CVQ	Aster linosyris	Asteraceae	Aster	1155252	41479	4210	BGN	CVQ	CNS	phyloalps	Silicagel	8415770	97	160	360.191412	144.602787	NA	NA	NA	NA	NA	NA	NA	NA	NA	194	333.895435	122.934349	1	9670	3	9257889	TRUE	TRUE	TRUE	TRUE	TRUE	TRUE	FALSE	TRUE	TRUE	NA	0.11490333029538594	TRUE	TRUE	TRUE	TRUE	Targeted assembly
PHA001009	BGN:CVR	Aster novae-angliae	Asteraceae	Aster	55612	41479	4210	BGN	CVR	CNS	phyloalps	Silicagel	4633088	85	44	335.273344	142.865444	1	TRUE	153603	83	8	38	TRUE	TRUE	TRUE	394	304.574989	137.687819	1	7380	3	5143597	TRUE	TRUE	TRUE	TRUE	TRUE	TRUE	TRUE	TRUE	TRUE	0.8580901245181464	0.36917570514779013	NA	NA	TRUE	TRUE	Global assembly
PHA009934	BGN:CVS	Aster novi-belgii	Asteraceae	Aster	199233	41479	4210	BGN	CVS	CNS	phyloalps	Silicagel	NA	NA	NA	NA	NA	NA	NA	NA	NA	NA	NA	NA	NA	NA	NA	NA	NA	NA	NA	NA	NA	NA	NA	NA	NA	NA	NA	NA	NA	NA	NA	NA	NA	NA	NA	NA	Unsucceed
PHA009934	BGN:LHP	Aster novi-belgii	Asteraceae	Aster	199233	41479	4210	BGN	LHP	CNS	phyloalps	Silicagel	11657322	99	103	356.786948	187.565391	1	TRUE	153829	83	8	38	TRUE	TRUE	TRUE	528	353.739086	118.43087	1	6240	3	12898436	TRUE	TRUE	TRUE	TRUE	TRUE	TRUE	TRUE	TRUE	TRUE	0.686454029198615	0.14274290441664045	TRUE	TRUE	TRUE	TRUE	Global assembly
PHA001013	BGN:CCH	Aster sedifolius	Asteraceae	Aster	314325	41479	4210	BGN	CCH	CNS	phyloalps	Silicagel	3800113	99	53	381.258117	306.776552	1	TRUE	153584	83	8	38	TRUE	TRUE	TRUE	232	386.811618	141.44377	NA	NA	NA	4049830	NA	NA	NA	NA	NA	NA	TRUE	TRUE	TRUE	1.081832795152899	NA	NA	NA	TRUE	TRUE	Global assembly
PHA001014	BGN:LIM	Aster squamatus	Asteraceae	Aster	1053329	41479	4210	BGN	LIM	CNS	phyloalps	Silicagel	9937167	99	56	380.833641	120.06992	1	TRUE	153129	83	8	38	TRUE	TRUE	TRUE	1087	378.313817	120.169904	NA	NA	NA	10878141	NA	NA	NA	NA	NA	NA	TRUE	TRUE	TRUE	0.4358305754669527	NA	NA	NA	TRUE	TRUE	Global assembly
PHA001019	BGN:HM	Asterolinon linum-stellatum	Primulaceae	Asterolinon	175031	175030	4335	BGN	HM	CNS	phyloalps	Silicagel	5489137	95	448	296.567852	113.06022	NA	NA	NA	NA	NA	NA	NA	NA	NA	1226	313.449032	118.672209	NA	NA	NA	6089006	NA	NA	NA	NA	NA	NA	TRUE	FALSE	FALSE	NA	NA	TRUE	TRUE	TRUE	TRUE	Targeted assembly
PHA001022	BGN:CVT	Astragalus alopecurus	Fabaceae	Astragalus	1219493	20400	3803	BGN	CVT	CNS	phyloalps	Silicagel	3540558	83	628	351.543757	165.63657	1	TRUE	121642	75	4	30	TRUE	TRUE	TRUE	2519	336.6271	145.199722	1	8223	3	3919657	TRUE	TRUE	TRUE	TRUE	TRUE	TRUE	TRUE	TRUE	TRUE	12.997606796129753	3.5243469586650207	NA	NA	TRUE	TRUE	Global assembly
PHA001026	BGN:AQ	Astragalus alpinus	Fabaceae	Astragalus	20403	20400	3803	BGN	AQ	CNS	phyloalps	Silicagel	4430206	91	545	346.455276	179.869617	1	TRUE	122961	75	4	30	TRUE	TRUE	TRUE	1792	340.810397	129.500211	1	7945	3	4905330	TRUE	TRUE	TRUE	TRUE	TRUE	TRUE	TRUE	TRUE	TRUE	8.311292750492644	1.7657800180779923	NA	NA	TRUE	TRUE	Global assembly
PHA001030	BGN:DQT	Astragalus australis australis	Fabaceae	Astragalus	90161	20400	3803	BGN	DQT	CNS	phyloalps	Silicagel	4124614	89	295	392.616045	199.676985	1	TRUE	123174	75	4	31	TRUE	TRUE	TRUE	895	376.675607	175.251527	1	7701	3	4576742	TRUE	TRUE	TRUE	TRUE	TRUE	TRUE	TRUE	TRUE	TRUE	4.949231258810119	0.9387865197741923	NA	NA	TRUE	TRUE	Global assembly
PHA001035	BGN:CVV	Astragalus austriacus	Fabaceae	Astragalus	339474	20400	3803	BGN	CVV	CNS	phyloalps	Silicagel	4199821	87	236	353.954015	284.181561	1	TRUE	123398	75	4	30	TRUE	TRUE	TRUE	783	337.114218	140.649405	1	7190	3	4655990	TRUE	TRUE	TRUE	TRUE	TRUE	TRUE	TRUE	TRUE	TRUE	3.9851079914798886	0.7703899761442214	NA	NA	TRUE	TRUE	Global assembly
PHA001037	BGN:IRM	Astragalus carniolicus	Fabaceae	Astragalus	713682	20400	3803	BGN	IRM	CNS	phyloalps	Silicagel	3126329	91	144	421.247303	337.533325	5	FALSE	123404	75	4	33	TRUE	TRUE	TRUE	565	427.583661	152.241205	1	7698	3	3462983	TRUE	TRUE	TRUE	TRUE	TRUE	TRUE	TRUE	TRUE	TRUE	3.8380597060121833	0.7643993118650456	NA	NA	TRUE	TRUE	Global assembly
PHA001038	BGN:AGI	Astragalus cicer	Fabaceae	Astragalus	20410	20400	3803	BGN	AGI	CNS	phyloalps	Silicagel	4172492	97	207	312.935195	133.148455	1	TRUE	124275	75	4	30	TRUE	TRUE	TRUE	721	301.500212	135.670623	1	7020	3	4627928	TRUE	TRUE	TRUE	TRUE	TRUE	TRUE	TRUE	TRUE	TRUE	3.178021819707911	0.6252808588832043	NA	NA	TRUE	TRUE	Global assembly
PHA001044	BGN:AGC	Astragalus danicus	Fabaceae	Astragalus	512688	20400	3803	BGN	AGC	CNS	phyloalps	Silicagel	3585377	95	260	334.092859	312.146053	1	TRUE	123274	75	4	30	TRUE	TRUE	TRUE	554	326.328873	125.31571	1	7010	3	3980421	TRUE	TRUE	TRUE	TRUE	TRUE	TRUE	TRUE	TRUE	TRUE	4.704965108051545	0.5700846580576134	NA	NA	TRUE	TRUE	Global assembly
PHA001045	BGN:BBV	Astragalus depressus	Fabaceae	Astragalus	339484	20400	3803	BGN	BBV	CNS	phyloalps	Silicagel	3514792	85	446	381.240157	419.06001	1	TRUE	123189	75	4	32	TRUE	TRUE	TRUE	990	363.337548	158.126045	1	7639	3	3890353	TRUE	TRUE	TRUE	TRUE	TRUE	TRUE	TRUE	TRUE	TRUE	9.195137712441657	1.2656777748575332	NA	NA	TRUE	TRUE	Global assembly
PHA001048	BGN:INI	Astragalus exscapus	Fabaceae	Astragalus	506027	20400	3803	BGN	INI	CNS	phyloalps	Silicagel	3627791	97	317	379.387994	161.094747	1	TRUE	115721	74	4	28	TRUE	TRUE	TRUE	1784	385.964581	137.858451	1	7459	3	4022301	TRUE	TRUE	TRUE	TRUE	TRUE	TRUE	TRUE	TRUE	TRUE	5.212276561687264	1.890738502772442	NA	NA	TRUE	TRUE	Global assembly
PHA001052	BGN:AR	Astragalus frigidus	Fabaceae	Astragalus	339488	20400	3803	BGN	AR	CNS	phyloalps	Silicagel	7433408	97	236	393.642761	217.103226	1	TRUE	122117	75	4	31	TRUE	TRUE	TRUE	1270	405.252273	156.723613	1	9234	3	8210772	TRUE	TRUE	TRUE	TRUE	TRUE	TRUE	TRUE	TRUE	FALSE	1.9984736614878107	0.8132122095719616	NA	NA	TRUE	TRUE	Global assembly
PHA001054	BGN:DAA	Astragalus glycyphyllos	Fabaceae	Astragalus	83862	20400	3803	BGN	DAA	CNS	phyloalps	Silicagel	5745148	91	222	309.307845	254.908005	1	TRUE	123988	75	4	32	TRUE	TRUE	TRUE	1652	300.670022	109.479291	1	7287	3	6351170	TRUE	TRUE	TRUE	TRUE	TRUE	TRUE	TRUE	TRUE	TRUE	2.632449327504007	1.1512938998532058	NA	NA	TRUE	TRUE	Global assembly
PHA001056	BGN:CCI	Astragalus hamosus	Fabaceae	Astragalus	20414	20400	3803	BGN	CCI	CNS	phyloalps	Silicagel	3018369	89	177	381.30561	424.84199	1	TRUE	122875	75	4	31	TRUE	TRUE	TRUE	511	377.929342	153.236898	1	8211	3	3342310	TRUE	TRUE	TRUE	TRUE	TRUE	TRUE	TRUE	TRUE	TRUE	4.048036903746227	0.7809524975206027	NA	NA	TRUE	TRUE	Global assembly
PHA001057	BGN:DVE	Astragalus hypoglottis hypoglottis	Fabaceae	Astragalus	1532284	20400	3803	BGN	DVE	CNS	phyloalps	Silicagel	6216857	89	582	347.853949	652.998498	1	TRUE	122446	75	4	31	TRUE	TRUE	TRUE	1518	333.63473	160.053782	1	7248	3	6887651	TRUE	TRUE	TRUE	TRUE	TRUE	TRUE	TRUE	TRUE	TRUE	6.439864163956413	0.9942579587340995	NA	NA	TRUE	TRUE	Global assembly
PHA001059	BGN:AMM	Astragalus incanus	Fabaceae	Astragalus	1532285	20400	3803	BGN	AMM	CNS	phyloalps	Silicagel	8138851	87	930	305.050973	265.407384	1	TRUE	122998	75	4	30	TRUE	TRUE	TRUE	2851	297.94832	145.033622	1	7330	3	9023390	TRUE	TRUE	TRUE	TRUE	TRUE	TRUE	TRUE	TRUE	TRUE	8.077345358064374	1.4756686326407478	NA	NA	TRUE	TRUE	Global assembly
PHA001062	BGN:DAB	Astragalus leontinus	Fabaceae	Astragalus	1532286	20400	3803	BGN	DAB	CNS	phyloalps	Silicagel	4766236	87	238	330.08073	301.552435	1	TRUE	123402	75	4	30	TRUE	TRUE	TRUE	465	319.866603	125.278313	1	6756	3	5286985	TRUE	TRUE	TRUE	TRUE	TRUE	TRUE	TRUE	TRUE	TRUE	3.5413949577677304	0.3788068317684415	NA	NA	TRUE	TRUE	Global assembly
PHA001063	BGN:BVL	Astragalus monspessulanus	Fabaceae	Astragalus	287756	20400	3803	BGN	BVL	CNS	phyloalps	Silicagel	4890171	93	293	389.808709	390.335382	1	TRUE	123204	75	4	31	TRUE	TRUE	TRUE	775	399.840541	147.543853	1	7174	3	5401416	TRUE	TRUE	TRUE	TRUE	TRUE	TRUE	TRUE	TRUE	TRUE	3.9687654962339494	0.6112601515707051	NA	NA	TRUE	TRUE	Global assembly
PHA001066	BGN:DGR	Astragalus onobrychis	Fabaceae	Astragalus	1091133	20400	3803	BGN	DGR	CNS	phyloalps	Silicagel	6066273	85	119	321.070993	124.862062	50	FALSE	128362	78	4	73	TRUE	TRUE	TRUE	852	310.706993	120.102721	1	7051	3	6731301	TRUE	TRUE	TRUE	TRUE	TRUE	TRUE	TRUE	TRUE	TRUE	1.749973171336008	0.58253153033463	NA	NA	TRUE	TRUE	Global assembly
PHA001071	BGN:AGS	Astragalus penduliflorus	Fabaceae	Astragalus	158323	20400	3803	BGN	AGS	CNS	phyloalps	Silicagel	2332082	91	202	394.102813	610.404307	1	TRUE	123441	75	4	30	TRUE	TRUE	TRUE	918	382.169447	142.362006	1	8937	3	2585506	TRUE	TRUE	TRUE	TRUE	TRUE	TRUE	TRUE	TRUE	TRUE	5.874833949018305	1.9329438315134357	NA	NA	TRUE	TRUE	Global assembly
PHA001081	BGN:INK	Astragalus sempervirens alpinus	Fabaceae	Astragalus	1532287	20400	3803	BGN	INK	CNS	phyloalps	Silicagel	3885729	97	291	371.326044	551.047675	1	TRUE	123104	75	4	30	TRUE	TRUE	TRUE	621	379.999908	155.524761	1	7344	3	4312761	TRUE	TRUE	TRUE	TRUE	TRUE	TRUE	TRUE	TRUE	TRUE	4.752158475282244	0.6049925543963725	NA	NA	TRUE	TRUE	Global assembly
PHA001084	BGN:DPL	Astragalus sempervirens sempervirens	Fabaceae	Astragalus	1532287	20400	3803	BGN	DPL	CNS	phyloalps	Silicagel	4154823	89	191	382.004167	410.453792	1	TRUE	123189	75	4	30	TRUE	TRUE	TRUE	2581	369.718521	139.901788	1	7571	3	4600445	TRUE	TRUE	TRUE	TRUE	TRUE	TRUE	TRUE	TRUE	TRUE	3.181506154129845	2.642218453108592	NA	NA	TRUE	TRUE	Global assembly
PHA001086	BGN:BVM	Astragalus stella	Fabaceae	Astragalus	1532288	20400	3803	BGN	BVM	CNS	phyloalps	Silicagel	4451465	95	335	413.613724	428.769505	1	TRUE	122456	75	4	31	TRUE	TRUE	TRUE	841	401.650689	152.897925	1	7345	3	4940287	TRUE	TRUE	TRUE	TRUE	TRUE	TRUE	TRUE	TRUE	TRUE	4.850296771015715	0.7303503335123204	NA	NA	TRUE	TRUE	Global assembly
PHA001093	BGN:HVH	Astragalus vesicarius pastellianus	Fabaceae	Astragalus	713683	20400	3803	BGN	HVH	CNS	phyloalps	Silicagel	4666454	99	396	345.586811	204.614892	8	FALSE	124164	75	4	35	TRUE	TRUE	TRUE	965	348.154488	149.544425	1	7896	3	5111090	TRUE	TRUE	TRUE	TRUE	TRUE	TRUE	TRUE	TRUE	TRUE	6.499774775450481	0.8246739452061523	NA	NA	TRUE	TRUE	Global assembly
PHA001094	BGN:CFK	Astragalus vesicarius vesicarius	Fabaceae	Astragalus	713684	20400	3803	BGN	CFK	CNS	phyloalps	Silicagel	6431982	97	1047	335.275085	312.866485	1	TRUE	123391	75	4	30	TRUE	TRUE	TRUE	1601	324.151105	146.337318	1	7626	3	7135392	TRUE	TRUE	TRUE	TRUE	TRUE	TRUE	TRUE	TRUE	TRUE	10.353414831548276	0.9784566349715416	NA	NA	TRUE	TRUE	Global assembly
PHA001096	BGN:BTC	Astrantia bavarica	Apiaceae	Astrantia	393503	46373	4037	BGN	BTC	CNS	phyloalps	Silicagel	3923445	91	544	458.688476	195.056712	1	TRUE	156246	83	8	37	TRUE	TRUE	TRUE	1422	449.063304	174.800308	1	8222	3	4357461	TRUE	TRUE	TRUE	TRUE	TRUE	TRUE	TRUE	TRUE	TRUE	11.903340329455645	1.6373371355536266	NA	NA	TRUE	TRUE	Global assembly
PHA001098	BGN:IRN	Astrantia carniolica	Apiaceae	Astrantia	1532289	46373	4037	BGN	IRN	CNS	phyloalps	Silicagel	2730469	95	230	410.094759	168.571828	1	TRUE	156246	83	8	37	TRUE	TRUE	TRUE	941	417.094645	166.3991	1	9535	3	3013715	TRUE	TRUE	TRUE	TRUE	TRUE	TRUE	TRUE	TRUE	TRUE	6.92701124740263	1.7294956326280635	NA	NA	TRUE	TRUE	Global assembly
PHA001099	BGN:DAC	Astrantia major involucrata	Apiaceae	Astrantia	46426	46373	4037	BGN	DAC	CNS	phyloalps	Silicagel	3959918	87	225	361.86785	189.371626	1	TRUE	155994	83	8	37	TRUE	TRUE	TRUE	1086	339.765571	143.244792	1	7238	3	4390439	TRUE	TRUE	TRUE	TRUE	TRUE	TRUE	TRUE	TRUE	TRUE	5.093953443236573	1.1408090634269665	NA	NA	TRUE	TRUE	Global assembly
PHA001100	BGN:ABD	Astrantia major major	Apiaceae	Astrantia	52505	46373	4037	BGN	ABD	CNS	phyloalps	Silicagel	4082087	99	321	364.053657	164.39997	1	TRUE	155971	83	8	37	TRUE	TRUE	TRUE	1763	351.70588	132.888644	1	7018	3	4490850	TRUE	TRUE	TRUE	TRUE	TRUE	TRUE	TRUE	TRUE	TRUE	6.194431322937893	1.530799210197028	NA	NA	TRUE	TRUE	Global assembly
PHA001104	BGN:DAD	Astrantia minor	Apiaceae	Astrantia	155272	46373	4037	BGN	DAD	CNS	phyloalps	Silicagel	3635590	87	238	357.650921	181.09934	1	TRUE	156203	83	8	37	TRUE	TRUE	TRUE	334	339.08368	151.015585	1	7517	3	4022728	TRUE	TRUE	TRUE	TRUE	TRUE	TRUE	TRUE	TRUE	TRUE	5.876817160667024	0.39688699517948883	NA	NA	TRUE	TRUE	Global assembly
PHA009935	BGN:AS	Athamanta cretensis	Apiaceae	Athamanta	109084	109083	4037	BGN	AS	CNS	phyloalps	Silicagel	3847273	91	58	372.289058	134.192368	1	TRUE	155432	83	8	37	TRUE	TRUE	TRUE	444	368.798987	129.826665	1	7655	3	4256140	TRUE	TRUE	TRUE	TRUE	TRUE	TRUE	TRUE	TRUE	TRUE	1.2874905088688722	0.48540447129265757	NA	NA	TRUE	TRUE	Global assembly
PHA009935	BGN:KRN	Athamanta cretensis	Apiaceae	Athamanta	109084	109083	4037	BGN	KRN	CNS	phyloalps	Silicagel	4040540	85	58	372.289058	134.192368	1	TRUE	155432	83	8	37	TRUE	TRUE	TRUE	444	368.798987	129.826665	1	7655	3	4478387	TRUE	TRUE	TRUE	TRUE	TRUE	TRUE	FALSE	FALSE	FALSE	1.3124419304466874	0.49481155547351124	NA	NA	TRUE	TRUE	Global assembly
PHA001110	BGN:DAE	Athamanta turbith	Apiaceae	Athamanta	109087	109083	4037	BGN	DAE	CNS	phyloalps	Silicagel	4579597	93	186	339.136173	135.859765	1	TRUE	151966	83	8	37	TRUE	TRUE	TRUE	541	333.294133	124.623518	1	6474	3	5081342	TRUE	TRUE	TRUE	TRUE	TRUE	TRUE	TRUE	TRUE	TRUE	3.3183269182856043	0.4111778901632752	NA	NA	TRUE	TRUE	Global assembly
PHA001114	BGN:DAF	Athamanta vestita	Apiaceae	Athamanta	109084	109083	4037	BGN	DAF	CNS	phyloalps	Silicagel	3235040	87	74	374.42593	140.819136	1	TRUE	155364	83	8	37	TRUE	TRUE	TRUE	204	348.095493	136.699249	1	7762	3	3581984	TRUE	TRUE	TRUE	TRUE	TRUE	TRUE	TRUE	TRUE	TRUE	2.042458356854512	0.2813033490179091	NA	NA	TRUE	TRUE	Global assembly
PHA001116	BGN:FBB	Athyrium distentifolium	Athyriaceae	Athyrium	157494	32109	1203520	BGN	FBB	CNS	phyloalps	Silicagel	11040870	91	NA	NA	NA	NA	NA	NA	NA	NA	NA	NA	NA	NA	385	377.60794	171.174707	1	7412	3	12224349	TRUE	TRUE	TRUE	TRUE	TRUE	TRUE	NA	NA	NA	NA	0.14201082676664764	TRUE	TRUE	TRUE	TRUE	Targeted assembly
PHA001118	BGN:HVI	Athyrium filix-femina	Athyriaceae	Athyrium	32110	32109	1203520	BGN	HVI	CNS	phyloalps	Silicagel	4140140	97	107	356.197171	130.181188	NA	NA	NA	NA	NA	NA	NA	NA	NA	143	373.958155	134.669864	1	8103	3	4590554	TRUE	TRUE	TRUE	TRUE	TRUE	TRUE	FALSE	FALSE	FALSE	NA	0.14426637497541667	TRUE	TRUE	TRUE	TRUE	Targeted assembly
PHA001120	BGN:DIM	Atriplex hortensis	Chenopodiaceae	Atriplex	34272	3550	1804623	BGN	DIM	CNS	phyloalps	Silicagel	6208767	99	549	345.419995	214.561847	1	TRUE	152125	83	8	37	TRUE	TRUE	TRUE	583	332.71086	117.200423	NA	NA	NA	6818573	NA	NA	NA	NA	NA	NA	TRUE	TRUE	TRUE	6.7936377120229565	NA	NA	NA	TRUE	TRUE	Global assembly
PHA001121	BGN:DAG	Atriplex oblongifolia	Chenopodiaceae	Atriplex	880676	3550	1804623	BGN	DAG	CNS	phyloalps	Silicagel	4904492	85	209	343.200537	205.760167	1	TRUE	152119	83	8	37	TRUE	TRUE	TRUE	253	321.907675	136.140329	NA	NA	NA	5434665	NA	NA	NA	NA	NA	NA	TRUE	TRUE	TRUE	3.813175518184026	NA	NA	NA	TRUE	TRUE	Global assembly
PHA001123	RSZ:RSZAXPI000717-133	Atriplex patula	Chenopodiaceae	Atriplex	3551	3550	1804623	RSZ	RSZAXPI000717-133	BGI	phyloalps	Silicagel	15152647	99	3516	176.876625	9.80159	1	TRUE	152172	83	8	38	TRUE	TRUE	TRUE	1153	179.21569	9.806251	1	9663	3	15220086	TRUE	TRUE	TRUE	TRUE	TRUE	TRUE	TRUE	TRUE	TRUE	17.833226222334737	0.37135355914642465	NA	NA	TRUE	TRUE	Global assembly
PHA001125	BGN:HDI	Atriplex prostrata	Chenopodiaceae	Atriplex	190330	3550	1804623	BGN	HDI	CNS	phyloalps	Silicagel	4249701	83	433	363.973855	128.308329	NA	NA	NA	NA	NA	NA	NA	NA	NA	571	385.35846	141.175335	1	9233	3	4718514	TRUE	TRUE	TRUE	TRUE	TRUE	TRUE	FALSE	FALSE	FALSE	NA	0.7473301105353739	TRUE	TRUE	TRUE	TRUE	Targeted assembly
PHA001126	BGN:FLR	Atriplex sagittata	Chenopodiaceae	Atriplex	880690	3550	1804623	BGN	FLR	CNS	phyloalps	Silicagel	4824931	95	568	308.307311	170.929494	1	TRUE	152141	83	8	37	TRUE	TRUE	TRUE	347	281.235792	103.411556	1	9261	3	5337586	TRUE	TRUE	TRUE	TRUE	TRUE	TRUE	TRUE	TRUE	TRUE	9.4264874625041	0.3505440912277458	NA	NA	TRUE	TRUE	Global assembly
PHA001127	BGN:DAH	Atriplex tatarica	Chenopodiaceae	Atriplex	325520	3550	1804623	BGN	DAH	CNS	phyloalps	Silicagel	4041142	85	263	356.768043	162.206053	1	TRUE	152040	83	8	37	TRUE	TRUE	TRUE	281	356.687988	144.964737	1	9344	3	4478555	TRUE	TRUE	TRUE	TRUE	TRUE	TRUE	TRUE	TRUE	TRUE	5.820503796437041	0.3821959820501526	NA	NA	TRUE	TRUE	Global assembly
PHA001130	BGN:ASB	Atropa bella-donna	Solanaceae	Atropa	33113	24609	4070	BGN	ASB	CNS	phyloalps	Silicagel	4421756	95	233	371.172705	165.750735	1	TRUE	156660	82	8	37	TRUE	TRUE	TRUE	468	360.375889	159.001247	1	8987	2	4885946	TRUE	TRUE	TRUE	TRUE	FALSE	FALSE	TRUE	TRUE	TRUE	4.344758769569089	0.5006246387181925	NA	NA	TRUE	TRUE	Global assembly
PHA001132	BGN:DAI	Aubrieta deltoidea	Brassicaceae	Aubrieta	81984	81983	3700	BGN	DAI	CNS	phyloalps	Silicagel	9948850	83	902	326.128231	172.046214	1	TRUE	154167	82	8	37	TRUE	TRUE	TRUE	3280	318.388034	123.309576	1	8424	3	11034001	TRUE	TRUE	TRUE	TRUE	TRUE	TRUE	TRUE	TRUE	TRUE	8.42009493014601	1.6730589010983954	NA	NA	TRUE	TRUE	Global assembly
PHA001134	BGN:DAK	Aurinia petraea	Brassicaceae	Aurinia	1366947	169390	3700	BGN	DAK	CNS	phyloalps	Silicagel	3353601	77	90	344.661499	158.980886	1	TRUE	154116	81	8	39	TRUE	TRUE	TRUE	159	371.670036	143.150483	1	7079	3	3716151	TRUE	TRUE	TRUE	TRUE	TRUE	TRUE	TRUE	TRUE	TRUE	2.6857038809265688	0.21793998935286762	NA	NA	TRUE	TRUE	Global assembly
PHA001136	BGN:ANC	Avena barbata	Poaceae	Avena	146530	4496	4479	BGN	ANC	CNS	phyloalps	Silicagel	5977644	93	117	279.019133	115.937395	2	FALSE	4162	1	0	3	FALSE	FALSE	FALSE	170	293.075113	121.451736	1	8707	2	6637402	TRUE	TRUE	TRUE	FALSE	TRUE	FALSE	FALSE	FALSE	FALSE	1.5958724303529144	0.13312955326025055	TRUE	TRUE	TRUE	TRUE	Targeted assembly
PHA001138	BGN:EVH	Avena fatua	Poaceae	Avena	4499	4496	4479	BGN	EVH	CNS	phyloalps	Silicagel	3837482	91	88	378.626229	145.803369	1	TRUE	135898	84	8	39	TRUE	TRUE	TRUE	166	373.829698	144.229	1	6474	3	4246955	TRUE	TRUE	TRUE	TRUE	TRUE	TRUE	TRUE	TRUE	TRUE	1.7122926720417992	0.15387322058727945	NA	NA	TRUE	TRUE	Global assembly
PHA001139	BGN:GRD	Avena sterilis sterilis	Poaceae	Avena	83444	4496	4479	BGN	GRD	CNS	phyloalps	Silicagel	7960174	79	112	312.966035	124.185312	1	TRUE	135891	84	8	39	TRUE	TRUE	TRUE	568	322.649395	127.502761	1	8391	3	8830426	TRUE	TRUE	TRUE	TRUE	TRUE	TRUE	TRUE	TRUE	TRUE	1.2101217569911715	0.378950434048937	NA	NA	TRUE	TRUE	Global assembly
PHA001140	BGN:AHP	Avenella flexuosa	Poaceae	Avenella	29672	391960	4479	BGN	AHP	CNS	phyloalps	Silicagel	3223203	81	46	391.882263	149.288469	1	TRUE	135965	80	8	38	TRUE	TRUE	TRUE	115	396.399149	142.371922	1	7853	3	3577778	TRUE	TRUE	TRUE	TRUE	TRUE	TRUE	TRUE	TRUE	TRUE	1.1977944199919255	0.17295406134293	NA	NA	TRUE	TRUE	Global assembly
PHA001143	BGN:DLP	Avenula versicolor pretujiana	Poaceae	Avenula	87474	388696	4479	BGN	DLP	CNS	phyloalps	Silicagel	3707639	71	34	403.490782	155.643469	24	FALSE	114674	87	4	46	TRUE	TRUE	TRUE	263	424.646653	149.041247	1	6692	3	4119227	TRUE	TRUE	TRUE	TRUE	TRUE	TRUE	TRUE	TRUE	TRUE	0.9793736888912438	0.33429193155452874	NA	NA	TRUE	TRUE	Global assembly
PHA009936	AXZ:C	Azolla filiculoides	Salviniaceae	Azolla	84609	39630	32186	AXZ	C	CNS	phyloalps	Silicagel	8477097	39	NA	NA	NA	NA	NA	NA	NA	NA	NA	NA	NA	NA	1083	189.181547	11.338751	1	9151	3	9410836	NA	NA	NA	NA	NA	NA	NA	NA	NA	NA	1.4988399375943837	NA	NA	NA	NA	Unsucceed
PHA009936	RSZ:RSZAXPI001062-16	Azolla filiculoides	Salviniaceae	Azolla	84609	39630	32186	RSZ	RSZAXPI001062-16	BGI	phyloalps	Silicagel	11502897	99	NA	NA	NA	NA	NA	NA	NA	NA	NA	NA	NA	NA	1083	189.181547	11.338751	1	9151	3	11611333	TRUE	TRUE	TRUE	TRUE	TRUE	TRUE	NA	NA	NA	NA	0.43513557471389136	TRUE	TRUE	TRUE	TRUE	Targeted assembly
PHA001151	BGN:DAL	Baldellia ranunculoides	Alismataceae	Baldellia	55328	55327	4449	BGN	DAL	CNS	phyloalps	Silicagel	4588689	87	104	346.359	438.359307	NA	NA	NA	NA	NA	NA	NA	NA	NA	96	352.739672	134.924196	1	0	1	5095382	FALSE	FALSE	FALSE	FALSE	FALSE	FALSE	TRUE	TRUE	TRUE	NA	0	TRUE	TRUE	TRUE	TRUE	Targeted assembly
PHA001152	BGN:DGS	Ballota frutescens	Lamiaceae	Ballota	1006600	155228	4136	BGN	DGS	CNS	phyloalps	Silicagel	4106718	91	156	386.311438	151.795189	1	TRUE	152285	83	8	37	TRUE	TRUE	TRUE	220	373.072873	135.369149	1	6484	3	4550352	TRUE	TRUE	TRUE	TRUE	TRUE	TRUE	TRUE	TRUE	TRUE	3.178450529108646	0.19085318733358847	NA	NA	TRUE	TRUE	Global assembly
PHA001154	BGN:LHQ	Ballota nigra meridionalis	Lamiaceae	Ballota	1211435	155228	4136	BGN	LHQ	CNS	phyloalps	Silicagel	11425993	99	249	347.154275	262.261711	1	TRUE	151926	83	8	37	TRUE	TRUE	TRUE	396	345.988308	113.330157	1	8032	3	12594735	TRUE	TRUE	TRUE	TRUE	TRUE	TRUE	TRUE	TRUE	TRUE	1.6721387326725523	0.14059171924925914	NA	NA	TRUE	TRUE	Global assembly
PHA001155	BGN:BVN	Ballota nigra meridionalis	Lamiaceae	Ballota	1211435	155228	4136	BGN	BVN	CNS	phyloalps	Silicagel	4115548	89	249	347.154275	262.261711	1	TRUE	151926	83	8	37	TRUE	TRUE	TRUE	396	345.988308	113.330157	1	8032	3	4565260	TRUE	TRUE	TRUE	TRUE	TRUE	TRUE	TRUE	TRUE	TRUE	5.163970791476943	0.4341813974767083	NA	NA	TRUE	TRUE	Global assembly
PHA001156	BGN:DAM	Ballota nigra nigra	Lamiaceae	Ballota	1081541	155228	4136	BGN	DAM	CNS	phyloalps	Silicagel	6204093	89	NA	NA	NA	NA	NA	NA	NA	NA	NA	NA	NA	NA	1123	301.152125	109.861111	1	7740	3	6867071	TRUE	TRUE	TRUE	TRUE	TRUE	TRUE	NA	NA	NA	NA	0.7870864126909102	TRUE	TRUE	TRUE	TRUE	Targeted assembly
PHA001159	BGN:DAN	Barbarea bracteosa	Brassicaceae	Barbarea	1532290	50457	3700	BGN	DAN	CNS	phyloalps	Silicagel	5360329	83	573	309.239238	127.565575	1	TRUE	154895	82	8	39	TRUE	TRUE	TRUE	2120	311.85509	124.521458	1	6755	3	5938243	TRUE	TRUE	TRUE	TRUE	TRUE	TRUE	TRUE	TRUE	TRUE	9.97453105439781	1.6093914141985535	NA	NA	TRUE	TRUE	Global assembly
PHA001161	BGN:DAP	Barbarea intermedia	Brassicaceae	Barbarea	264400	50457	3700	BGN	DAP	CNS	phyloalps	Silicagel	3211569	75	266	381.021947	159.663944	1	TRUE	155053	82	8	39	TRUE	TRUE	TRUE	948	369.965946	155.836081	1	6729	3	3558588	TRUE	TRUE	TRUE	TRUE	TRUE	TRUE	TRUE	TRUE	TRUE	8.561567674035132	1.3241901388386796	NA	NA	TRUE	TRUE	Global assembly
PHA001163	BGN:DAQ	Barbarea stricta	Brassicaceae	Barbarea	264399	50457	3700	BGN	DAQ	CNS	phyloalps	Silicagel	3937435	77	538	372.759111	151.919692	1	TRUE	154581	82	8	39	TRUE	TRUE	TRUE	1224	364.135167	149.772725	1	6934	3	4364642	TRUE	TRUE	TRUE	TRUE	TRUE	TRUE	TRUE	TRUE	TRUE	13.715267103399226	1.3996876699626077	NA	NA	TRUE	TRUE	Global assembly
PHA001165	BGN:GFL	Barbarea verna	Brassicaceae	Barbarea	50458	50457	3700	BGN	GFL	CNS	phyloalps	Silicagel	2208484	91	230	371.793828	802.616028	1	TRUE	154644	82	8	39	TRUE	TRUE	TRUE	1267	371.007881	152.583451	1	7154	3	2445478	TRUE	TRUE	TRUE	TRUE	TRUE	TRUE	TRUE	TRUE	TRUE	8.849021807232054	2.2550693667622745	NA	NA	TRUE	TRUE	Global assembly
PHA001167	BGN:BGQ	Barbarea vulgaris	Brassicaceae	Barbarea	50459	50457	3700	BGN	BGQ	CNS	phyloalps	Silicagel	4878176	79	537	346.290375	361.258763	1	TRUE	154458	82	8	39	TRUE	TRUE	TRUE	1882	356.734044	157.401523	1	6737	3	5402568	TRUE	TRUE	TRUE	TRUE	TRUE	TRUE	TRUE	TRUE	TRUE	10.761433854463304	1.6450216358104217	NA	NA	TRUE	TRUE	Global assembly
PHA001171	RSZ:RSZAXPI000971-123	Bartsia alpina	Orobanchaceae	Bartsia	46052	46051	91896	RSZ	RSZAXPI000971-123	BGI	phyloalps	Silicagel	16550041	99	2310	NA	NA	1	TRUE	153359	83	8	37	TRUE	TRUE	TRUE	8085	201.992935	11.335598	1	7855	3	16745812	TRUE	TRUE	TRUE	TRUE	TRUE	TRUE	TRUE	TRUE	TRUE	10.810778857486415	1.938036487845156	TRUE	TRUE	TRUE	TRUE	Global assembly
PHA001174	RSZ:RSZAXPI001154-99	Bassia prostrata	Chenopodiaceae	Bassia	151232	83153	1804623	RSZ	RSZAXPI001154-99	BGI	phyloalps	Silicagel	9663939	99	312	187.214128	12.015254	1	TRUE	149758	81	8	37	TRUE	TRUE	TRUE	1025	189.272614	12.545987	1	10293	3	9726745	TRUE	TRUE	TRUE	TRUE	TRUE	TRUE	TRUE	TRUE	TRUE	2.4418852709056114	0.5513742346363082	NA	NA	TRUE	TRUE	Global assembly
PHA001175	BGN:DAR	Bassia scoparia	Chenopodiaceae	Bassia	83154	83153	1804623	BGN	DAR	CNS	phyloalps	Silicagel	4912434	85	179	341.783081	190.197917	1	TRUE	151293	81	8	37	TRUE	TRUE	TRUE	315	318.770427	136.552385	1	6666	3	5440980	TRUE	TRUE	TRUE	TRUE	TRUE	TRUE	TRUE	TRUE	TRUE	3.242845184520845	0.2514375945275385	NA	NA	TRUE	TRUE	Global assembly
PHA001176	RSZ:RSZAXPI000966-107	Bellardia trixago	Orobanchaceae	Bellardia	315439	1005672	91896	RSZ	RSZAXPI000966-107	BGI	phyloalps	Silicagel	10762337	99	1313	194.224225	12.920105	1	TRUE	152631	83	8	37	TRUE	TRUE	TRUE	1058	197.123255	12.892637	1	8980	3	10795715	TRUE	TRUE	TRUE	TRUE	TRUE	TRUE	TRUE	TRUE	TRUE	9.404499734076852	0.44585149493126264	NA	NA	TRUE	TRUE	Global assembly
PHA001177	BGN:DAS	Bellevalia romana	Hyacinthaceae	Bellevalia	352818	81738	44985	BGN	DAS	CNS	phyloalps	Silicagel	11950768	93	149	373.823974	178.670367	1	TRUE	154425	84	8	38	TRUE	TRUE	TRUE	184	371.218948	149.252902	1	7729	3	13263856	TRUE	TRUE	TRUE	TRUE	TRUE	TRUE	TRUE	TRUE	TRUE	1.0351305320887894	0.06397825205140188	NA	NA	TRUE	TRUE	Global assembly
PHA001179	BGN:BCA	Bellis perennis	Asteraceae	Bellis	41492	41491	4210	BGN	BCA	CNS	phyloalps	Silicagel	3683520	93	148	391.550089	175.658229	1	TRUE	151866	83	8	38	TRUE	TRUE	TRUE	303	392.915895	160.174198	1	6428	3	4074007	TRUE	TRUE	TRUE	TRUE	TRUE	TRUE	TRUE	TRUE	TRUE	3.280547218509084	0.2842775213610544	NA	NA	TRUE	TRUE	Global assembly
PHA001181	BGN:DAT	Bellis sylvestris	Asteraceae	Bellis	191237	41491	4210	BGN	DAT	CNS	phyloalps	Silicagel	4555469	89	185	341.772163	119.082725	1	TRUE	152254	83	8	38	TRUE	TRUE	TRUE	281	338.846605	115.365535	1	8081	3	5047851	TRUE	TRUE	TRUE	TRUE	TRUE	TRUE	TRUE	TRUE	TRUE	3.473660271948565	0.28003887787762183	NA	NA	TRUE	TRUE	Global assembly
PHA001183	BGN:DPM	Berardia subacaulis	Asteraceae	Berardia	143176	143175	4210	BGN	DPM	CNS	phyloalps	Silicagel	5302191	89	192	357.652159	220.631271	1	TRUE	152638	83	8	37	TRUE	TRUE	TRUE	1189	348.151716	148.811693	1	9837	3	5885681	TRUE	TRUE	TRUE	TRUE	TRUE	TRUE	TRUE	TRUE	TRUE	3.1051924752438413	1.239279185495246	NA	NA	TRUE	TRUE	Global assembly
PHA001185	BGN:KMR	Berberis thunbergii	Berberidaceae	Berberis	121720	22774	41773	BGN	KMR	CNS	phyloalps	Silicagel	3404176	93	98	247.841409	101.662514	6	FALSE	82425	47	4	19	FALSE	TRUE	FALSE	424	241.764606	88.04455	1	8868	3	3766013	TRUE	TRUE	TRUE	TRUE	TRUE	TRUE	TRUE	FALSE	FALSE	2.3472342167669282	0.5938360944455167	TRUE	TRUE	TRUE	TRUE	Targeted assembly
PHA001187	RSZ:RSZAXPI000764-93	Berberis vulgaris	Berberidaceae	Berberis	258209	22774	41773	RSZ	RSZAXPI000764-93	BGI	phyloalps	Silicagel	13443436	99	490	183.380451	10.173459	33	FALSE	133029	79	4	58	TRUE	TRUE	TRUE	1883	184.953398	10.136865	1	8800	3	13529781	TRUE	TRUE	TRUE	TRUE	TRUE	TRUE	TRUE	TRUE	TRUE	2.791746030621122	0.6225260334403264	NA	NA	TRUE	TRUE	Global assembly
PHA001188	BGN:PE	Bergenia crassifolia	Saxifragaceae	Bergenia	29762	23238	3792	BGN	PE	CNS	phyloalps	Silicagel	5982582	97	630	301.362054	204.728067	1	TRUE	155989	83	8	36	TRUE	TRUE	TRUE	363	286.699703	100.162365	1	11034	3	6634490	TRUE	TRUE	FALSE	TRUE	TRUE	FALSE	TRUE	TRUE	TRUE	8.467284134088683	0.3451033815082711	NA	NA	TRUE	TRUE	Global assembly
PHA001189	BGN:DPN	Berteroa incana	Brassicaceae	Berteroa	228874	228873	3700	BGN	DPN	CNS	phyloalps	Silicagel	4180829	87	185	342.409855	334.138924	1	TRUE	153801	81	8	39	TRUE	TRUE	TRUE	870	369.606285	144.917423	1	8933	3	4626756	TRUE	TRUE	TRUE	TRUE	TRUE	TRUE	TRUE	TRUE	TRUE	3.911282947093458	1.0683287931651833	NA	NA	TRUE	TRUE	Global assembly
PHA001192	BGN:ASC	Berula erecta	Apiaceae	Berula	54827	54704	4037	BGN	ASC	CNS	phyloalps	Silicagel	4315932	89	NA	NA	NA	NA	NA	NA	NA	NA	NA	NA	NA	NA	592	314.165106	142.27499	1	7628	3	4784886	TRUE	TRUE	TRUE	TRUE	TRUE	TRUE	NA	NA	NA	NA	0.5878111168083195	TRUE	TRUE	TRUE	TRUE	Targeted assembly
PHA001195	BGN:EVI	Betula carpatica	Betulaceae	Betula	1532291	3504	3514	BGN	EVI	CNS	phyloalps	Silicagel	4084851	93	228	343.343864	161.562122	1	TRUE	160425	82	8	37	TRUE	TRUE	TRUE	579	342.513783	133.068703	1	6484	3	4520385	TRUE	TRUE	TRUE	TRUE	TRUE	TRUE	TRUE	TRUE	TRUE	4.8141290832884724	0.4941199695197948	NA	NA	TRUE	TRUE	Global assembly
PHA001196	BGN:LIN	Betula humilis	Betulaceae	Betula	216991	3504	3514	BGN	LIN	CNS	phyloalps	Silicagel	13008791	97	620	381.60182	244.255585	1	TRUE	160644	82	8	37	TRUE	TRUE	TRUE	1778	379.173014	125.831598	1	8651	3	14237564	TRUE	TRUE	TRUE	TRUE	TRUE	TRUE	TRUE	TRUE	TRUE	3.946549302817333	0.6094799207102716	NA	NA	TRUE	TRUE	Global assembly
PHA001198	BGN:DAV	Betula nana	Betulaceae	Betula	216990	3504	3514	BGN	DAV	CNS	phyloalps	Silicagel	5648757	75	201	353.733481	157.84858	1	TRUE	160427	82	8	37	TRUE	TRUE	TRUE	572	330.545404	148.727601	1	6484	3	6263839	TRUE	TRUE	TRUE	TRUE	TRUE	TRUE	TRUE	TRUE	TRUE	3.805654589142355	0.43771848095666593	NA	NA	TRUE	TRUE	Global assembly
PHA001200	BGN:FKQ	Betula pendula	Betulaceae	Betula	3505	3504	3514	BGN	FKQ	CNS	phyloalps	Silicagel	4471950	77	112	304.108621	162.028177	1	TRUE	160472	82	8	37	TRUE	TRUE	TRUE	490	310.297066	124.546184	1	6526	3	4962690	TRUE	TRUE	TRUE	TRUE	TRUE	TRUE	TRUE	TRUE	TRUE	2.6097543373899326	0.4643286587404925	NA	NA	TRUE	TRUE	Global assembly
PHA001203	RSZ:RSZAXPI000765-94	Betula pubescens	Betulaceae	Betula	38787	3504	3514	RSZ	RSZAXPI000765-94	BGI	phyloalps	Silicagel	15453451	99	793	186.511081	11.153319	1	TRUE	160432	82	8	37	TRUE	TRUE	TRUE	3699	189.305246	10.940973	1	7695	3	15483761	TRUE	TRUE	TRUE	TRUE	TRUE	TRUE	TRUE	TRUE	TRUE	4.157894975214679	0.9302555843940031	NA	NA	TRUE	TRUE	Global assembly
PHA001205	BGN:DBA	Bidens bipinnata	Asteraceae	Bidens	1527831	42336	4210	BGN	DBA	CNS	phyloalps	Silicagel	4406304	93	188	314.455217	119.659725	1	TRUE	151473	83	8	36	TRUE	TRUE	TRUE	239	308.366494	115.423407	1	8477	3	4873275	TRUE	TRUE	TRUE	TRUE	TRUE	TRUE	TRUE	TRUE	TRUE	3.474606879949361	0.24720240018191725	NA	NA	TRUE	TRUE	Global assembly
PHA001207	BGN:AT	Bidens cernua	Asteraceae	Bidens	51265	42336	4210	BGN	AT	CNS	phyloalps	Silicagel	3785492	91	103	320.791834	120.575191	17	FALSE	127570	81	3	39	TRUE	TRUE	TRUE	699	320.960327	119.765182	1	8835	3	4192330	TRUE	TRUE	TRUE	TRUE	TRUE	TRUE	TRUE	TRUE	TRUE	2.2672468414197624	0.8963755642522895	NA	NA	TRUE	TRUE	Global assembly
PHA001208	BGN:HSK	Bidens connata	Asteraceae	Bidens	1532292	42336	4210	BGN	HSK	CNS	phyloalps	Silicagel	3317723	97	104	343.56648	174.772175	1	TRUE	150779	83	8	36	TRUE	TRUE	TRUE	602	361.47364	144.481331	1	9066	3	3669586	TRUE	TRUE	TRUE	TRUE	TRUE	TRUE	TRUE	TRUE	TRUE	2.4363088594630504	0.8479502108903525	NA	NA	TRUE	TRUE	Global assembly
PHA001210	BGN:DBB	Bidens frondosa	Asteraceae	Bidens	51269	42336	4210	BGN	DBB	CNS	phyloalps	Silicagel	12055026	95	505	342.069418	344.685954	1	TRUE	150643	83	8	36	TRUE	TRUE	TRUE	1500	354.31713	151.233995	1	6331	3	13364712	TRUE	TRUE	TRUE	TRUE	TRUE	TRUE	TRUE	TRUE	TRUE	3.3213801184842344	0.414611954776111	NA	NA	TRUE	TRUE	Global assembly
PHA001213	BGN:DBC	Bidens radiata	Asteraceae	Bidens	1233954	42336	4210	BGN	DBC	CNS	phyloalps	Silicagel	4284428	85	182	314.4441	151.105676	1	TRUE	150184	83	8	36	TRUE	TRUE	TRUE	617	313.706384	159.812725	1	9914	3	4748012	TRUE	TRUE	TRUE	TRUE	TRUE	TRUE	TRUE	TRUE	TRUE	3.7527815505223043	0.8398317870038687	NA	NA	TRUE	TRUE	Global assembly
PHA001216	BGN:ASD	Bidens tripartita tripartita	Asteraceae	Bidens	51276	42336	4210	BGN	ASD	CNS	phyloalps	Silicagel	4775902	93	210	339.957794	160.556168	1	TRUE	150321	83	8	36	TRUE	TRUE	TRUE	723	343.363472	157.336278	1	8329	3	5286138	TRUE	TRUE	TRUE	TRUE	TRUE	TRUE	TRUE	TRUE	TRUE	3.5536168469226572	0.6778955898227824	NA	NA	TRUE	TRUE	Global assembly
PHA001217	BGN:CHN	Bifora radians	Apiaceae	Bifora	54706	48029	4037	BGN	CHN	CNS	phyloalps	Silicagel	3545878	97	159	420.648765	229.24719	1	TRUE	139816	78	8	34	TRUE	TRUE	TRUE	1732	399.292243	155.445976	1	8776	3	3935573	TRUE	TRUE	TRUE	TRUE	TRUE	TRUE	TRUE	TRUE	TRUE	3.2316809522923733	2.2096270771969913	NA	NA	TRUE	TRUE	Global assembly
PHA001218	BGN:IDM	Bifora testiculata	Apiaceae	Bifora	99498	48029	4037	BGN	IDM	CNS	phyloalps	Silicagel	4159180	97	279	413.848698	159.000405	1	TRUE	153249	82	8	37	TRUE	TRUE	TRUE	928	424.0807	161.186393	1	8321	3	4582335	TRUE	TRUE	TRUE	TRUE	TRUE	TRUE	TRUE	TRUE	TRUE	5.2989815399278495	0.9570046593740252	NA	NA	TRUE	TRUE	Global assembly
PHA001220	BGN:CHP	Biscutella brevicaulis	Brassicaceae	Biscutella	1532293	264426	3700	BGN	CHP	CNS	phyloalps	Silicagel	4205743	97	318	357.31884	173.898065	1	TRUE	154238	82	8	39	TRUE	TRUE	TRUE	849	351.805909	138.863939	1	6070	3	4665809	TRUE	TRUE	TRUE	TRUE	TRUE	TRUE	TRUE	TRUE	TRUE	6.011378094240706	0.6316142513926423	NA	NA	TRUE	TRUE	Global assembly
PHA001223	BGN:GID	Biscutella cichoriifolia	Brassicaceae	Biscutella	1366951	264426	3700	BGN	GID	CNS	phyloalps	Silicagel	3285843	93	352	372.441582	233.932023	1	TRUE	154119	82	8	39	TRUE	TRUE	TRUE	607	378.593414	165.924762	1	7012	3	3640902	TRUE	TRUE	TRUE	TRUE	TRUE	TRUE	TRUE	TRUE	TRUE	8.87644554277636	0.6964193758444319	NA	NA	TRUE	TRUE	Global assembly
PHA001224	BGN:EVK	Biscutella coronopifolia	Brassicaceae	Biscutella	1532294	264426	3700	BGN	EVK	CNS	phyloalps	Silicagel	4493555	87	268	435.086639	163.715985	1	TRUE	154279	82	8	39	TRUE	TRUE	TRUE	493	404.241612	158.214773	1	7587	3	4991049	TRUE	TRUE	TRUE	TRUE	TRUE	TRUE	TRUE	TRUE	TRUE	5.288132145634839	0.47838515384812247	NA	NA	TRUE	TRUE	Global assembly
PHA001226	BGN:BTD	Biscutella laevigata austriaca	Brassicaceae	Biscutella	1532295	264426	3700	BGN	BTD	CNS	phyloalps	Silicagel	6743568	97	602	315.672884	149.370788	1	TRUE	154174	82	8	39	TRUE	TRUE	TRUE	294	303.474546	112.821279	1	6049	3	7451126	TRUE	TRUE	TRUE	TRUE	TRUE	TRUE	TRUE	TRUE	TRUE	7.094407987049641	0.13593755171021338	NA	NA	TRUE	TRUE	Global assembly
PHA001230	BGN:ABE	Biscutella laevigata laevigata	Brassicaceae	Biscutella	264427	264426	3700	BGN	ABE	CNS	phyloalps	Silicagel	3594809	97	334	377.587556	330.480529	1	TRUE	154239	82	8	39	TRUE	TRUE	TRUE	326	377.655865	144.585986	1	6968	3	3984270	TRUE	TRUE	TRUE	TRUE	TRUE	TRUE	TRUE	TRUE	TRUE	7.386915267135495	0.32572282427416466	NA	NA	TRUE	TRUE	Global assembly
PHA001232	BGN:DBD	Biscutella laevigata lucida	Brassicaceae	Biscutella	380182	264426	3700	BGN	DBD	CNS	phyloalps	Silicagel	5996061	91	190	296.919893	113.935005	1	TRUE	154329	82	8	39	TRUE	TRUE	TRUE	326	290.18984	105.306203	1	5961	3	6639173	TRUE	TRUE	TRUE	TRUE	TRUE	TRUE	TRUE	TRUE	TRUE	2.686975537902171	0.1780734986584627	NA	NA	TRUE	TRUE	Global assembly
PHA001234	BGN:BVP	Biscutella valentina valentina	Brassicaceae	Biscutella	1532296	264426	3700	BGN	BVP	CNS	phyloalps	Silicagel	3953125	95	309	394.409988	284.006468	1	TRUE	154120	82	8	39	TRUE	TRUE	TRUE	269	373.503369	141.637628	NA	NA	NA	4390703	NA	NA	NA	NA	NA	NA	TRUE	TRUE	TRUE	6.340497441231538	NA	NA	NA	TRUE	TRUE	Global assembly
PHA001237	BGN:TB	Bituminaria bituminosa	Fabaceae	Bituminaria	53836	53835	3803	BGN	TB	CNS	phyloalps	Silicagel	4284868	95	776	366.542808	287.505115	1	TRUE	153155	81	8	37	TRUE	TRUE	TRUE	1628	356.620756	139.083908	1	6808	3	4747451	TRUE	TRUE	TRUE	TRUE	TRUE	TRUE	TRUE	TRUE	TRUE	14.598285481790683	1.3613910749716396	NA	NA	TRUE	TRUE	Global assembly
PHA001240	BGN:HS	Blackstonia acuminata	Gentianaceae	Blackstonia	82735	82700	21472	BGN	HS	CNS	phyloalps	Silicagel	6528507	93	467	289.049091	156.553715	1	TRUE	153778	83	8	37	TRUE	TRUE	TRUE	271	287.496949	108.632807	1	6465	3	7241779	TRUE	TRUE	TRUE	TRUE	TRUE	TRUE	TRUE	TRUE	TRUE	5.914040176133999	0.14428161728050481	NA	NA	TRUE	TRUE	Global assembly
PHA001243	BGN:GV	Blackstonia perfoliata	Gentianaceae	Blackstonia	82736	82700	21472	BGN	GV	CNS	phyloalps	Silicagel	6836706	99	450	388.914054	290.501511	7	FALSE	128846	79	4	33	TRUE	TRUE	TRUE	185	396.950075	137.777132	1	7067	3	7578349	TRUE	TRUE	TRUE	TRUE	TRUE	TRUE	TRUE	TRUE	TRUE	5.041452977235209	0.09658167325763388	NA	NA	TRUE	TRUE	Global assembly
PHA001245	RSZ:RSZAXPI000730-21	Blechnum spicant	Blechnaceae	Blechnum	114457	29605	29600	RSZ	RSZAXPI000730-21	BGI	phyloalps	Silicagel	18030173	99	269	375.459128	137.804766	1	TRUE	153024	57	8	32	FALSE	TRUE	FALSE	262	376.569172	116.767588	1	7933	3	18137147	TRUE	TRUE	TRUE	TRUE	TRUE	TRUE	NA	NA	NA	1.1530462986918784	0.05822019578071725	TRUE	TRUE	TRUE	TRUE	Targeted assembly
PHA001246	BGN:LIB	Blechnum spicant	Blechnaceae	Blechnum	114457	29605	29600	BGN	LIB	CNS	phyloalps	Silicagel	10708206	97	269	375.459128	137.804766	1	TRUE	153024	57	8	32	FALSE	TRUE	FALSE	262	376.569172	116.767588	1	7933	3	11878256	TRUE	TRUE	TRUE	TRUE	TRUE	TRUE	FALSE	TRUE	TRUE	1.9814968341718298	0.1000507384267517	TRUE	TRUE	TRUE	TRUE	Targeted assembly
PHA001247	BGN:DBE	Blitum capitatum	Chenopodiaceae	Blitum	669655	1307778	1804623	BGN	DBE	CNS	phyloalps	Silicagel	4270551	85	393	358.251704	340.021339	1	TRUE	152524	83	8	37	TRUE	TRUE	TRUE	348	347.782956	126.135615	1	8970	3	4729875	TRUE	TRUE	TRUE	TRUE	TRUE	TRUE	TRUE	TRUE	TRUE	8.256536451619475	0.42997069106676916	NA	NA	TRUE	TRUE	Global assembly
PHA001248	BGN:DBF	Blitum virgatum	Chenopodiaceae	Blitum	240048	1307778	1804623	BGN	DBF	CNS	phyloalps	Silicagel	3814805	83	704	361.133762	322.122463	1	TRUE	152351	83	8	37	TRUE	TRUE	TRUE	369	361.343553	152.821599	1	9215	3	4233702	TRUE	TRUE	TRUE	TRUE	TRUE	TRUE	TRUE	TRUE	TRUE	16.937040932297965	0.5369591835790435	NA	NA	TRUE	TRUE	Global assembly
PHA001250	BGN:AV	Blysmus compressus	Cyperaceae	Blysmus	130937	130936	4609	BGN	AV	CNS	phyloalps	Silicagel	8617527	97	557	371.014018	133.463472	NA	NA	NA	NA	NA	NA	NA	NA	NA	1521	375.685263	137.708097	1	7556	3	9487316	TRUE	TRUE	TRUE	TRUE	TRUE	TRUE	FALSE	FALSE	FALSE	NA	0.6874431369712486	TRUE	TRUE	TRUE	TRUE	Targeted assembly
PHA001253	BGN:DBG	Bolboschoenus maritimus	Cyperaceae	Bolboschoenus	76417	76416	4609	BGN	DBG	CNS	phyloalps	Silicagel	3695791	81	283	385.875973	158.324076	NA	NA	NA	NA	NA	NA	NA	NA	NA	658	354.105323	148.928046	1	6915	3	4098445	TRUE	TRUE	TRUE	TRUE	TRUE	TRUE	TRUE	TRUE	TRUE	NA	0.7599686197583102	TRUE	TRUE	TRUE	TRUE	Targeted assembly
PHA001256	BGN:KKR	Borago officinalis	Boraginaceae	Borago	13363	13362	21571	BGN	KKR	CNS	phyloalps	Silicagel	NA	NA	NA	NA	NA	NA	NA	NA	NA	NA	NA	NA	NA	NA	NA	NA	NA	NA	NA	NA	NA	NA	NA	NA	NA	NA	NA	NA	NA	NA	NA	NA	NA	NA	NA	NA	Unsucceed
PHA001256	BGN:PSA	Borago officinalis	Boraginaceae	Borago	13363	13362	21571	BGN	PSA	CNS	phyloalps	Silicagel	NA	NA	NA	NA	NA	NA	NA	NA	NA	NA	NA	NA	NA	NA	NA	NA	NA	NA	NA	NA	NA	NA	NA	NA	NA	NA	NA	NA	NA	NA	NA	NA	NA	NA	NA	NA	Unsucceed
PHA001258	BGN:DBH	Bothriochloa ischaemum	Poaceae	Bothriochloa	29660	79826	4479	BGN	DBH	CNS	phyloalps	Silicagel	5689342	83	119	298.609032	199.479659	1	TRUE	138317	79	8	38	TRUE	TRUE	TRUE	204	305.564302	109.231855	1	7701	3	6320027	TRUE	TRUE	TRUE	TRUE	TRUE	TRUE	TRUE	TRUE	TRUE	1.7428194302842985	0.16634400811328076	NA	NA	TRUE	TRUE	Global assembly
PHA001260	BGN:LFK	Botrychium lanceolatum	Ophioglossaceae	Botrychium	41922	13829	13828	BGN	LFK	CNS	phyloalps	Silicagel	4727798	97	184	382.221946	135.168832	10	FALSE	44765	29	4	18	FALSE	FALSE	FALSE	83	365.64352	128.457582	3	3555	NA	5184992	NA	NA	NA	NA	NA	FALSE	FALSE	FALSE	FALSE	3.0423731667884026	0.032170444004744336	TRUE	TRUE	TRUE	TRUE	Targeted assembly
PHA001261	RSZ:RSZAXPI000704-100	Botrychium lunaria	Ophioglossaceae	Botrychium	37231	13829	13828	RSZ	RSZAXPI000704-100	BGI	phyloalps	Silicagel	13515710	99	465	185.042137	9.103628	7	FALSE	58127	35	0	22	FALSE	FALSE	TRUE	132	186.577463	9.158141	4	2232	NA	13575203	NA	NA	NA	NA	NA	FALSE	NA	NA	NA	2.6351430702090046	0.011009410530412387	TRUE	TRUE	TRUE	TRUE	Targeted assembly
PHA001263	BGN:LQM	Botrychium lunaria	Ophioglossaceae	Botrychium	37231	13829	13828	BGN	LQM	CNS	phyloalps	Silicagel	3619762	99	465	185.042137	9.103628	7	FALSE	58127	35	0	22	FALSE	FALSE	TRUE	132	186.577463	9.158141	4	2232	NA	3935896	NA	NA	NA	NA	NA	FALSE	TRUE	FALSE	FALSE	9.839273837742521	0.04110767503498849	TRUE	TRUE	TRUE	TRUE	Targeted assembly
PHA001264	BGN:LFL	Botrychium multifidum	Ophioglossaceae	Botrychium	41914	13829	13828	BGN	LFL	CNS	phyloalps	Silicagel	5708516	99	287	270.626503	102.884636	14	FALSE	56093	41	0	24	FALSE	TRUE	FALSE	156	285.110623	102.515512	1	7834	3	6295753	TRUE	TRUE	TRUE	TRUE	TRUE	TRUE	TRUE	FALSE	FALSE	3.8507806900809562	0.10812341463600039	TRUE	TRUE	TRUE	TRUE	Targeted assembly
PHA001265	BGN:IDN	Botrychium simplex	Ophioglossaceae	Botrychium	41931	13829	13828	BGN	IDN	CNS	phyloalps	Silicagel	5374281	93	162	425.32172	145.869393	1	TRUE	139054	71	8	38	FALSE	TRUE	TRUE	59	411.249158	137.708594	2	3404	NA	5962995	NA	NA	NA	NA	NA	FALSE	TRUE	TRUE	TRUE	2.253539559749421	0.020091309718643573	TRUE	TRUE	TRUE	TRUE	Targeted assembly
PHA001267	BGN:DBI	Botrychium virginianum	Ophioglossaceae	Botrychium	167744	13829	13828	BGN	DBI	CNS	phyloalps	Silicagel	3993522	83	147	333.951281	152.266489	102	FALSE	136953	69	4	123	FALSE	TRUE	TRUE	51	312.693944	144.143122	2	8393	NA	4423832	NA	NA	NA	NA	NA	FALSE	FALSE	FALSE	FALSE	3.3628575182327056	0.06456887652444701	TRUE	TRUE	TRUE	TRUE	Targeted assembly
PHA001269	BGN:BVQ	Brachypodium distachyon	Poaceae	Brachypodium	15368	15367	4479	BGN	BVQ	CNS	phyloalps	Silicagel	5522769	87	234	335.825955	138.922505	1	TRUE	136329	82	8	38	TRUE	TRUE	TRUE	496	324.497526	126.146937	1	9081	3	6116152	TRUE	TRUE	FALSE	TRUE	TRUE	FALSE	TRUE	TRUE	TRUE	3.3196934363903323	0.4687154028263221	NA	NA	TRUE	TRUE	Global assembly
PHA001271	BGN:BVR	Brachypodium phoenicoides	Poaceae	Brachypodium	65973	15367	4479	BGN	BVR	CNS	phyloalps	Silicagel	4544063	85	49	340.580979	151.955407	12	FALSE	127725	79	4	36	TRUE	TRUE	TRUE	517	370.72522	160.156126	1	7178	3	5032097	TRUE	TRUE	TRUE	TRUE	TRUE	TRUE	TRUE	TRUE	TRUE	0.9619624422408912	0.48039749241774055	NA	NA	TRUE	TRUE	Global assembly
PHA001272	BGN:BA	Brachypodium pinnatum	Poaceae	Brachypodium	29663	15367	4479	BGN	BA	CNS	phyloalps	Silicagel	3659174	77	116	313.110444	120.468786	1	TRUE	136432	83	8	38	TRUE	TRUE	TRUE	516	354.326174	132.231671	1	7427	3	4064563	TRUE	TRUE	TRUE	TRUE	TRUE	TRUE	TRUE	TRUE	TRUE	2.808474290617528	0.6800789666540243	NA	NA	TRUE	TRUE	Global assembly
PHA001274	BGN:TC	Brachypodium retusum	Poaceae	Brachypodium	52142	15367	4479	BGN	TC	CNS	phyloalps	Silicagel	3600207	85	71	360.421488	153.721863	6	FALSE	36044	17	0	16	TRUE	FALSE	TRUE	306	377.923596	152.545189	1	5954	3	3992706	TRUE	TRUE	TRUE	TRUE	TRUE	TRUE	FALSE	TRUE	TRUE	1.759289282042753	0.29768288323421405	TRUE	TRUE	TRUE	TRUE	Global assembly
PHA001276	BGN:BB	Brachypodium rupestre	Poaceae	Brachypodium	52143	15367	4479	BGN	BB	CNS	phyloalps	Silicagel	3497007	75	79	323.764927	133.054089	1	TRUE	136411	84	8	38	TRUE	TRUE	TRUE	237	358.472182	152.933156	1	6189	3	3879328	TRUE	TRUE	TRUE	TRUE	TRUE	TRUE	TRUE	TRUE	TRUE	2.054417582425962	0.2796282649705877	NA	NA	TRUE	TRUE	Global assembly
PHA001278	BGN:DLQ	Brachypodium sylvaticum	Poaceae	Brachypodium	29664	15367	4479	BGN	DLQ	CNS	phyloalps	Silicagel	4605712	73	NA	NA	NA	NA	NA	NA	NA	NA	NA	NA	NA	NA	537	344.714292	234.180156	1	7106	3	5103767	TRUE	TRUE	TRUE	TRUE	TRUE	TRUE	NA	NA	NA	NA	0.5674790793430966	TRUE	TRUE	TRUE	TRUE	Targeted assembly
PHA001280	BGN:AKK	Brassica glabrescens	Brassicaceae	Brassica	1035072	3705	3700	BGN	AKK	CNS	phyloalps	Silicagel	3920018	83	706	415.616951	308.49487800000003	1	TRUE	153443	82	8	39	TRUE	TRUE	TRUE	463	400.883696	143.288301	1	7730	3	4345655	TRUE	TRUE	TRUE	TRUE	TRUE	TRUE	TRUE	TRUE	TRUE	16.647753344776564	0.5500020847580691	NA	NA	TRUE	TRUE	Global assembly
PHA001282	BGN:DBK	Brassica juncea	Brassicaceae	Brassica	3707	3705	3700	BGN	DBK	CNS	phyloalps	Silicagel	2838145	75	565	419.36372	193.505009	1	TRUE	153572	82	8	39	TRUE	TRUE	TRUE	514	418.670435	181.010024	1	8804	3	3144175	TRUE	TRUE	TRUE	TRUE	TRUE	TRUE	TRUE	TRUE	TRUE	20.381429889358483	1.0629609598288083	NA	NA	TRUE	TRUE	Global assembly
PHA001283	BGN:KMV	Brassica nigra	Brassicaceae	Brassica	3710	3705	3700	BGN	KMV	CNS	phyloalps	Silicagel	4422765	79	370	354.418214	133.882923	1	TRUE	153629	82	8	38	TRUE	TRUE	TRUE	706	364.850924	131.582855	1	6068	3	4911362	TRUE	TRUE	TRUE	TRUE	TRUE	TRUE	TRUE	TRUE	TRUE	8.134371008273119	0.6130548352341647	NA	NA	TRUE	TRUE	Global assembly
PHA001284	BGN:DFE	Brassica repanda repanda	Brassicaceae	Brassica	1227731	3705	3700	BGN	DFE	CNS	phyloalps	Silicagel	4740131	89	472	373.238186	193.761067	1	TRUE	153080	82	8	38	TRUE	TRUE	TRUE	829	356.92738	139.174805	1	6660	3	5264658	TRUE	TRUE	TRUE	TRUE	TRUE	TRUE	TRUE	TRUE	TRUE	8.56347641025111	0.6543625154966857	NA	NA	TRUE	TRUE	Global assembly
PHA001286	BGN:DLR	Brassica repanda saxatilis	Brassicaceae	Brassica	1195046	3705	3700	BGN	DLR	CNS	phyloalps	Silicagel	5995177	89	417	309.210747	223.994451	1	TRUE	153137	82	8	38	TRUE	TRUE	TRUE	880	298.120504	117.365491	1	6256	3	6646148	TRUE	TRUE	TRUE	TRUE	TRUE	TRUE	TRUE	TRUE	TRUE	5.984035729184729	0.5158903452865978	NA	NA	TRUE	TRUE	Global assembly
PHA001288	BGN:KCF	Brassica saxatilis	Brassicaceae	Brassica	55965	3705	3700	BGN	KCF	CNS	phyloalps	Silicagel	3017678	81	59	382.319221	143.067465	1	TRUE	153146	82	8	38	TRUE	TRUE	TRUE	304	378.908919	140.206312	1	6389	3	3348378	TRUE	TRUE	TRUE	TRUE	TRUE	TRUE	TRUE	TRUE	TRUE	1.84828848743068	0.3972999958213313	NA	NA	TRUE	TRUE	Global assembly
PHA001291	BGN:LIP	Braya alpina	Brassicaceae	Braya	253198	97987	3700	BGN	LIP	CNS	phyloalps	Silicagel	3505415	99	211	407.509485	547.927216	1	TRUE	153658	82	8	39	TRUE	TRUE	TRUE	414	413.49571	126.42879	NA	NA	NA	3775967	NA	NA	NA	NA	NA	NA	TRUE	TRUE	TRUE	4.671248812641487	NA	NA	NA	TRUE	TRUE	Global assembly
PHA001293	BGN:GRE	Briza maxima	Poaceae	Briza	29665	15369	4479	BGN	GRE	CNS	phyloalps	Silicagel	8565752	79	109	304.257566	103.390983	1	TRUE	136447	84	8	38	TRUE	TRUE	TRUE	621	317.873481	106.946524	1	8682	3	9493596	TRUE	TRUE	TRUE	TRUE	TRUE	TRUE	TRUE	TRUE	TRUE	1.098924627141296	0.39837199304889187	NA	NA	TRUE	TRUE	Global assembly
PHA001296	BGN:BC	Briza media	Poaceae	Briza	281077	15369	4479	BGN	BC	CNS	phyloalps	Silicagel	8309281	95	103	382.437098	154.532292	1	TRUE	135233	84	8	38	TRUE	TRUE	TRUE	703	397.454297	142.832479	1	6440	3	9227404	TRUE	TRUE	TRUE	TRUE	TRUE	TRUE	TRUE	TRUE	TRUE	0.8822727387920998	0.2867636802751044	NA	NA	TRUE	TRUE	Global assembly
PHA001299	BGN:DLS	Bromus arvensis arvensis	Poaceae	Bromus	55764	4501	4479	BGN	DLS	CNS	phyloalps	Silicagel	4955666	77	58	318.61038	192.740809	1	TRUE	137175	84	8	38	TRUE	TRUE	TRUE	268	349.791712	153.828655	1	7864	3	5492204	TRUE	TRUE	TRUE	TRUE	TRUE	TRUE	TRUE	TRUE	TRUE	1.0425099610892197	0.27615667798036825	NA	NA	TRUE	TRUE	Global assembly
PHA001301	BGN:DBL	Bromus benekenii	Poaceae	Bromus	1155254	4501	4479	BGN	DBL	CNS	phyloalps	Silicagel	12091621	93	26	305.01097	133.972704	1	TRUE	137401	84	8	38	TRUE	TRUE	TRUE	837	318.560914	131.824568	1	6515	3	13381354	TRUE	TRUE	TRUE	TRUE	TRUE	TRUE	TRUE	TRUE	TRUE	0.15884215522343498	0.2424612878620658	NA	NA	TRUE	TRUE	Global assembly
PHA001303	BGN:DBM	Bromus catharticus	Poaceae	Bromus	52150	4501	4479	BGN	DBM	CNS	phyloalps	Silicagel	3857835	85	65	344.061354	128.998735	1	TRUE	136935	84	8	38	TRUE	TRUE	TRUE	85	338.665339	123.768585	1	6068	3	4280550	TRUE	TRUE	TRUE	TRUE	TRUE	TRUE	TRUE	TRUE	TRUE	1.3571731294884306	0.07864514682457907	NA	NA	TRUE	TRUE	Global assembly
PHA001305	BGN:DBN	Bromus commutatus	Poaceae	Bromus	55773	4501	4479	BGN	DBN	CNS	phyloalps	Silicagel	17234371	95	120	343.401374	137.738491	1	TRUE	137071	84	8	38	TRUE	TRUE	TRUE	949	327.223812	129.652365	1	7486	3	18944276	TRUE	TRUE	TRUE	TRUE	TRUE	TRUE	TRUE	TRUE	TRUE	0.502316898567037	0.21695366776077873	NA	NA	TRUE	TRUE	Global assembly
PHA001306	BGN:BVS	Bromus diandrus	Poaceae	Bromus	37722	4501	4479	BGN	BVS	CNS	phyloalps	Silicagel	4548360	85	57	325.024323	123.216228	1	TRUE	137269	83	8	38	TRUE	TRUE	TRUE	204	323.896509	121.082206	1	7118	3	5040215	TRUE	TRUE	TRUE	TRUE	TRUE	TRUE	TRUE	TRUE	TRUE	1.0119139257951024	0.18779516133287602	NA	NA	TRUE	TRUE	Global assembly
PHA001308	BGN:DBP	Bromus erectus condensatus	Poaceae	Bromus	29666	4501	4479	BGN	DBP	CNS	phyloalps	Silicagel	6074838	95	291	358.297554	147.79138	1	TRUE	125002	71	4	30	TRUE	TRUE	TRUE	104	339.613802	121.748866	1	6446	3	6740222	TRUE	TRUE	TRUE	TRUE	TRUE	TRUE	TRUE	TRUE	TRUE	3.1515314742376233	0.05808116763122347	NA	NA	TRUE	TRUE	Global assembly
PHA009937	BGN:MKN	Bromus erectus condensatus	Poaceae	Bromus	29666	4501	4479	BGN	MKN	CNS	phyloalps	Silicagel	5397737	83	291	358.297554	147.79138	1	TRUE	125002	71	4	30	TRUE	TRUE	TRUE	104	339.613802	121.748866	1	6446	3	5564533	TRUE	TRUE	TRUE	TRUE	TRUE	TRUE	NA	NA	NA	4.059664486213255	0.07481761025639637	NA	NA	TRUE	TRUE	Global assembly
PHA001309	BGN:ABF	Bromus erectus erectus	Poaceae	Bromus	1211437	4501	4479	BGN	ABF	CNS	phyloalps	Silicagel	NA	NA	NA	NA	NA	NA	NA	NA	NA	NA	NA	NA	NA	NA	NA	NA	NA	NA	NA	NA	NA	TRUE	TRUE	TRUE	TRUE	TRUE	NA	NA	NA	NA	NA	NA	TRUE	TRUE	TRUE	TRUE	Targeted assembly
PHA001311	BGN:DBQ	Bromus erectus transylvanicus	Poaceae	Bromus	29666	4501	4479	BGN	DBQ	CNS	phyloalps	Silicagel	6641337	87	NA	NA	NA	NA	NA	NA	NA	NA	NA	NA	NA	NA	502	296.134005	108.912992	1	6640	3	7350660	TRUE	TRUE	TRUE	TRUE	TRUE	TRUE	NA	NA	NA	NA	0.28844766662488897	TRUE	TRUE	TRUE	TRUE	Targeted assembly
PHA001313	BGN:BD	Bromus hordeaceus	Poaceae	Bromus	52147	4501	4479	BGN	BD	CNS	phyloalps	Silicagel	5728105	87	39	303.513893	113.955356	1	TRUE	137160	84	8	38	TRUE	TRUE	TRUE	244	318.98797	116.948194	1	7708	3	6348942	TRUE	TRUE	TRUE	TRUE	TRUE	TRUE	TRUE	TRUE	TRUE	0.5367003331937814	0.1886997452077063	NA	NA	TRUE	TRUE	Global assembly
PHA001316	BGN:CCK	Bromus hordeaceus hordeaceus	Poaceae	Bromus	52147	4501	4479	BGN	CCK	CNS	phyloalps	Silicagel	4051708	99	90	385.600937	136.212678	1	TRUE	137076	83	8	38	TRUE	TRUE	TRUE	67	387.148987	134.158818	1	8086	3	4318148	TRUE	TRUE	TRUE	TRUE	TRUE	TRUE	TRUE	TRUE	TRUE	1.5378026434104513	0.0675313156123718	NA	NA	TRUE	TRUE	Global assembly
PHA001318	BGN:DBR	Bromus inermis	Poaceae	Bromus	15371	4501	4479	BGN	DBR	CNS	phyloalps	Silicagel	4146063	79	NA	NA	NA	NA	NA	NA	NA	NA	NA	NA	NA	NA	172	378.34846	146.873466	1	6734	3	4606519	TRUE	TRUE	TRUE	TRUE	TRUE	TRUE	NA	NA	NA	NA	0.176810712820905	TRUE	TRUE	TRUE	TRUE	Targeted assembly
PHA001319	BGN:MSA	Bromus japonicus	Poaceae	Bromus	55771	4501	4479	BGN	MSA	CNS	phyloalps	Silicagel	4131822	97	55	368.861351	129.751823	NA	NA	NA	NA	NA	NA	NA	NA	NA	220	380.430444	130.842471	1	8930	3	4489647	TRUE	TRUE	TRUE	TRUE	TRUE	TRUE	TRUE	TRUE	TRUE	NA	0.24509294262219766	TRUE	TRUE	TRUE	TRUE	Targeted assembly
PHA001320	BGN:CCL	Bromus madritensis	Poaceae	Bromus	468976	4501	4479	BGN	CCL	CNS	phyloalps	Silicagel	12060165	95	417	366.252437	136.531769	1	TRUE	136338	83	8	38	TRUE	TRUE	TRUE	1335	364.786899	134.77164	1	8054	3	13358955	TRUE	TRUE	TRUE	TRUE	TRUE	TRUE	TRUE	TRUE	TRUE	2.4811105949126513	0.4692302913635183	NA	NA	TRUE	TRUE	Global assembly
PHA001322	BGN:HVK	Bromus racemosus	Poaceae	Bromus	55767	4501	4479	BGN	HVK	CNS	phyloalps	Silicagel	4346114	97	44	342.814289	132.134072	1	TRUE	137089	84	8	38	TRUE	TRUE	TRUE	318	372.568949	136.690817	1	8326	3	4815422	TRUE	TRUE	TRUE	TRUE	TRUE	TRUE	TRUE	TRUE	TRUE	0.7154057743414902	0.3140224392612869	NA	NA	TRUE	TRUE	Global assembly
PHA001324	BGN:DBS	Bromus ramosus	Poaceae	Bromus	254149	4501	4479	BGN	DBS	CNS	phyloalps	Silicagel	3919237	73	34	361.874973	134.536833	18	FALSE	116124	82	3	38	TRUE	TRUE	TRUE	57	350.080774	129.289192	1	6289	3	4349485	TRUE	TRUE	TRUE	TRUE	TRUE	TRUE	TRUE	TRUE	TRUE	0.9011142058993374	0.06264725814100922	NA	NA	TRUE	TRUE	Global assembly
PHA001326	BGN:AND	Bromus rigidus	Poaceae	Bromus	468977	4501	4479	BGN	AND	CNS	phyloalps	Silicagel	4030997	87	44	346.795556	140.487163	1	TRUE	137108	83	8	38	TRUE	TRUE	TRUE	170	359.980756	143.432077	1	7192	3	4472962	TRUE	TRUE	TRUE	TRUE	TRUE	TRUE	TRUE	TRUE	TRUE	0.8601095090308211	0.17431584956939106	NA	NA	TRUE	TRUE	Global assembly
PHA001327	BGN:AVA	Bromus rubens	Poaceae	Bromus	52137	4501	4479	BGN	AVA	CNS	phyloalps	Silicagel	3844427	77	63	314.844312	164.875575	10	FALSE	115950	81	4	35	TRUE	TRUE	TRUE	178	337.49461	140.042449	1	8236	3	4268396	TRUE	TRUE	TRUE	TRUE	TRUE	TRUE	TRUE	TRUE	TRUE	1.6137769626716096	0.24761902014350817	NA	NA	TRUE	TRUE	Global assembly
PHA001330	BGN:DBT	Bromus secalinus	Poaceae	Bromus	4502	4501	4479	BGN	DBT	CNS	phyloalps	Silicagel	4093512	75	55	309.847825	111.244275	1	TRUE	137100	84	8	38	TRUE	TRUE	TRUE	155	315.682863	112.856152	1	8473	3	4545396	TRUE	TRUE	TRUE	TRUE	TRUE	TRUE	TRUE	TRUE	TRUE	1.2280408607572177	0.21388561541613493	NA	NA	TRUE	TRUE	Global assembly
PHA001331	BGN:CHQ	Bromus squarrosus	Poaceae	Bromus	55762	4501	4479	BGN	CHQ	CNS	phyloalps	Silicagel	3456057	95	61	359.201684	139.401433	1	TRUE	137146	84	8	38	TRUE	TRUE	TRUE	175	350.443822	132.660713	1	8397	3	3832038	TRUE	TRUE	FALSE	TRUE	TRUE	FALSE	TRUE	TRUE	TRUE	1.2740265629451806	0.223783315708289	NA	NA	TRUE	TRUE	Global assembly
PHA001335	BGN:BE	Bromus sterilis	Poaceae	Bromus	55777	4501	4479	BGN	BE	CNS	phyloalps	Silicagel	11345681	95	67	320.739049	125.791585	1	TRUE	137074	84	8	38	TRUE	TRUE	TRUE	541	318.534756	119.321213	1	7800	3	12572597	TRUE	TRUE	TRUE	TRUE	TRUE	TRUE	TRUE	TRUE	TRUE	0.4260354319201428	0.19575267173658883	NA	NA	TRUE	TRUE	Global assembly
PHA001336	BGN:CCM	Bromus tectorum	Poaceae	Bromus	29667	4501	4479	BGN	CCM	CNS	phyloalps	Silicagel	2664527	79	61	379.649629	176.031877	1	TRUE	136931	84	8	38	TRUE	TRUE	TRUE	83	382.572094	151.356859	1	8124	3	2955797	TRUE	TRUE	TRUE	TRUE	TRUE	TRUE	TRUE	TRUE	TRUE	1.9840581770342283	0.16016617155975335	NA	NA	TRUE	TRUE	Global assembly
PHA001339	BGN:CCN	Broussonetia papyrifera	Moraceae	Broussonetia	172644	66379	3487	BGN	CCN	CNS	phyloalps	Silicagel	3100436	99	302	397.11386	418.7775	1	TRUE	160143	81	8	37	TRUE	TRUE	TRUE	1432	397.026312	154.580919	1	7875	3	3317267	TRUE	TRUE	TRUE	TRUE	TRUE	TRUE	TRUE	TRUE	TRUE	7.878198909815108	1.8369850387024746	NA	NA	TRUE	TRUE	Global assembly
PHA009938	RSZ:RSZAXPI000694-88	Bryonia dioica	Cucurbitaceae	Bryonia	3652	3651	3650	RSZ	RSZAXPI000694-88	BGI	phyloalps	Silicagel	15296937	99	1041	193.179506	11.051642	1	TRUE	156633	83	8	36	TRUE	TRUE	TRUE	3375	195.939773	10.908321	1	9384	3	15355104	TRUE	TRUE	TRUE	TRUE	TRUE	TRUE	TRUE	TRUE	TRUE	5.383495164008086	1.045663883263332	NA	NA	TRUE	TRUE	Global assembly
PHA009938	RSZ:RSZAXPI000738-33	Bryonia dioica	Cucurbitaceae	Bryonia	3652	3651	3650	RSZ	RSZAXPI000738-33	BGI	phyloalps	Silicagel	14471874	99	1041	193.179506	11.051642	1	TRUE	156633	83	8	36	TRUE	TRUE	TRUE	3375	195.939773	10.908321	1	9384	3	14564826	TRUE	TRUE	TRUE	TRUE	TRUE	TRUE	TRUE	TRUE	TRUE	5.690416207578671	1.1052787320739903	NA	NA	TRUE	TRUE	Global assembly
PHA001345	BGN:BF	Buddleja davidii	Scrophulariaceae	Buddleja	28540	26473	4149	BGN	BF	CNS	phyloalps	Silicagel	5541934	93	180	322.438715	217.88633	1	TRUE	154112	82	8	37	TRUE	TRUE	TRUE	153	318.327866	115.781321	1	6587	3	6147905	TRUE	TRUE	TRUE	TRUE	TRUE	TRUE	TRUE	TRUE	TRUE	2.69112994058194	0.09776981663219769	NA	NA	TRUE	TRUE	Global assembly
PHA001348	BGN:DBV	Bufonia paniculata	Caryophyllaceae	Bufonia	645195	325489	3568	BGN	DBV	CNS	phyloalps	Silicagel	3810848	81	143	348.351399	129.186623	1	TRUE	148868	80	8	37	TRUE	TRUE	TRUE	243	338.326575	127.388378	1	10928	2	4226295	TRUE	TRUE	TRUE	FALSE	TRUE	FALSE	TRUE	TRUE	TRUE	3.4482659198033137	0.43014048316805076	NA	NA	TRUE	TRUE	Global assembly
PHA001351	BGN:VN	Buglossoides arvensis arvensis	Boraginaceae	Buglossoides	181181	181180	21571	BGN	VN	CNS	phyloalps	Silicagel	3870519	95	460	358.684552	197.279014	1	TRUE	155887	83	8	37	TRUE	TRUE	TRUE	126	340.859612	135.043071	1	9300	3	4293284	TRUE	TRUE	FALSE	TRUE	TRUE	FALSE	TRUE	TRUE	TRUE	9.750905022787574	0.1593421559499548	NA	NA	TRUE	TRUE	Global assembly
PHA001349	BGN:CLI	Buglossoides arvensis arvensis	Boraginaceae	Buglossoides	224357	181180	21571	BGN	CLI	CNS	phyloalps	Silicagel	NA	NA	NA	NA	NA	NA	NA	NA	NA	NA	NA	NA	NA	NA	NA	NA	NA	NA	NA	NA	NA	NA	NA	NA	NA	NA	NA	NA	NA	NA	NA	NA	NA	NA	NA	NA	Unsucceed
PHA001350	BGN:PTF	Buglossoides arvensis arvensis	Boraginaceae	Buglossoides	224357	181180	21571	BGN	PTF	CNS	phyloalps	Silicagel	NA	NA	NA	NA	NA	NA	NA	NA	NA	NA	NA	NA	NA	NA	NA	NA	NA	NA	NA	NA	NA	NA	NA	NA	NA	NA	NA	NA	NA	NA	NA	NA	NA	NA	NA	NA	Unsucceed
PHA001352	BGN:IBN	Buglossoides arvensis gasparrinii	Boraginaceae	Buglossoides	475886	181180	21571	BGN	IBN	CNS	phyloalps	Silicagel	NA	NA	NA	NA	NA	NA	NA	NA	NA	NA	NA	NA	NA	NA	NA	NA	NA	NA	NA	NA	NA	NA	NA	NA	NA	NA	NA	NA	NA	NA	NA	NA	NA	NA	NA	NA	Unsucceed
PHA001352	BGN:PRH	Buglossoides arvensis gasparrinii	Boraginaceae	Buglossoides	475886	181180	21571	BGN	PRH	CNS	phyloalps	Silicagel	NA	NA	NA	NA	NA	NA	NA	NA	NA	NA	NA	NA	NA	NA	NA	NA	NA	NA	NA	NA	NA	NA	NA	NA	NA	NA	NA	NA	NA	NA	NA	NA	NA	NA	NA	NA	Unsucceed
PHA001355	BGN:PPS	Buglossoides arvensis permixta	Boraginaceae	Buglossoides	1470857	181180	21571	BGN	PPS	CNS	phyloalps	Silicagel	5706250	99	770	268.1667	185.657537	1	TRUE	150638	83	8	37	TRUE	TRUE	TRUE	3902	276.788365	117.417427	1	7039	3	6407604	TRUE	TRUE	TRUE	TRUE	TRUE	TRUE	TRUE	TRUE	TRUE	10.266189606912498	2.4309848097624656	NA	NA	TRUE	TRUE	Global assembly
PHA001356	BGN:BES	Buglossoides purpureocaerulea	Boraginaceae	Buglossoides	203730	181180	21571	BGN	BES	CNS	phyloalps	Silicagel	NA	NA	NA	NA	NA	NA	NA	NA	NA	NA	NA	NA	NA	NA	NA	NA	NA	NA	NA	NA	NA	NA	NA	NA	NA	NA	NA	NA	NA	NA	NA	NA	NA	NA	NA	NA	Unsucceed
PHA001357	BGN:PST	Buglossoides purpureocaerulea	Boraginaceae	Buglossoides	203730	181180	21571	BGN	PST	CNS	phyloalps	Silicagel	NA	NA	NA	NA	NA	NA	NA	NA	NA	NA	NA	NA	NA	NA	NA	NA	NA	NA	NA	NA	NA	NA	NA	NA	NA	NA	NA	NA	NA	NA	NA	NA	NA	NA	NA	NA	Unsucceed
PHA001358	BGN:BCB	Bulbocodium vernum	Colchicaceae	Colchicum	225779	13444	41218	BGN	BCB	CNS	phyloalps	Silicagel	4537094	77	273	338.02192	168.468176	1	TRUE	156630	82	8	38	TRUE	TRUE	TRUE	631	323.036641	148.61721	1	6906	3	5030067	TRUE	TRUE	TRUE	TRUE	TRUE	TRUE	TRUE	TRUE	TRUE	6.119826318944962	0.623673706951241	NA	NA	TRUE	TRUE	Global assembly
PHA001360	BGN:BVT	Bunias erucago	Brassicaceae	Bunias	763953	358660	3700	BGN	BVT	CNS	phyloalps	Silicagel	3444520	89	298	365.00882	151.111445	1	TRUE	153910	82	8	39	TRUE	TRUE	TRUE	389	354.705227	143.111041	1	7871	3	3825907	TRUE	TRUE	TRUE	TRUE	TRUE	TRUE	TRUE	TRUE	TRUE	7.480564797469539	0.49937960404000126	NA	NA	TRUE	TRUE	Global assembly
PHA001362	BGN:DIN	Bunias orientalis	Brassicaceae	Bunias	358661	358660	3700	BGN	DIN	CNS	phyloalps	Silicagel	5229805	91	203	328.571776	224.508112	1	TRUE	154015	82	8	39	TRUE	TRUE	TRUE	1080	330.231968	118.572271	1	7152	3	5810810	TRUE	TRUE	TRUE	TRUE	TRUE	TRUE	TRUE	TRUE	TRUE	3.2847488871661854	0.8115109370318695	NA	NA	TRUE	TRUE	Global assembly
PHA001365	BGN:BCC	Bunium bulbocastanum	Apiaceae	Bunium	377473	109090	4037	BGN	BCC	CNS	phyloalps	Silicagel	5267613	91	435	321.365398	129.688214	1	TRUE	159890	91	8	37	TRUE	TRUE	TRUE	2087	311.520979	124.065392	1	6745	3	5824522	TRUE	TRUE	TRUE	TRUE	TRUE	TRUE	TRUE	TRUE	TRUE	7.254797767597399	1.4683147255243953	NA	NA	TRUE	TRUE	Global assembly
PHA001368	BGN:BG	Buphthalmum salicifolium	Asteraceae	Buphthalmum	56523	56522	4210	BGN	BG	CNS	phyloalps	Silicagel	5643108	91	111	343.680516	139.489276	1	TRUE	151307	83	8	36	TRUE	TRUE	TRUE	418	337.552834	131.471595	1	7677	3	6261008	TRUE	TRUE	TRUE	TRUE	TRUE	TRUE	TRUE	TRUE	TRUE	1.635280467025314	0.3124482325837324	NA	NA	TRUE	TRUE	Global assembly
PHA001369	BGN:HL	Bupleurum baldense	Apiaceae	Bupleurum	198765	46366	4037	BGN	HL	CNS	phyloalps	Silicagel	5225634	91	NA	NA	NA	NA	NA	NA	NA	NA	NA	NA	NA	NA	2105	346.737585	125.267799	1	7939	3	5799226	TRUE	TRUE	TRUE	TRUE	TRUE	TRUE	NA	NA	NA	NA	1.7571446938199373	TRUE	TRUE	TRUE	TRUE	Targeted assembly
PHA001373	BGN:ASE	Bupleurum falcatum cernuum	Apiaceae	Bupleurum	1532297	46366	4037	BGN	ASE	CNS	phyloalps	Silicagel	4119009	97	207	365.165377	268.443818	1	TRUE	155787	83	8	37	TRUE	TRUE	TRUE	556	360.24092	150.44614	1	10119	3	4562283	TRUE	TRUE	TRUE	TRUE	TRUE	TRUE	TRUE	TRUE	TRUE	4.0355904794465465	0.7040733671818814	NA	NA	TRUE	TRUE	Global assembly
PHA001375	BGN:BCD	Bupleurum falcatum falcatum	Apiaceae	Bupleurum	46367	46366	4037	BGN	BCD	CNS	phyloalps	Silicagel	4139802	85	771	357.066566	372.556061	1	TRUE	154749	83	8	37	TRUE	TRUE	TRUE	850	339.571145	132.564865	1	7987	3	4593325	TRUE	TRUE	TRUE	TRUE	TRUE	TRUE	TRUE	TRUE	TRUE	16.953280118512062	0.9646596624669488	NA	NA	TRUE	TRUE	Global assembly
PHA001377	BGN:IDP	Bupleurum fruticosum	Apiaceae	Bupleurum	48103	46366	4037	BGN	IDP	CNS	phyloalps	Silicagel	3777356	97	NA	NA	NA	NA	NA	NA	NA	NA	NA	NA	NA	NA	223	395.064899	144.493509	1	7913	3	4174511	TRUE	TRUE	TRUE	TRUE	TRUE	TRUE	NA	NA	NA	NA	0.24079994403547397	TRUE	TRUE	TRUE	TRUE	Targeted assembly
PHA001380	BGN:BH	Bupleurum longifolium	Apiaceae	Bupleurum	198846	46366	4037	BGN	BH	CNS	phyloalps	Silicagel	6638881	97	156	286.662345	112.793964	1	TRUE	155502	83	8	37	TRUE	TRUE	TRUE	196	280.220126	107.172741	1	7251	3	7362454	TRUE	TRUE	TRUE	TRUE	TRUE	TRUE	TRUE	TRUE	TRUE	1.8834927958616028	0.11034619504882807	NA	NA	TRUE	TRUE	Global assembly
PHA001382	BGN:DVF	Bupleurum petraeum	Apiaceae	Bupleurum	1384023	46366	4037	BGN	DVF	CNS	phyloalps	Silicagel	4754997	97	207	289.781046	147.261909	1	TRUE	157141	83	8	37	TRUE	TRUE	TRUE	514	283.737719	109.662055	1	9272	3	5255048	TRUE	TRUE	TRUE	TRUE	TRUE	TRUE	TRUE	TRUE	TRUE	3.5262076297904983	0.5166358804970161	NA	NA	TRUE	TRUE	Global assembly
PHA001385	BGN:DCA	Bupleurum praealtum	Apiaceae	Bupleurum	199334	46366	4037	BGN	DCA	CNS	phyloalps	Silicagel	2881799	83	242	369.593764	160.142478	1	TRUE	154056	83	8	37	TRUE	TRUE	TRUE	189	348.788149	142.621277	1	10381	3	3198705	TRUE	TRUE	TRUE	TRUE	TRUE	TRUE	TRUE	TRUE	TRUE	7.79331461530115	0.4101372554193129	NA	NA	TRUE	TRUE	Global assembly
PHA001390	BGN:GSP	Bupleurum ranunculoides caricinum	Apiaceae	Bupleurum	1532298	46366	4037	BGN	GSP	CNS	phyloalps	Silicagel	4010383	83	196	360.90095	157.818299	1	TRUE	155856	83	8	37	TRUE	TRUE	TRUE	748	359.785198	162.750784	1	9130	3	4440855	TRUE	TRUE	TRUE	TRUE	TRUE	TRUE	TRUE	TRUE	TRUE	4.58865766656082	1.0258371831318855	NA	NA	TRUE	TRUE	Global assembly
PHA001393	BGN:ASF	Bupleurum ranunculoides ranunculoides	Apiaceae	Bupleurum	52452	46366	4037	BGN	ASF	CNS	phyloalps	Silicagel	5883565	97	232	304.130977	135.787455	NA	NA	NA	NA	NA	NA	NA	NA	NA	1208	299.302821	128.306887	1	10144	3	6471094	TRUE	TRUE	TRUE	TRUE	TRUE	TRUE	TRUE	TRUE	TRUE	NA	1.0735787066332714	TRUE	TRUE	TRUE	TRUE	Targeted assembly
PHA001395	BGN:CFL	Bupleurum ranunculoides tenuiasse	Apiaceae	Bupleurum	52452	46366	4037	BGN	CFL	CNS	phyloalps	Silicagel	5130455	89	268	355.257111	150.401679	1	TRUE	155795	83	8	37	TRUE	TRUE	TRUE	971	353.040774	172.339099	1	7814	3	5682331	TRUE	TRUE	TRUE	TRUE	TRUE	TRUE	TRUE	TRUE	TRUE	4.572065300426352	0.8308387655434858	NA	NA	TRUE	TRUE	Global assembly
PHA001397	BGN:GFM	Bupleurum rigidum	Apiaceae	Bupleurum	199748	46366	4037	BGN	GFM	CNS	phyloalps	Silicagel	5118811	97	615	345.273665	291.183253	1	TRUE	156036	83	8	37	TRUE	TRUE	TRUE	1228	338.495053	135.171988	1	8429	3	5648130	TRUE	TRUE	TRUE	TRUE	TRUE	TRUE	TRUE	TRUE	TRUE	9.663380933298123	1.0423260603082989	NA	NA	TRUE	TRUE	Global assembly
PHA001398	BGN:FKI	Bupleurum rotundifolium	Apiaceae	Bupleurum	90446	46366	4037	BGN	FKI	CNS	phyloalps	Silicagel	3203120	85	NA	NA	NA	NA	NA	NA	NA	NA	NA	NA	NA	NA	297	357.919831	143.122512	1	7302	3	3543692	TRUE	TRUE	TRUE	TRUE	TRUE	TRUE	NA	NA	NA	NA	0.3982686733376135	TRUE	TRUE	TRUE	TRUE	Targeted assembly
PHA001401	BGN:DCB	Bupleurum stellatum	Apiaceae	Bupleurum	199753	46366	4037	BGN	DCB	CNS	phyloalps	Silicagel	3602009	83	134	339.166825	151.358544	10	FALSE	131427	80	4	36	TRUE	TRUE	TRUE	136	311.058073	144.333713	1	8182	3	3985755	TRUE	TRUE	TRUE	TRUE	TRUE	TRUE	TRUE	TRUE	TRUE	3.3986560719410046	0.18609962665847918	NA	NA	TRUE	TRUE	Global assembly
PHA001403	BGN:GFN	Bupleurum tenuissimum tenuissimum	Apiaceae	Bupleurum	199755	46366	4037	BGN	GFN	CNS	phyloalps	Silicagel	1924021	95	168	402.035987	494.614954	1	TRUE	155342	83	8	37	TRUE	TRUE	TRUE	251	390.095867	147.010488	1	9332	3	2121282	TRUE	TRUE	TRUE	TRUE	TRUE	TRUE	TRUE	TRUE	TRUE	7.13895698534202	0.6407447298077691	NA	NA	TRUE	TRUE	Global assembly
PHA001405	BGN:DCC	Bupleurum veronense	Apiaceae	Bupleurum	1211438	46366	4037	BGN	DCC	CNS	phyloalps	Silicagel	11779701	97	NA	NA	NA	NA	NA	NA	NA	NA	NA	NA	NA	NA	NA	NA	NA	NA	NA	NA	13064636	NA	NA	NA	NA	NA	NA	NA	NA	NA	NA	NA	TRUE	TRUE	TRUE	TRUE	Targeted assembly
PHA001409	RSZ:RSZAXPI000766-95	Butomus umbellatus	Butomaceae	Butomus	50236	50235	50234	RSZ	RSZAXPI000766-95	BGI	phyloalps	Silicagel	16058668	99	400	181.522867	11.483063	NA	NA	NA	NA	NA	NA	NA	NA	NA	3345	184.726905	11.339331	1	7238	3	16164815	TRUE	TRUE	TRUE	TRUE	TRUE	TRUE	NA	NA	NA	NA	0.7614475455457037	TRUE	TRUE	TRUE	TRUE	Targeted assembly
PHA001411	RSZ:RSZAXPI001064-18	Buxus sempervirens	Buxaceae	Buxus	4002	4001	4000	RSZ	RSZAXPI001064-18	BGI	phyloalps	Silicagel	12387835	99	500	186.219261	43.453751	1	TRUE	150915	79	8	37	TRUE	TRUE	TRUE	1370	188.264144	11.954609	1	6168	3	12506097	TRUE	TRUE	TRUE	TRUE	TRUE	TRUE	TRUE	TRUE	TRUE	3.0763929681698605	0.34451198096823016	NA	NA	TRUE	TRUE	Global assembly
PHA001415	BGN:KDM	Cachrys trifida	Apiaceae	Cachrys	1533308	489419	4037	BGN	KDM	CNS	phyloalps	Silicagel	4049426	81	NA	NA	NA	NA	NA	NA	NA	NA	NA	NA	NA	NA	206	372.569589	120.197544	1	7636	3	4486858	TRUE	TRUE	TRUE	TRUE	TRUE	TRUE	NA	NA	NA	NA	0.23978646130691056	TRUE	TRUE	TRUE	TRUE	Targeted assembly
PHA001416	BGN:DCD	Calamagrostis arundinacea	Poaceae	Calamagrostis	389630	15376	4479	BGN	DCD	CNS	phyloalps	Silicagel	6874664	93	17	349.688788	101.607128	11	FALSE	41468	16	2	24	TRUE	FALSE	FALSE	617	358.666242	105.986129	1	8802	3	7604739	TRUE	TRUE	TRUE	TRUE	TRUE	TRUE	TRUE	TRUE	TRUE	0.20162287438761115	0.42471940822219845	TRUE	TRUE	TRUE	TRUE	Global assembly
PHA001417	BGN:LHR	Calamagrostis arundinacea	Poaceae	Calamagrostis	389630	15376	4479	BGN	LHR	CNS	phyloalps	Silicagel	11517495	97	17	349.688788	101.607128	11	FALSE	41468	16	2	24	TRUE	FALSE	FALSE	617	358.666242	105.986129	1	8802	3	12719082	TRUE	TRUE	TRUE	TRUE	TRUE	TRUE	FALSE	FALSE	FALSE	0.11538369980338696	0.24305623480384972	TRUE	TRUE	TRUE	TRUE	Global assembly
PHA001418	BGN:HDK	Calamagrostis canescens	Poaceae	Calamagrostis	1155255	15376	4479	BGN	HDK	CNS	phyloalps	Silicagel	4049111	149	307	360.086043	186.188655	1	TRUE	151482	83	8	37	TRUE	TRUE	TRUE	1307	357.478544	119.037365	NA	NA	NA	4427536	NA	NA	NA	NA	NA	NA	TRUE	TRUE	TRUE	3.854104264653244	NA	NA	NA	TRUE	TRUE	Global assembly
PHA001419	BGN:HDL	Calamagrostis epigejos	Poaceae	Calamagrostis	29668	15376	4479	BGN	HDL	CNS	phyloalps	Silicagel	8949168	95	195	389.578508	165.909418	1	TRUE	136733	84	8	38	TRUE	TRUE	TRUE	190	392.952906	146.821884	1	6377	3	9894023	TRUE	TRUE	TRUE	TRUE	TRUE	TRUE	TRUE	TRUE	TRUE	1.5680925516439657	0.07125802085735791	NA	NA	TRUE	TRUE	Global assembly
PHA001421	BGN:GFP	Calamagrostis pseudophragmites	Poaceae	Calamagrostis	535810	15376	4479	BGN	GFP	CNS	phyloalps	Silicagel	6718485	101	83	339.937865	126.005625	1	TRUE	136806	84	8	38	TRUE	TRUE	TRUE	525	339.483452	132.502614	1	8380	3	9090074	TRUE	TRUE	TRUE	TRUE	TRUE	TRUE	TRUE	TRUE	TRUE	0.8366821736840027	0.32417580705020593	NA	NA	TRUE	TRUE	Global assembly
PHA001424	BGN:BI	Calamagrostis varia	Poaceae	Calamagrostis	1000416	15376	4479	BGN	BI	CNS	phyloalps	Silicagel	3106808	79	38	339.638667	126.045115	1	TRUE	136804	84	8	38	TRUE	TRUE	TRUE	125	352.442529	126.131419	1	6547	3	3448973	TRUE	TRUE	TRUE	TRUE	TRUE	TRUE	TRUE	TRUE	TRUE	1.0590364080464987	0.16671737061301944	NA	NA	TRUE	TRUE	Global assembly
PHA001427	BGN:BK	Calamagrostis villosa	Poaceae	Calamagrostis	258806	15376	4479	BGN	BK	CNS	phyloalps	Silicagel	9736431	91	62	282.854717	127.71069	1	TRUE	136861	84	8	38	TRUE	TRUE	TRUE	124	317.728201	119.95588	1	6637	3	10776546	TRUE	TRUE	TRUE	TRUE	TRUE	TRUE	TRUE	TRUE	TRUE	0.47885080294800036	0.046443220189329004	NA	NA	TRUE	TRUE	Global assembly
PHA001428	BGN:KKA	Calamintha ascendens	Lamiaceae	Calamintha	306379	260592	4136	BGN	KKA	CNS	phyloalps	Silicagel	4134671	63	266	390.634978	183.395715	2	FALSE	108880	67	4	29	TRUE	TRUE	TRUE	1010	401.999036	153.616647	1	7718	3	4585727	TRUE	TRUE	TRUE	TRUE	TRUE	TRUE	TRUE	TRUE	TRUE	7.743288401906706	1.4962861116763084	NA	NA	TRUE	TRUE	Global assembly
PHA001429	BGN:CCP	Calamintha grandiflora	Lamiaceae	Calamintha	887129	260592	4136	BGN	CCP	CNS	phyloalps	Silicagel	5550184	95	821	313.226438	240.310343	1	TRUE	151999	83	8	37	TRUE	TRUE	TRUE	1705	296.168084	116.267712	1	6144	3	6158285	TRUE	TRUE	TRUE	TRUE	TRUE	TRUE	TRUE	TRUE	TRUE	11.833764050838106	0.9933781616874988	NA	NA	TRUE	TRUE	Global assembly
PHA001431	BGN:AVB	Calamintha menthifolia	Lamiaceae	Calamintha	260593	260592	4136	BGN	AVB	CNS	phyloalps	Silicagel	3114161	79	313	393.459821	210.656666	1	TRUE	152002	83	8	37	TRUE	TRUE	TRUE	193	365.698566	160.62335	1	8260	3	3459796	TRUE	TRUE	TRUE	TRUE	TRUE	TRUE	TRUE	TRUE	TRUE	9.669310163345742	0.3239956712399596	NA	NA	TRUE	TRUE	Global assembly
PHA001433	BGN:CCQ	Calamintha nepeta	Lamiaceae	Calamintha	1532744	260592	4136	BGN	CCQ	CNS	phyloalps	Silicagel	3831717	91	555	305.69809	221.54538	1	TRUE	152002	83	8	37	TRUE	TRUE	TRUE	591	296.675051	116.763941	1	8536	3	4217215	TRUE	TRUE	FALSE	TRUE	TRUE	FALSE	TRUE	TRUE	TRUE	12.096994178264794	0.7233976165397771	NA	NA	TRUE	TRUE	Global assembly
PHA001435	BGN:LIQ	Calamintha nepetoides	Lamiaceae	Calamintha	306383	260592	4136	BGN	LIQ	CNS	phyloalps	Silicagel	6934461	99	124	383.933083	126.066301	1	TRUE	152018	83	8	37	TRUE	TRUE	TRUE	857	391.822079	125.30688	1	6350	3	7602218	TRUE	TRUE	TRUE	TRUE	TRUE	TRUE	TRUE	TRUE	TRUE	1.3728996661628339	0.39634797801294086	NA	NA	TRUE	TRUE	Global assembly
PHA001438	BGN:ANE	Calendula arvensis	Asteraceae	Calendula	99035	41495	4210	BGN	ANE	CNS	phyloalps	Silicagel	3858813	87	306	401.182966	183.610828	1	TRUE	150599	83	8	39	TRUE	TRUE	TRUE	686	403.222117	156.749568	1	8699	3	4279972	TRUE	TRUE	TRUE	TRUE	TRUE	TRUE	TRUE	TRUE	TRUE	6.863419327170798	0.8887722071855871	NA	NA	TRUE	TRUE	Global assembly
PHA001444	BGN:DCE	Calepina irregularis	Brassicaceae	Calepina	71322	71282	3700	BGN	DCE	CNS	phyloalps	Silicagel	4375236	83	563	335.817344	147.177128	1	TRUE	153478	82	8	41	TRUE	TRUE	TRUE	1704	334.377351	144.009277	1	6837	3	4859000	TRUE	TRUE	TRUE	TRUE	TRUE	TRUE	TRUE	TRUE	TRUE	11.897205253131846	1.604078428397231	NA	NA	TRUE	TRUE	Global assembly
PHA001445	BGN:GRF	Calicotome spinosa	Fabaceae	Calicotome	194235	49798	3803	BGN	GRF	CNS	phyloalps	Silicagel	2634571	85	91	386.56242	226.506907	1	TRUE	150488	80	8	37	TRUE	TRUE	TRUE	73	377.928789	134.197697	NA	NA	NA	2915583	NA	NA	NA	NA	NA	NA	TRUE	TRUE	TRUE	3.05762650452277	NA	NA	NA	TRUE	TRUE	Global assembly
PHA001447	BGN:ILR	Calla palustris	Araceae	Calla	45007	45006	4454	BGN	ILR	CNS	phyloalps	Silicagel	3391995	91	183	413.607564	145.63578	9	FALSE	135424	77	4	30	TRUE	TRUE	TRUE	63	437.624963	160.059532	1	9090	3	3765940	TRUE	TRUE	TRUE	TRUE	TRUE	TRUE	TRUE	TRUE	TRUE	4.49551861024313	0.09276365270404176	NA	NA	TRUE	TRUE	Global assembly
PHA001449	BGN:LGT	Callianthemum anemonoides	Ranunculaceae	Callianthemum	253599	253598	3440	BGN	LGT	CNS	phyloalps	Silicagel	17556069	99	509	360.505065	168.061706	1	TRUE	156917	83	8	37	TRUE	TRUE	TRUE	816	350.390968	119.35238	1	7402	3	19367239	TRUE	TRUE	TRUE	TRUE	TRUE	TRUE	TRUE	TRUE	TRUE	2.2977105034967757	0.17375878461865307	NA	NA	TRUE	TRUE	Global assembly
PHA001450	BGN:NFV	Callianthemum coriandrifolium	Ranunculaceae	Callianthemum	253619	253598	3440	BGN	NFV	CNS	phyloalps	Silicagel	3181272	101	110	385.098941	232.291234	1	TRUE	153502	84	8	38	TRUE	TRUE	TRUE	51	373.233979	135.027408	1	7241	3	4128072	TRUE	TRUE	TRUE	TRUE	TRUE	TRUE	TRUE	TRUE	TRUE	2.6275715506188084	0.057466738692156245	NA	NA	TRUE	TRUE	Global assembly
PHA001452	BGN:DCF	Callianthemum coriandrifolium	Ranunculaceae	Callianthemum	253619	253598	3440	BGN	DCF	CNS	phyloalps	Silicagel	9232658	95	110	385.098941	232.291234	1	TRUE	153502	84	8	38	TRUE	TRUE	TRUE	51	373.233979	135.027408	1	7241	3	10239411	TRUE	TRUE	FALSE	TRUE	TRUE	FALSE	TRUE	TRUE	TRUE	0.9625568167625014	0.021051758248873325	NA	NA	TRUE	TRUE	Global assembly
PHA001453	BGN:DCG	Callianthemum kernerianum	Ranunculaceae	Callianthemum	1532299	253598	3440	BGN	DCG	CNS	phyloalps	Silicagel	4467526	85	130	348.211115	141.12381	1	TRUE	156894	83	8	37	TRUE	TRUE	TRUE	325	337.604811	133.478477	1	7514	3	4958378	TRUE	TRUE	TRUE	TRUE	TRUE	TRUE	TRUE	TRUE	TRUE	2.685552690815506	0.32154261665181133	NA	NA	TRUE	TRUE	Global assembly
PHA001455	BGN:BL	Callitriche cophocarpa	Plantaginaceae	Callitriche	119585	13380	156152	BGN	BL	CNS	phyloalps	Silicagel	3491921	89	106	366.668357	247.3982	1	TRUE	150827	84	8	37	TRUE	TRUE	TRUE	103	364.680588	132.332027	1	7873	3	3872238	TRUE	TRUE	TRUE	TRUE	TRUE	TRUE	TRUE	TRUE	TRUE	2.57217519648058	0.13046471323667183	NA	NA	TRUE	TRUE	Global assembly
PHA001456	BGN:DCH	Callitriche hamulata	Plantaginaceae	Callitriche	119588	13380	156152	BGN	DCH	CNS	phyloalps	Silicagel	3236341	85	128	385.971212	146.634442	1	TRUE	150879	84	8	37	TRUE	TRUE	TRUE	306	370.325321	141.455956	1	8775	3	3594285	TRUE	TRUE	TRUE	TRUE	TRUE	TRUE	TRUE	TRUE	TRUE	3.510229971585376	0.4880511664252933	NA	NA	TRUE	TRUE	Global assembly
PHA001458	BGN:BM	Callitriche palustris	Plantaginaceae	Callitriche	669641	13380	156152	BGN	BM	CNS	phyloalps	Silicagel	9436251	95	187	340.277144	190.967059	1	TRUE	150043	83	8	37	TRUE	TRUE	TRUE	353	344.961323	130.383489	1	7204	3	10382816	TRUE	TRUE	TRUE	TRUE	TRUE	TRUE	TRUE	TRUE	TRUE	1.5649636704237733	0.14183889008686318	NA	NA	TRUE	TRUE	Global assembly
PHA001459	BGN:IRP	Callitriche platycarpa	Plantaginaceae	Callitriche	119594	13380	156152	BGN	IRP	CNS	phyloalps	Silicagel	2816977	95	96	381.851403	128.3526	1	TRUE	150827	84	8	37	TRUE	TRUE	TRUE	38	389.240602	130.360399	1	7302	3	3122906	TRUE	TRUE	TRUE	TRUE	TRUE	TRUE	TRUE	TRUE	TRUE	2.7052874878207906	0.0518428087982259	NA	NA	TRUE	TRUE	Global assembly
PHA001461	RSZ:RSZAXPI001450-44	Calluna vulgaris	Ericaceae	Calluna	13385	13384	4345	RSZ	RSZAXPI001450-44	BGI	phyloalps	Silicagel	14339385	99	633	193.803531	18.969818	NA	NA	NA	NA	NA	NA	NA	NA	NA	4478	198.313375	20.546124	1	7247	3	14500026	TRUE	TRUE	TRUE	TRUE	TRUE	TRUE	TRUE	TRUE	TRUE	NA	1.1430010647759525	TRUE	TRUE	TRUE	TRUE	Targeted assembly
PHA001463	BGN:GSQ	Caltha palustris	Ranunculaceae	Caltha	3449	3448	3440	BGN	GSQ	CNS	phyloalps	Silicagel	3546740	79	128	357.263627	212.723821	1	TRUE	155201	83	8	37	TRUE	TRUE	TRUE	303	346.657649	136.599843	NA	NA	NA	3931761	NA	NA	NA	NA	NA	NA	TRUE	TRUE	TRUE	3.5450147373701633	NA	NA	NA	TRUE	TRUE	Global assembly
PHA001468	RSZ:RSZAXPI000972-129	Calystegia sepium	Convolvulaceae	Calystegia	47519	47518	4118	RSZ	RSZAXPI000972-129	BGI	phyloalps	Silicagel	11863323	99	1188	194.031123	9.960316	1	TRUE	152227	80	8	37	TRUE	TRUE	TRUE	3270	196.473288	13.455531	1	7947	3	12006317	TRUE	TRUE	TRUE	TRUE	TRUE	TRUE	TRUE	TRUE	TRUE	7.699040142462614	1.106316578339046	NA	NA	TRUE	TRUE	Global assembly
PHA001469	RSZ:RSZAXPI000833-25	Calystegia silvatica	Convolvulaceae	Calystegia	267568	47518	4118	RSZ	RSZAXPI000833-25	BGI	phyloalps	Silicagel	14942639	99	2892	186.59148	16.540122	1	TRUE	152208	80	8	37	TRUE	TRUE	TRUE	5837	190.830748	21.276928	1	8786	3	15036816	TRUE	TRUE	TRUE	TRUE	TRUE	TRUE	TRUE	TRUE	TRUE	14.87795611422636	1.733358512177836	NA	NA	TRUE	TRUE	Global assembly
PHA001471	BGN:LTF	Camelina microcarpa	Brassicaceae	Camelina	71324	71323	3700	BGN	LTF	CNS	phyloalps	Silicagel	8517221	99	996	274.599934	163.228898	1	TRUE	153094	81	8	39	TRUE	TRUE	TRUE	672	287.484314	123.210417	1	8257	3	9339344	TRUE	TRUE	TRUE	TRUE	TRUE	TRUE	TRUE	TRUE	TRUE	9.041789711940222	0.3290246616326801	NA	NA	TRUE	TRUE	Global assembly
PHA001473	BGN:FKR	Camelina sativa	Brassicaceae	Camelina	90675	71323	3700	BGN	FKR	CNS	phyloalps	Silicagel	5260432	81	332	318.450499	204.244341	8	FALSE	127348	78	4	34	TRUE	TRUE	TRUE	719	300.766623	144.100091	1	7653	3	5844416	TRUE	TRUE	TRUE	TRUE	TRUE	TRUE	TRUE	TRUE	TRUE	5.908224098536225	0.6456901751147547	NA	NA	TRUE	TRUE	Global assembly
PHA001478	BGN:ALD	Campanula albicans	Campanulaceae	Campanula	239417	40568	4381	BGN	ALD	CNS	phyloalps	Silicagel	3548767	85	246	364.688649	138.630587	27	FALSE	NA	74	3	47	TRUE	TRUE	TRUE	NA	NA	NA	NA	NA	NA	3933198	NA	NA	NA	NA	NA	NA	TRUE	TRUE	TRUE	6.183921974954715	NA	TRUE	TRUE	TRUE	TRUE	Global assembly
PHA001479	RSZ:RSZAXPI000941-66	Campanula alpestris	Campanulaceae	Campanula	440356	40568	4381	RSZ	RSZAXPI000941-66	BGI	phyloalps	Silicagel	14281652	99	1509	181.448763	9.000436	NA	NA	NA	NA	NA	NA	NA	NA	NA	1171	184.293648	8.728566	1	6760	3	14424672	TRUE	TRUE	TRUE	TRUE	TRUE	TRUE	TRUE	TRUE	TRUE	NA	0.27993677453837945	TRUE	TRUE	TRUE	TRUE	Targeted assembly
PHA001482	BGN:ND	Campanula alpina	Campanulaceae	Campanula	361372	40568	4381	BGN	ND	CNS	phyloalps	Silicagel	5698778	93	432	302.222364	122.862383	NA	NA	NA	NA	NA	NA	NA	NA	NA	842	295.426728	117.877532	1	6936	3	6312899	TRUE	TRUE	TRUE	TRUE	TRUE	TRUE	TRUE	TRUE	TRUE	NA	0.5509681481346216	TRUE	TRUE	TRUE	TRUE	Targeted assembly
PHA001487	BGN:KA	Campanula barbata	Campanulaceae	Campanula	239399	40568	4381	BGN	KA	CNS	phyloalps	Silicagel	4711559	89	295	334.057323	130.225069	NA	NA	NA	NA	NA	NA	NA	NA	NA	436	330.751152	126.502861	1	8875	3	5227574	TRUE	TRUE	TRUE	TRUE	TRUE	TRUE	NA	NA	NA	NA	0.46139216435459723	TRUE	TRUE	TRUE	TRUE	Targeted assembly
PHA001492	BGN:KV	Campanula bertolae	Campanulaceae	Campanula	1241035	40568	4381	BGN	KV	CNS	phyloalps	Silicagel	4962111	87	265	358.361134	150.032612	NA	NA	NA	NA	NA	NA	NA	NA	NA	224	341.677228	141.636232	1	6306	3	5495088	TRUE	TRUE	TRUE	TRUE	TRUE	TRUE	TRUE	TRUE	TRUE	NA	0.16360111584600268	TRUE	TRUE	TRUE	TRUE	Targeted assembly
PHA001495	BGN:AA	Campanula bononiensis	Campanulaceae	Campanula	361374	40568	4381	BGN	AA	CNS	phyloalps	Silicagel	5442777	89	491	311.486931	122.695067	NA	NA	NA	NA	NA	NA	NA	NA	NA	1014	313.55559	120.593893	1	9849	3	6035225	NA	NA	NA	NA	NA	NA	TRUE	TRUE	TRUE	NA	1.0308359340019901	TRUE	TRUE	TRUE	TRUE	Targeted assembly
PHA001497	RSZ:RSZAXPI000834-26	Campanula bononiensis	Campanulaceae	Campanula	361374	40568	4381	RSZ	RSZAXPI000834-26	BGI	phyloalps	Silicagel	12478564	99	491	311.486931	122.695067	NA	NA	NA	NA	NA	NA	NA	NA	NA	1014	313.55559	120.593893	1	9849	3	12555917	TRUE	TRUE	TRUE	TRUE	TRUE	TRUE	TRUE	TRUE	TRUE	NA	0.40420370630641617	TRUE	TRUE	TRUE	TRUE	Targeted assembly
PHA001502	BGN:INL	Campanula carnica carnica	Campanulaceae	Campanula	1241047	40568	4381	BGN	INL	CNS	phyloalps	Silicagel	4096401	89	290	398.074379	137.512256	11	FALSE	45527	27	0	23	FALSE	TRUE	FALSE	369	411.657717	148.872508	1	6286	3	4543102	TRUE	TRUE	TRUE	TRUE	TRUE	TRUE	TRUE	FALSE	FALSE	6.031576405234138	0.31811069979819967	TRUE	TRUE	TRUE	TRUE	Targeted assembly
PHA001503	BGN:ALM	Campanula carnica puberula	Campanulaceae	Campanula	1532300	40568	4381	BGN	ALM	CNS	phyloalps	Silicagel	3420700	83	120	371.209124	120.745785	1	TRUE	133867	78	2	32	TRUE	TRUE	TRUE	354	367.845872	117.222067	1	6947	3	3794005	TRUE	TRUE	TRUE	TRUE	TRUE	TRUE	TRUE	TRUE	TRUE	2.828991881813805	0.43308933104300146	NA	NA	TRUE	TRUE	Global assembly
PHA001508	BGN:KB	Campanula cenisia	Campanulaceae	Campanula	361375	40568	4381	BGN	KB	CNS	phyloalps	Silicagel	2671325	75	286	397.667033	136.205828	NA	NA	NA	NA	NA	NA	NA	NA	NA	270	403.079857	136.241491	1	7714	3	2961737	TRUE	TRUE	TRUE	TRUE	TRUE	TRUE	NA	NA	NA	NA	0.5197869970894594	TRUE	TRUE	TRUE	TRUE	Targeted assembly
PHA001510	BGN:RK	Campanula cervicaria	Campanulaceae	Campanula	649652	40568	4381	BGN	RK	CNS	phyloalps	Silicagel	3720397	89	201	353.071414	142.119916	6	FALSE	15981	8	0	8	FALSE	FALSE	FALSE	262	341.533631	147.204273	1	8745	3	4123059	TRUE	TRUE	TRUE	TRUE	TRUE	TRUE	TRUE	FALSE	FALSE	4.603011618915274	0.3459806556285329	TRUE	TRUE	TRUE	TRUE	Targeted assembly
PHA001512	BGN:NE	Campanula cespitosa	Campanulaceae	Campanula	361377	40568	4381	BGN	NE	CNS	phyloalps	Silicagel	4174679	87	277	326.82602	127.487374	6	FALSE	2025	0	0	6	FALSE	FALSE	FALSE	139	325.192599	130.122174	1	7427	3	4630037	TRUE	TRUE	TRUE	TRUE	TRUE	TRUE	FALSE	FALSE	FALSE	5.783127071070862	0.1421202257321055	TRUE	TRUE	TRUE	TRUE	Targeted assembly
PHA001514	BGN:II	Campanula cochleariifolia	Campanulaceae	Campanula	428162	40568	4381	BGN	II	CNS	phyloalps	Silicagel	3893901	77	201	360.856067	141.101891	NA	NA	NA	NA	NA	NA	NA	NA	NA	255	365.543831	142.813196	1	7615	3	4319907	TRUE	TRUE	TRUE	TRUE	TRUE	TRUE	TRUE	TRUE	TRUE	NA	0.32382059140058383	TRUE	TRUE	TRUE	TRUE	Targeted assembly
PHA001524	BGN:PF	Campanula elatinoides	Campanulaceae	Campanula	361381	40568	4381	BGN	PF	CNS	phyloalps	Silicagel	2994619	83	223	366.274582	147.730187	1	TRUE	150804	76	4	27	FALSE	TRUE	TRUE	166	349.054486	140.815967	1	6958	3	3322544	TRUE	TRUE	TRUE	TRUE	TRUE	TRUE	TRUE	TRUE	TRUE	6.765004041767657	0.23235009194825787	TRUE	TRUE	TRUE	TRUE	Targeted assembly
PHA001526	RSZ:RSZAXPI000793-20	Campanula erinus	Campanulaceae	Campanula	239403	40568	4381	RSZ	RSZAXPI000793-20	BGI	phyloalps	Silicagel	15174131	99	1934	182.080386	10.507916	NA	NA	NA	NA	NA	NA	NA	NA	NA	1848	186.580193	10.628019	1	9009	3	15273836	TRUE	TRUE	TRUE	TRUE	TRUE	TRUE	TRUE	TRUE	TRUE	NA	0.5541272841258587	TRUE	TRUE	TRUE	TRUE	Targeted assembly
PHA001528	BGN:PG	Campanula excisa	Campanulaceae	Campanula	1241076	40568	4381	BGN	PG	CNS	phyloalps	Silicagel	5263027	91	295	310.935951	125.692225	5	FALSE	10733	2	0	7	FALSE	FALSE	FALSE	1238	305.602141	131.899709	1	7169	3	5838535	TRUE	TRUE	TRUE	TRUE	TRUE	TRUE	TRUE	FALSE	FALSE	4.6705747973050995	0.9265572083129355	TRUE	TRUE	TRUE	TRUE	Targeted assembly
PHA001534	BGN:AKQ	Campanula fritschii	Campanulaceae	Campanula	1475209	40568	4381	BGN	AKQ	CNS	phyloalps	Silicagel	6202794	79	304	309.8843	138.249118	28	FALSE	132691	74	3	46	TRUE	TRUE	TRUE	228	305.777252	134.089294	1	6584	3	6887656	TRUE	TRUE	TRUE	TRUE	TRUE	TRUE	TRUE	TRUE	TRUE	4.704185512349125	0.15317229663465295	TRUE	TRUE	TRUE	TRUE	Global assembly
PHA001539	RSZ:RSZAXPI000867-109	Campanula glomerata cervicarioides	Campanulaceae	Campanula	82281	40568	4381	RSZ	RSZAXPI000867-109	BGI	phyloalps	Silicagel	9916439	99	393	186.773201	11.336452	NA	NA	NA	NA	NA	NA	NA	NA	NA	1108	189.291667	11.179836	1	6936	3	9990743	TRUE	TRUE	TRUE	TRUE	TRUE	TRUE	TRUE	TRUE	TRUE	NA	0.3914063884986915	TRUE	TRUE	TRUE	TRUE	Targeted assembly
PHA001540	BGN:IRQ	Campanula glomerata farinosa	Campanulaceae	Campanula	1532302	40568	4381	BGN	IRQ	CNS	phyloalps	Silicagel	3084960	89	116	396.558278	138.094523	9	FALSE	33772	18	0	12	TRUE	FALSE	TRUE	212	407.117872	146.150544	1	8357	3	3426457	TRUE	TRUE	TRUE	TRUE	TRUE	TRUE	FALSE	FALSE	FALSE	3.2036403218164944	0.32263889641604443	FALSE	FALSE	TRUE	FALSE	Global assembly
PHA001543	RSZ:RSZAXPI000835-27	Campanula glomerata glomerata	Campanulaceae	Campanula	1241095	40568	4381	RSZ	RSZAXPI000835-27	BGI	phyloalps	Silicagel	11415867	99	526	189.746584	11.825357	NA	NA	NA	NA	NA	NA	NA	NA	NA	2660	192.817943	11.246063	1	8048	3	11487334	TRUE	TRUE	TRUE	TRUE	TRUE	TRUE	TRUE	TRUE	TRUE	NA	0.9470992957398326	TRUE	TRUE	TRUE	TRUE	Targeted assembly
PHA001558	BGN:A	Campanula latifolia	Campanulaceae	Campanula	239410	40568	4381	BGN	A	CNS	phyloalps	Silicagel	4416875	85	298	191.40293	11.516542	141	FALSE	150741	82	3	161	TRUE	TRUE	TRUE	744	194.075159	11.450159	1	8273	3	4892861	TRUE	TRUE	TRUE	TRUE	TRUE	TRUE	TRUE	TRUE	TRUE	6.018767061487111	0.8197320770107958	TRUE	TRUE	TRUE	TRUE	Global assembly
PHA001559	RSZ:RSZAXPI000836-32	Campanula latifolia	Campanulaceae	Campanula	239410	40568	4381	RSZ	RSZAXPI000836-32	BGI	phyloalps	Silicagel	11965973	99	298	191.40293	11.516542	141	FALSE	150741	82	3	161	TRUE	TRUE	TRUE	744	194.075159	11.450159	1	8273	3	11989333	TRUE	TRUE	TRUE	TRUE	TRUE	TRUE	TRUE	TRUE	TRUE	1.9074728132696088	0.259790192092396	TRUE	TRUE	TRUE	TRUE	Global assembly
PHA001562	RSZ:RSZAXPI000862-104	Campanula macrorhiza	Campanulaceae	Campanula	1241126	40568	4381	RSZ	RSZAXPI000862-104	BGI	phyloalps	Silicagel	10142233	99	1019	180.733763	19.34141	NA	NA	NA	NA	NA	NA	NA	NA	NA	1086	184.616127	18.540806	1	7427	3	10218345	TRUE	TRUE	TRUE	TRUE	TRUE	TRUE	TRUE	TRUE	TRUE	NA	0.4016469518790359	TRUE	TRUE	TRUE	TRUE	Targeted assembly
PHA001567	RSZ:RSZAXPI000794-21	Campanula medium	Campanulaceae	Campanula	56154	40568	4381	RSZ	RSZAXPI000794-21	BGI	phyloalps	Silicagel	19587735	99	1925	NA	NA	NA	NA	NA	NA	NA	NA	NA	NA	NA	2592	192.393099	8.359658	1	8757	3	19621916	TRUE	TRUE	TRUE	TRUE	TRUE	TRUE	TRUE	TRUE	TRUE	NA	0.5852493456190362	TRUE	TRUE	TRUE	TRUE	Targeted assembly
PHA001572	BGN:PH	Campanula morettiana	Campanulaceae	Campanula	361393	40568	4381	BGN	PH	CNS	phyloalps	Silicagel	6278516	91	252	285.510161	123.985331	NA	NA	NA	NA	NA	NA	NA	NA	NA	512	276.670675	119.109557	1	6953	3	6955459	TRUE	TRUE	TRUE	TRUE	TRUE	TRUE	TRUE	TRUE	TRUE	NA	0.3115399867116356	TRUE	TRUE	TRUE	TRUE	Targeted assembly
PHA001575	BGN:RR	Campanula patula costae	Campanulaceae	Campanula	1241146	40568	4381	BGN	RR	CNS	phyloalps	Silicagel	4268845	89	228	345.74735	130.762754	NA	NA	NA	NA	NA	NA	NA	NA	NA	192	336.887627	131.382041	1	6148	3	4724771	TRUE	TRUE	TRUE	TRUE	TRUE	TRUE	FALSE	TRUE	TRUE	NA	0.1553476540328298	TRUE	TRUE	TRUE	TRUE	Targeted assembly
PHA001577	BGN:PI	Campanula patula patula	Campanulaceae	Campanula	440359	40568	4381	BGN	PI	CNS	phyloalps	Silicagel	2978696	89	161	330.513144	140.154813	NA	NA	NA	NA	NA	NA	NA	NA	NA	160	319.579835	131.470035	1	6016	3	3297375	TRUE	TRUE	TRUE	TRUE	TRUE	TRUE	NA	NA	NA	NA	0.1815438852920272	TRUE	TRUE	TRUE	TRUE	Targeted assembly
PHA001579	BGN:LV	Campanula persicifolia	Campanulaceae	Campanula	239416	40568	4381	BGN	LV	CNS	phyloalps	Silicagel	3631939	89	165	352.129671	136.721415	10	FALSE	27035	16	3	14	FALSE	FALSE	FALSE	223	343.722601	134.492299	1	8667	3	4029232	TRUE	TRUE	TRUE	TRUE	TRUE	TRUE	FALSE	FALSE	FALSE	3.8706214380407213	0.29896139515608544	TRUE	TRUE	TRUE	TRUE	Targeted assembly
PHA001585	BGN:INM	Campanula petraea	Campanulaceae	Campanula	239417	40568	4381	BGN	INM	CNS	phyloalps	Silicagel	4232249	93	248	383.599339	128.634629	12	FALSE	36544	14	0	24	TRUE	FALSE	FALSE	93	399.84143	131.873631	1	9120	3	4688920	TRUE	TRUE	TRUE	TRUE	TRUE	TRUE	FALSE	TRUE	TRUE	4.77774346452678	0.10774413320199261	TRUE	TRUE	TRUE	TRUE	Global assembly
PHA001586	BGN:ALG	Campanula praesignis	Campanulaceae	Campanula	1532303	40568	4381	BGN	ALG	CNS	phyloalps	Silicagel	3588222	75	158	420.616229	148.678242	27	FALSE	NA	73	3	44	TRUE	TRUE	TRUE	547	406.134673	144.141343	1	6737	3	3981924	TRUE	TRUE	TRUE	TRUE	TRUE	TRUE	TRUE	TRUE	TRUE	4.451863346247807	0.6846731705377574	TRUE	TRUE	TRUE	TRUE	Global assembly
PHA001590	BGN:NF	Campanula pulla	Campanulaceae	Campanula	361396	40568	4381	BGN	NF	CNS	phyloalps	Silicagel	4413303	87	310	341.154962	136.041621	NA	NA	NA	NA	NA	NA	NA	NA	NA	351	329.664556	129.962985	1	10096	3	4897427	TRUE	TRUE	TRUE	TRUE	TRUE	TRUE	NA	NA	NA	NA	0.46146999119519416	TRUE	TRUE	TRUE	TRUE	Targeted assembly
PHA001592	BGN:PK	Campanula pyramidalis	Campanulaceae	Campanula	239419	40568	4381	BGN	PK	CNS	phyloalps	Silicagel	3150636	89	151	366.668152	136.703941	5	FALSE	6814	2	0	5	FALSE	FALSE	FALSE	498	353.325137	134.620691	1	7854	3	3488680	TRUE	TRUE	TRUE	TRUE	TRUE	TRUE	FALSE	FALSE	FALSE	4.08332563736623	0.6974322188217793	TRUE	TRUE	TRUE	TRUE	Targeted assembly
PHA001594	BGN:PL	Campanula raineri	Campanulaceae	Campanula	361397	40568	4381	BGN	PL	CNS	phyloalps	Silicagel	6859561	93	327	281.266208	116.539663	NA	NA	NA	NA	NA	NA	NA	NA	NA	355	273.00152	112.734828	1	8139	3	7593025	TRUE	TRUE	TRUE	TRUE	TRUE	TRUE	TRUE	TRUE	TRUE	NA	0.22645928658154374	TRUE	TRUE	TRUE	TRUE	Targeted assembly
PHA001597	RSZ:RSZAXPI001156-101	Campanula rapunculoides	Campanulaceae	Campanula	209536	40568	4381	RSZ	RSZAXPI001156-101	BGI	phyloalps	Silicagel	11902096	99	1447	193.576138	10.502018	NA	NA	NA	NA	NA	NA	NA	NA	NA	254	196.55008	10.251573	1	7189	3	11978751	TRUE	TRUE	TRUE	TRUE	TRUE	TRUE	TRUE	TRUE	TRUE	NA	0.07748427273021932	TRUE	TRUE	TRUE	TRUE	Targeted assembly
PHA001598	RSZ:RSZAXPI000797-24	Campanula rapunculus	Campanulaceae	Campanula	428196	40568	4381	RSZ	RSZAXPI000797-24	BGI	phyloalps	Silicagel	17663215	99	1650	NA	NA	NA	NA	NA	NA	NA	NA	NA	NA	NA	1693	182.090534	10.143702	1	7795	3	17693677	TRUE	TRUE	TRUE	TRUE	TRUE	TRUE	TRUE	TRUE	TRUE	NA	0.37734459365798845	TRUE	TRUE	TRUE	TRUE	Targeted assembly
PHA001600	BGN:IK	Campanula rhomboidalis	Campanulaceae	Campanula	649663	40568	4381	BGN	IK	CNS	phyloalps	Silicagel	3770318	79	391	371.42939	131.660686	NA	NA	NA	NA	NA	NA	NA	NA	NA	693	371.518161	132.821729	1	7454	3	4182255	TRUE	TRUE	TRUE	TRUE	TRUE	TRUE	TRUE	TRUE	TRUE	NA	0.8671366745877213	TRUE	TRUE	TRUE	TRUE	Targeted assembly
PHA001605	BGN:PM	Campanula rotundifolia	Campanulaceae	Campanula	239422	40568	4381	BGN	PM	CNS	phyloalps	Silicagel	5597505	91	256	301.906554	127.146536	NA	NA	NA	NA	NA	NA	NA	NA	NA	833	293.481862	124.777195	1	0	1	6216053	FALSE	FALSE	FALSE	FALSE	FALSE	FALSE	TRUE	TRUE	TRUE	NA	0	TRUE	TRUE	TRUE	TRUE	Targeted assembly
PHA001621	BGN:KHL	Campanula sabatia	Campanulaceae	Campanula	1241166	40568	4381	BGN	KHL	CNS	phyloalps	Silicagel	7987995	75	475	390.32003	122.404286	NA	NA	NA	NA	NA	NA	NA	NA	NA	698	403.987477	174.247139	1	7230	3	8859969	TRUE	TRUE	TRUE	TRUE	TRUE	TRUE	NA	NA	NA	NA	0.4211770287788112	TRUE	TRUE	TRUE	TRUE	Targeted assembly
PHA001624	BGN:IL	Campanula scheuchzeri	Campanulaceae	Campanula	361399	40568	4381	BGN	IL	CNS	phyloalps	Silicagel	3736717	81	550	368.817075	129.153521	NA	NA	NA	NA	NA	NA	NA	NA	NA	296	369.595589	127.153929	1	7309	3	4143414	TRUE	TRUE	TRUE	TRUE	TRUE	TRUE	TRUE	TRUE	TRUE	NA	0.3573916903362689	TRUE	TRUE	TRUE	TRUE	Targeted assembly
PHA001630	RSZ:RSZAXPI000837-33	Campanula sibirica sibirica	Campanulaceae	Campanula	361413	40568	4381	RSZ	RSZAXPI000837-33	BGI	phyloalps	Silicagel	12849232	99	1882	188.30194	11.872131	NA	NA	NA	NA	NA	NA	NA	NA	NA	1690	192.111252	12.802456	1	9864	3	12874132	TRUE	TRUE	TRUE	TRUE	TRUE	TRUE	TRUE	TRUE	TRUE	NA	0.6552354823442154	TRUE	TRUE	TRUE	TRUE	Targeted assembly
PHA001633	RSZ:RSZAXPI000951-89	Campanula spicata	Campanulaceae	Campanula	361401	40568	4381	RSZ	RSZAXPI000951-89	BGI	phyloalps	Silicagel	12248409	99	487	191.185076	9.430216	NA	NA	NA	NA	NA	NA	NA	NA	NA	924	194.725178	9.340392	1	8288	3	12371288	TRUE	TRUE	TRUE	TRUE	TRUE	TRUE	TRUE	TRUE	TRUE	NA	0.3157743453319801	TRUE	TRUE	TRUE	TRUE	Targeted assembly
PHA001635	BGN:KG	Campanula stenocodon	Campanulaceae	Campanula	361402	40568	4381	BGN	KG	CNS	phyloalps	Silicagel	3510766	81	302	251.438029	51.156073	NA	NA	NA	NA	NA	NA	NA	NA	NA	625	253.094319	52.520934	1	7871	3	3897277	TRUE	TRUE	TRUE	TRUE	TRUE	TRUE	TRUE	TRUE	TRUE	NA	0.8649540398214809	TRUE	TRUE	TRUE	TRUE	Targeted assembly
PHA001636	GWM:1238	Campanula stenocodon	Campanulaceae	Campanula	361402	40568	4381	GWM	1238	Fasteris	phyloalps	Silicagel	6417966	125	302	251.438029	51.156073	NA	NA	NA	NA	NA	NA	NA	NA	NA	625	253.094319	52.520934	1	7871	3	6427251	TRUE	TRUE	TRUE	TRUE	TRUE	TRUE	TRUE	TRUE	TRUE	NA	0.30660025310199523	TRUE	TRUE	TRUE	TRUE	Targeted assembly
PHA001641	BGN:NG	Campanula thyrsoides carniolica	Campanulaceae	Campanula	361403	40568	4381	BGN	NG	CNS	phyloalps	Silicagel	2386421	81	129	402.927713	140.005749	5	FALSE	25150	13	0	5	FALSE	FALSE	TRUE	141	388.453454	137.231557	1	9156	3	2644314	TRUE	TRUE	TRUE	TRUE	TRUE	TRUE	FALSE	FALSE	FALSE	5.060377723237713	0.33393567652610795	TRUE	TRUE	TRUE	TRUE	Targeted assembly
PHA001645	RSZ:RSZAXPI000838-34	Campanula thyrsoides thyrsoides	Campanulaceae	Campanula	239427	40568	4381	RSZ	RSZAXPI000838-34	BGI	phyloalps	Silicagel	14472588	99	1673	189.102471	16.439821	NA	NA	NA	NA	NA	NA	NA	NA	NA	2345	192.139497	13.866415	1	9551	3	14499990	TRUE	TRUE	TRUE	TRUE	TRUE	TRUE	TRUE	TRUE	TRUE	NA	0.78159235524525	TRUE	TRUE	TRUE	TRUE	Targeted assembly
PHA001648	RSZ:RSZAXPI001141-133	Campanula trachelium	Campanulaceae	Campanula	85178	40568	4381	RSZ	RSZAXPI001141-133	BGI	phyloalps	Silicagel	15278883	99	460	194.076014	11.050406	NA	NA	NA	NA	NA	NA	NA	NA	NA	1338	197.245262	10.846946	1	9509	3	15462728	TRUE	TRUE	TRUE	TRUE	TRUE	TRUE	TRUE	TRUE	TRUE	NA	0.42056600524258136	TRUE	TRUE	TRUE	TRUE	Targeted assembly
PHA001653	BGN:NH	Campanula witasekiana	Campanulaceae	Campanula	440364	40568	4381	BGN	NH	CNS	phyloalps	Silicagel	3429008	83	144	346.778894	138.480109	6	FALSE	12350	6	1	7	FALSE	FALSE	FALSE	154	335.473969	134.162106	1	9772	2	3798123	TRUE	TRUE	TRUE	FALSE	TRUE	FALSE	FALSE	FALSE	FALSE	3.836553045177308	0.2643793879001094	TRUE	TRUE	TRUE	TRUE	Targeted assembly
PHA001658	RSZ:RSZAXPI001071-25	Campanula zoysii	Campanulaceae	Campanula	361408	40568	4381	RSZ	RSZAXPI001071-25	BGI	phyloalps	Silicagel	12035198	99	338	250.663575	51.193545	1	TRUE	150029	79	4	34	TRUE	TRUE	TRUE	575	251.027432	51.303505	1	9321	3	12149852	TRUE	TRUE	TRUE	TRUE	TRUE	TRUE	TRUE	TRUE	TRUE	2.1280091205072913	0.22491163507289708	NA	NA	TRUE	TRUE	Global assembly
PHA001659	GWM:1246	Campanula zoysii	Campanulaceae	Campanula	361408	40568	4381	GWM	1246	Fasteris	phyloalps	Silicagel	5354633	125	338	250.663575	51.193545	1	TRUE	150029	79	4	34	TRUE	TRUE	TRUE	575	251.027432	51.303505	1	9321	3	5362340	TRUE	TRUE	TRUE	TRUE	TRUE	TRUE	TRUE	TRUE	TRUE	3.7881066358796205	0.4003691756279095	NA	NA	TRUE	TRUE	Global assembly
PHA009940	BGN:KRP	Capparis spinosa	Capparaceae	Capparis	65558	13394	301453	BGN	KRP	CNS	phyloalps	Silicagel	4456156	81	585	319.783986	216.709859	1	TRUE	157777	82	8	36	TRUE	TRUE	TRUE	290	344.383878	139.047412	1	8734	3	4932576	TRUE	TRUE	TRUE	TRUE	TRUE	TRUE	TRUE	TRUE	TRUE	12.785689679126532	0.3508615558253557	NA	NA	TRUE	TRUE	Global assembly
PHA009940	RSZ:RSZAXPI000747-50	Capparis spinosa	Capparaceae	Capparis	65558	13394	301453	RSZ	RSZAXPI000747-50	BGI	phyloalps	Silicagel	13761882	99	585	319.783986	216.709859	1	TRUE	157777	82	8	36	TRUE	TRUE	TRUE	290	344.383878	139.047412	1	8734	3	13932484	TRUE	TRUE	TRUE	TRUE	TRUE	TRUE	TRUE	TRUE	TRUE	3.3873224474807895	0.09295401764251592	NA	NA	TRUE	TRUE	Global assembly
PHA001665	BGN:LTG	Capsella bursa-pastoris	Brassicaceae	Capsella	3719	3718	3700	BGN	LTG	CNS	phyloalps	Silicagel	3514044	99	436	268.358856	281.864708	1	TRUE	154527	82	8	39	TRUE	TRUE	TRUE	826	284.270064	114.032794	1	8463	3	3803675	TRUE	TRUE	TRUE	TRUE	TRUE	TRUE	TRUE	TRUE	TRUE	9.683190527994975	1.0046898224450924	NA	NA	TRUE	TRUE	Global assembly
PHA001667	BGN:DCI	Capsella grandiflora	Brassicaceae	Capsella	264402	3718	3700	BGN	DCI	CNS	phyloalps	Silicagel	4413495	79	254	365.883038	184.191589	1	TRUE	154589	82	8	39	TRUE	TRUE	TRUE	930	354.069437	164.172876	1	6363	3	4891237	TRUE	TRUE	TRUE	TRUE	TRUE	TRUE	TRUE	TRUE	TRUE	5.630832110852874	0.8486041394818117	NA	NA	TRUE	TRUE	Global assembly
PHA001668	BGN:ANF	Capsella rubella	Brassicaceae	Capsella	81985	3718	3700	BGN	ANF	CNS	phyloalps	Silicagel	3592785	83	397	424.840201	212.322383	1	TRUE	153877	82	8	39	TRUE	TRUE	TRUE	488	407.986603	162.157266	1	6998	3	3979713	TRUE	TRUE	TRUE	TRUE	TRUE	TRUE	TRUE	TRUE	TRUE	10.242946409781679	0.5726040866608985	NA	NA	TRUE	TRUE	Global assembly
PHA001672	BGN:DCK	Cardamine alpina	Brassicaceae	Cardamine	352360	50460	3700	BGN	DCK	CNS	phyloalps	Silicagel	2543100	75	364	399.977337	158.840088	1	TRUE	154962	82	8	39	TRUE	TRUE	TRUE	1612	387.872283	162.269048	1	8476	3	2823559	TRUE	TRUE	TRUE	TRUE	TRUE	TRUE	TRUE	TRUE	TRUE	14.786721717588769	3.58179964085827	NA	NA	TRUE	TRUE	Global assembly
PHA001674	BGN:KLN	Cardamine alpina austriaca	Brassicaceae	Cardamine	352360	50460	3700	BGN	KLN	CNS	phyloalps	Silicagel	5007553	77	266	348.545212	130.178059	6	FALSE	128652	79	4	31	TRUE	TRUE	TRUE	1124	369.113498	136.509674	1	7964	3	5563197	TRUE	TRUE	TRUE	TRUE	TRUE	TRUE	TRUE	TRUE	TRUE	5.231071579635439	1.1607836630557309	NA	NA	TRUE	TRUE	Global assembly
PHA001676	BGN:DCL	Cardamine amara amara	Brassicaceae	Cardamine	228776	50460	3700	BGN	DCL	CNS	phyloalps	Silicagel	4055755	85	537	320.356775	208.057067	1	TRUE	154666	82	8	39	TRUE	TRUE	TRUE	465	313.384687	121.637288	1	7264	3	4493158	TRUE	TRUE	TRUE	TRUE	TRUE	TRUE	TRUE	TRUE	TRUE	12.046156634214839	0.48990080689263127	NA	NA	TRUE	TRUE	Global assembly
PHA001680	BGN:DCM	Cardamine asarifolia	Brassicaceae	Cardamine	228783	50460	3700	BGN	DCM	CNS	phyloalps	Silicagel	4261699	85	478	406.159114	167.9069	1	TRUE	154733	82	8	39	TRUE	TRUE	TRUE	229	395.429289	178.950907	1	8421	3	4726969	TRUE	TRUE	TRUE	TRUE	TRUE	TRUE	TRUE	TRUE	TRUE	10.208904670069241	0.26617511825544643	NA	NA	TRUE	TRUE	Global assembly
PHA001681	BGN:AVC	Cardamine bulbifera	Brassicaceae	Cardamine	82356	50460	3700	BGN	AVC	CNS	phyloalps	Silicagel	5923399	91	175	308.831592	143.986169	1	TRUE	154945	82	8	39	TRUE	TRUE	TRUE	553	326.544559	143.907675	1	7301	3	6552753	TRUE	TRUE	TRUE	TRUE	TRUE	TRUE	TRUE	TRUE	TRUE	2.51520414078263	0.37451145351356024	NA	NA	TRUE	TRUE	Global assembly
PHA001684	BGN:DCN	Cardamine dentata	Brassicaceae	Cardamine	82353	50460	3700	BGN	DCN	CNS	phyloalps	Silicagel	6111470	91	562	319.972639	156.839163	1	TRUE	154841	82	8	39	TRUE	TRUE	TRUE	221	303.779758	122.116046	1	8186	3	6772865	TRUE	TRUE	TRUE	TRUE	TRUE	TRUE	TRUE	TRUE	TRUE	7.82357428907277	0.1626473312827005	NA	NA	TRUE	TRUE	Global assembly
PHA001685	BGN:DCP	Cardamine enneaphyllos	Brassicaceae	Cardamine	416611	50460	3700	BGN	DCP	CNS	phyloalps	Silicagel	3158405	73	151	360.545615	244.96691	1	TRUE	155496	82	8	39	TRUE	TRUE	TRUE	207	342.229107	129.349181	1	8284	3	3504213	TRUE	TRUE	TRUE	TRUE	TRUE	TRUE	TRUE	TRUE	TRUE	5.09184874895563	0.3718688163066875	NA	NA	TRUE	TRUE	Global assembly
PHA001689	BGN:DCQ	Cardamine flexuosa	Brassicaceae	Cardamine	50462	50460	3700	BGN	DCQ	CNS	phyloalps	Silicagel	5020520	87	111	332.850869	282.156193	1	TRUE	154558	82	8	39	TRUE	TRUE	TRUE	722	346.626144	150.9471	1	7442	3	5575574	TRUE	TRUE	TRUE	TRUE	TRUE	TRUE	TRUE	TRUE	TRUE	1.963887103877411	0.6150761870982637	NA	NA	TRUE	TRUE	Global assembly
PHA001692	BGN:CLK	Cardamine heptaphylla	Brassicaceae	Cardamine	558121	50460	3700	BGN	CLK	CNS	phyloalps	Silicagel	4428964	91	151	366.145424	184.320232	1	TRUE	155094	82	8	39	TRUE	TRUE	TRUE	281	360.907422	163.229404	1	9316	3	4898226	TRUE	TRUE	TRUE	TRUE	TRUE	TRUE	TRUE	TRUE	TRUE	2.905349650841373	0.324759797223335	NA	NA	TRUE	TRUE	Global assembly
PHA001694	BGN:TD	Cardamine hirsuta	Brassicaceae	Cardamine	50463	50460	3700	BGN	TD	CNS	phyloalps	Silicagel	5125795	97	633	318.656727	289.270231	1	TRUE	153933	82	8	39	TRUE	TRUE	TRUE	1108	323.300077	123.04409	1	7831	3	5650891	TRUE	TRUE	TRUE	TRUE	TRUE	TRUE	TRUE	TRUE	TRUE	9.798790678917365	0.8725574306939543	NA	NA	TRUE	TRUE	Global assembly
PHA001697	BGN:BN	Cardamine impatiens	Brassicaceae	Cardamine	82286	50460	3700	BGN	BN	CNS	phyloalps	Silicagel	9734466	95	NA	NA	NA	NA	NA	NA	NA	NA	NA	NA	NA	NA	3229	351.04417	134.589367	1	9455	3	10747009	TRUE	TRUE	TRUE	TRUE	TRUE	TRUE	NA	NA	NA	NA	1.6506836311524973	TRUE	TRUE	TRUE	TRUE	Targeted assembly
PHA001698	BGN:ILS	Cardamine kitaibelii	Brassicaceae	Cardamine	558123	50460	3700	BGN	ILS	CNS	phyloalps	Silicagel	4405485	93	158	408.301713	142.498363	NA	NA	NA	NA	NA	NA	NA	NA	NA	509	425.97673	155.150235	1	8169	3	4878033	TRUE	TRUE	TRUE	TRUE	TRUE	TRUE	TRUE	TRUE	TRUE	NA	0.5074345188532755	TRUE	TRUE	TRUE	TRUE	Targeted assembly
PHA001699	BGN:ILT	Cardamine pentaphyllos	Brassicaceae	Cardamine	82288	50460	3700	BGN	ILT	CNS	phyloalps	Silicagel	2421029	93	30	418.145634	146.923258	16	FALSE	128363	80	4	35	TRUE	TRUE	TRUE	380	443.298991	154.292764	1	8873	3	2686609	TRUE	TRUE	TRUE	TRUE	TRUE	TRUE	TRUE	TRUE	TRUE	1.0103308645128353	0.7487574254006106	NA	NA	TRUE	TRUE	Global assembly
PHA001702	BGN:KNA	Cardamine plumieri	Brassicaceae	Cardamine	572535	50460	3700	BGN	KNA	CNS	phyloalps	Silicagel	3234264	71	592	394.033035	183.452409	1	TRUE	153810	82	8	38	TRUE	TRUE	TRUE	461	416.580555	148.771592	1	7143	3	3588469	TRUE	TRUE	TRUE	TRUE	TRUE	TRUE	TRUE	TRUE	TRUE	19.826336265005832	0.7169977030801844	NA	NA	TRUE	TRUE	Global assembly
PHA001704	BGN:AVD	Cardamine pratensis	Brassicaceae	Cardamine	50465	50460	3700	BGN	AVD	CNS	phyloalps	Silicagel	7787127	97	886	302.9221	119.224089	1	TRUE	143004	74	8	38	TRUE	TRUE	TRUE	266	299.015593	112.062797	1	6722	3	8506137	TRUE	TRUE	TRUE	TRUE	TRUE	TRUE	TRUE	TRUE	TRUE	8.386928096434556	0.11835896456546732	NA	NA	TRUE	TRUE	Global assembly
PHA001705	BGN:LHS	Cardamine pratensis	Brassicaceae	Cardamine	50465	50460	3700	BGN	LHS	CNS	phyloalps	Silicagel	2649057	99	886	302.9221	119.224089	1	TRUE	143004	74	8	38	TRUE	TRUE	TRUE	266	299.015593	112.062797	1	6722	3	2939408	TRUE	TRUE	TRUE	TRUE	TRUE	TRUE	TRUE	TRUE	TRUE	24.15602185527861	0.34089737051960967	NA	NA	TRUE	TRUE	Global assembly
PHA001709	BGN:DCR	Cardamine resedifolia	Brassicaceae	Cardamine	352370	50460	3700	BGN	DCR	CNS	phyloalps	Silicagel	3386909	83	352	431.178788	264.840588	1	TRUE	154958	82	8	39	TRUE	TRUE	TRUE	646	424.771122	162.14694	1	8425	3	3763061	TRUE	TRUE	TRUE	TRUE	TRUE	TRUE	TRUE	TRUE	TRUE	9.701637645245764	0.9680344462497378	NA	NA	TRUE	TRUE	Global assembly
PHA001710	BGN:FLS	Cardamine trifolia	Brassicaceae	Cardamine	352363	50460	3700	BGN	FLS	CNS	phyloalps	Silicagel	2588588	85	466	447.116474	545.091099	1	TRUE	154148	82	8	39	TRUE	TRUE	TRUE	423	425.755932	151.972051	1	7112	3	2869261	TRUE	TRUE	TRUE	TRUE	TRUE	TRUE	TRUE	TRUE	TRUE	16.323450104390318	0.683628658240118	NA	NA	TRUE	TRUE	Global assembly
PHA001712	BGN:FLT	Cardamine udicola	Brassicaceae	Cardamine	125589	50460	3700	BGN	FLT	CNS	phyloalps	Silicagel	4392942	89	178	307.574538	143.112362	1	TRUE	154569	82	8	39	TRUE	TRUE	TRUE	1014	326.687812	145.45406500000001	1	6321	3	4873483	TRUE	TRUE	TRUE	TRUE	TRUE	TRUE	TRUE	TRUE	TRUE	3.5185759338502534	0.8196874272054347	NA	NA	TRUE	TRUE	Global assembly
PHA001713	BGN:FLV	Cardaminopsis arenosa arenosa	Brassicaceae	Cardaminopsis	38785	3701	3700	BGN	FLV	CNS	phyloalps	Silicagel	3609013	89	333	369.671984	139.051829	1	TRUE	154874	82	8	39	TRUE	TRUE	TRUE	583	369.394444	136.854508	1	7572	3	3992198	TRUE	TRUE	TRUE	TRUE	TRUE	TRUE	TRUE	TRUE	TRUE	8.028128217084172	0.6871803167872251	NA	NA	TRUE	TRUE	Global assembly
PHA001715	BGN:ILV	Cardaminopsis arenosa borbasii	Brassicaceae	Cardaminopsis	1532269	3701	3700	BGN	ILV	CNS	phyloalps	Silicagel	3172833	91	309	417.780042	149.720064	1	TRUE	154907	82	8	39	TRUE	TRUE	TRUE	373	421.233565	149.781564	1	8492	3	3525214	TRUE	TRUE	TRUE	TRUE	TRUE	TRUE	TRUE	TRUE	TRUE	8.289167600530662	0.5485297860282613	NA	NA	TRUE	TRUE	Global assembly
PHA001716	BGN:ASG	Cardaminopsis halleri halleri	Brassicaceae	Cardaminopsis	81971	3701	3700	BGN	ASG	CNS	phyloalps	Silicagel	3887451	79	333	442.499513	164.973048	1	TRUE	154825	82	8	39	TRUE	TRUE	TRUE	432	433.661476	159.879228	1	7540	3	4308866	TRUE	TRUE	TRUE	TRUE	TRUE	TRUE	TRUE	TRUE	TRUE	8.393890651636493	0.5303139821577596	NA	NA	TRUE	TRUE	Global assembly
PHA001717	BGN:LIR	Cardaminopsis halleri ovirensis	Brassicaceae	Cardaminopsis	97982	3701	3700	BGN	LIR	CNS	phyloalps	Silicagel	5034930	99	712	379.538708	186.519878	1	TRUE	154911	82	8	39	TRUE	TRUE	TRUE	594	380.85185	134.782349	1	8453	3	5438471	TRUE	TRUE	TRUE	TRUE	TRUE	TRUE	TRUE	TRUE	TRUE	11.06378235585593	0.5036614213107233	NA	NA	TRUE	TRUE	Global assembly
PHA001719	BGN:ANG	Cardaria draba	Brassicaceae	Cardaria	153317	19205	3700	BGN	ANG	CNS	phyloalps	Silicagel	6072356	87	768	339.946328	224.473661	1	TRUE	153804	82	8	37	TRUE	TRUE	TRUE	1374	327.141092	157.613804	1	8098	3	6741573	TRUE	TRUE	TRUE	TRUE	TRUE	TRUE	TRUE	TRUE	TRUE	11.17949992528038	1.0530719190717568	NA	NA	TRUE	TRUE	Global assembly
PHA001722	BGN:CCR	Carduncellus monspeliensium	Asteraceae	Carduncellus	123807	41497	4210	BGN	CCR	CNS	phyloalps	Silicagel	2889059	83	108	404.673214	348.597945	1	TRUE	152630	83	8	37	TRUE	TRUE	TRUE	192	389.910821	152.101047	1	6229	3	3206902	TRUE	TRUE	TRUE	TRUE	TRUE	TRUE	TRUE	TRUE	TRUE	3.437155343076501	0.24937623309264698	NA	NA	TRUE	TRUE	Global assembly
PHA001723	BGN:BTE	Carduus acanthoides	Asteraceae	Carduus	416131	92905	4210	BGN	BTE	CNS	phyloalps	Silicagel	7422573	91	815	387.24212	179.765843	1	TRUE	152440	83	8	37	TRUE	TRUE	TRUE	1078	381.873882	136.311215	1	6219	3	8230984	TRUE	TRUE	TRUE	TRUE	TRUE	TRUE	TRUE	TRUE	TRUE	9.196671697666972	0.4962647775187308	NA	NA	TRUE	TRUE	Global assembly
PHA001725	BGN:KCG	Carduus acicularis	Asteraceae	Carduus	1532304	92905	4210	BGN	KCG	CNS	phyloalps	Silicagel	8758403	87	285	371.157159	275.892276	1	TRUE	152425	83	8	37	TRUE	TRUE	TRUE	453	366.281503	133.010184	1	9621	3	9721041	TRUE	TRUE	TRUE	TRUE	TRUE	TRUE	TRUE	TRUE	TRUE	2.850538367908333	0.2859856512890417	NA	NA	TRUE	TRUE	Global assembly
PHA001726	BGN:IDQ	Carduus aurosicus	Asteraceae	Carduus	1532305	92905	4210	BGN	IDQ	CNS	phyloalps	Silicagel	3180371	89	282	447.427024	209.787431	1	TRUE	152404	83	8	37	TRUE	TRUE	TRUE	1477	468.329944	174.691057	1	7053	3	3533410	TRUE	TRUE	TRUE	TRUE	TRUE	TRUE	TRUE	TRUE	TRUE	7.591851193079838	1.8401642626535633	NA	NA	TRUE	TRUE	Global assembly
PHA001727	BGN:FMA	Carduus carduelis	Asteraceae	Carduus	1532306	92905	4210	BGN	FMA	CNS	phyloalps	Silicagel	3070555	85	281	425.375578	402.700447	1	TRUE	152432	83	8	37	TRUE	TRUE	TRUE	1065	422.097679	147.654703	1	6834	3	3400716	TRUE	TRUE	TRUE	TRUE	TRUE	TRUE	TRUE	TRUE	TRUE	8.205719468036389	1.3943081950982803	NA	NA	TRUE	TRUE	Global assembly
PHA001729	BGN:DCS	Carduus collinus	Asteraceae	Carduus	1532307	92905	4210	BGN	DCS	CNS	phyloalps	Silicagel	4620330	87	284	383.545963	155.451074	1	TRUE	152363	83	8	37	TRUE	TRUE	TRUE	509	368.462894	147.000367	1	7034	3	5126156	TRUE	TRUE	TRUE	TRUE	TRUE	TRUE	TRUE	TRUE	TRUE	5.382395560092227	0.44534635544144713	NA	NA	TRUE	TRUE	Global assembly
PHA001732	BGN:IMA	Carduus crispus	Asteraceae	Carduus	324586	92905	4210	BGN	IMA	CNS	phyloalps	Silicagel	3381398	87	110	416.706394	156.782296	1	TRUE	152440	83	8	37	TRUE	TRUE	TRUE	431	424.110422	151.333702	1	8834	3	3754060	TRUE	TRUE	FALSE	TRUE	TRUE	FALSE	TRUE	TRUE	TRUE	2.850008042310569	0.647126411627081	NA	NA	TRUE	TRUE	Global assembly
PHA001733	BGN:DVG	Carduus defloratus carlinifolius	Asteraceae	Carduus	1532308	92905	4210	BGN	DVG	CNS	phyloalps	Silicagel	6556911	85	493	318.323203	277.670167	1	TRUE	152358	83	8	37	TRUE	TRUE	TRUE	1686	309.262328	153.83898	1	7687	3	7279095	TRUE	TRUE	TRUE	TRUE	TRUE	TRUE	TRUE	TRUE	TRUE	6.738511472856655	1.1626961680763468	NA	NA	TRUE	TRUE	Global assembly
PHA001736	BGN:DCT	Carduus defloratus crassifolius	Asteraceae	Carduus	1532311	92905	4210	BGN	DCT	CNS	phyloalps	Silicagel	6519461	87	122	362.910496	176.972979	1	TRUE	152368	83	8	37	TRUE	TRUE	TRUE	2154	345.724605	164.245739	1	7116	3	7236198	TRUE	TRUE	TRUE	TRUE	TRUE	TRUE	TRUE	TRUE	TRUE	1.6386743571621014	1.3512033036748452	NA	NA	TRUE	TRUE	Global assembly
PHA001738	BGN:ABG	Carduus defloratus defloratus	Asteraceae	Carduus	313513	92905	4210	BGN	ABG	CNS	phyloalps	Silicagel	2686829	93	304	430.880375	294.159657	1	TRUE	152358	83	8	37	TRUE	TRUE	TRUE	985	419.696026	145.784269	1	7130	3	2975694	TRUE	TRUE	TRUE	TRUE	TRUE	TRUE	TRUE	TRUE	TRUE	9.26799680241845	1.405312110794298	NA	NA	TRUE	TRUE	Global assembly
PHA001740	BGN:FIH	Carduus defloratus glaucus	Asteraceae	Carduus	1532309	92905	4210	BGN	FIH	CNS	phyloalps	Silicagel	3869385	79	180	371.514205	301.393609	1	TRUE	152317	83	8	37	TRUE	TRUE	TRUE	553	364.563069	137.171007	1	7331	3	4288646	TRUE	TRUE	TRUE	TRUE	TRUE	TRUE	TRUE	TRUE	TRUE	4.484580784867147	0.6631157147712105	NA	NA	TRUE	TRUE	Global assembly
PHA001742	BGN:DCV	Carduus defloratus tridentinus	Asteraceae	Carduus	1532310	92905	4210	BGN	DCV	CNS	phyloalps	Silicagel	3619422	81	226	451.164071	193.815596	1	TRUE	152358	83	8	37	TRUE	TRUE	TRUE	567	435.99067	163.866421	1	7331	3	4016251	TRUE	TRUE	TRUE	TRUE	TRUE	TRUE	TRUE	TRUE	TRUE	5.872451867033322	0.7089115333884802	NA	NA	TRUE	TRUE	Global assembly
PHA001744	BGN:DGT	Carduus litigiosus litigiosus	Asteraceae	Carduus	1532312	92905	4210	BGN	DGT	CNS	phyloalps	Silicagel	5851485	87	362	396.449718	278.615166	1	TRUE	152345	83	8	37	TRUE	TRUE	TRUE	1290	384.465077	138.991565	1	6639	3	6495046	TRUE	TRUE	TRUE	TRUE	TRUE	TRUE	TRUE	TRUE	TRUE	5.416533472753684	0.8411569441567927	NA	NA	TRUE	TRUE	Global assembly
PHA001746	BGN:CCS	Carduus nigrescens	Asteraceae	Carduus	1532313	92905	4210	BGN	CCS	CNS	phyloalps	Silicagel	5837561	95	362	306.930046	177.748457	1	TRUE	152363	83	8	37	TRUE	TRUE	TRUE	899	300.662501	127.179379	1	6304	3	6442999	TRUE	TRUE	TRUE	TRUE	TRUE	TRUE	TRUE	TRUE	TRUE	4.972823590645405	0.5109646594564156	NA	NA	TRUE	TRUE	Global assembly
PHA001748	BGN:DVH	Carduus nutans alpicola	Asteraceae	Carduus	1532314	92905	4210	BGN	DVH	CNS	phyloalps	Silicagel	3805142	83	347	380.05934	346.995717	1	TRUE	152465	83	8	37	TRUE	TRUE	TRUE	1058	379.080018	160.555395	1	7584	3	4214384	TRUE	TRUE	TRUE	TRUE	TRUE	TRUE	TRUE	TRUE	TRUE	8.375691572911743	1.2702963072929476	NA	NA	TRUE	TRUE	Global assembly
PHA001751	BGN:FMB	Carduus nutans nutans	Asteraceae	Carduus	92906	92905	4210	BGN	FMB	CNS	phyloalps	Silicagel	2822770	87	251	447.368084	262.084721	1	TRUE	152425	83	8	37	TRUE	TRUE	TRUE	275	433.480936	155.630493	1	6824	3	3132065	TRUE	TRUE	TRUE	TRUE	TRUE	TRUE	TRUE	TRUE	TRUE	7.78942111928126	0.38207354730510695	NA	NA	TRUE	TRUE	Global assembly
PHA001753	BGN:FMC	Carduus nutans platylepis	Asteraceae	Carduus	1532315	92905	4210	BGN	FMC	CNS	phyloalps	Silicagel	4512713	97	637	380.788785	190.211986	1	TRUE	152348	83	8	37	TRUE	TRUE	TRUE	1978	349.119458	144.545388	1	7405	3	4936907	TRUE	TRUE	TRUE	TRUE	TRUE	TRUE	TRUE	TRUE	TRUE	11.085026752176997	1.6730615024160802	NA	NA	TRUE	TRUE	Global assembly
PHA001754	BGN:FEG	Carduus personata personata	Asteraceae	Carduus	594554	92905	4210	BGN	FEG	CNS	phyloalps	Silicagel	8141580	93	414	294.267708	136.232049	1	TRUE	152345	83	8	37	TRUE	TRUE	TRUE	1939	292.304352	111.666576	1	6451	3	9023508	TRUE	TRUE	TRUE	TRUE	TRUE	TRUE	TRUE	TRUE	TRUE	4.164922335357114	0.8260060192274111	NA	NA	TRUE	TRUE	Global assembly
PHA001756	BGN:CCT	Carduus pycnocephalus	Asteraceae	Carduus	143180	92905	4210	BGN	CCT	CNS	phyloalps	Silicagel	3568178	87	42	376.370647	191.01797	1	TRUE	152449	83	8	37	TRUE	TRUE	TRUE	398	364.224077	146.855171	1	6894	3	3957154	TRUE	TRUE	TRUE	TRUE	TRUE	TRUE	TRUE	TRUE	TRUE	1.0312835985973408	0.44193519725637626	NA	NA	TRUE	TRUE	Global assembly
PHA001758	BGN:TE	Carduus tenuiflorus	Asteraceae	Carduus	196703	92905	4210	BGN	TE	CNS	phyloalps	Silicagel	3369445	97	402	386.463689	350.719408	1	TRUE	152428	83	8	37	TRUE	TRUE	TRUE	144	376.435629	139.842355	1	6823	3	3735791	TRUE	TRUE	TRUE	TRUE	TRUE	TRUE	TRUE	TRUE	TRUE	9.374124188490585	0.1503064998942207	NA	NA	TRUE	TRUE	Global assembly
PHA001761	BGN:IMB	Carex acuta	Cyperaceae	Carex	140782	13398	4609	BGN	IMB	CNS	phyloalps	Silicagel	3465250	97	210	381.151569	132.921002	NA	NA	NA	NA	NA	NA	NA	NA	NA	206	381.184717	133.628926	NA	NA	NA	3838645	NA	NA	NA	NA	NA	NA	FALSE	FALSE	FALSE	NA	NA	TRUE	TRUE	TRUE	TRUE	Targeted assembly
PHA001763	BGN:FMD	Carex acutiformis	Cyperaceae	Carex	140783	13398	4609	BGN	FMD	CNS	phyloalps	Silicagel	5083809	93	294	378.644749	136.470834	NA	NA	NA	NA	NA	NA	NA	NA	NA	791	360.561393	134.000991	1	10467	3	5647839	TRUE	TRUE	TRUE	TRUE	TRUE	TRUE	TRUE	TRUE	TRUE	NA	0.875581421268466	TRUE	TRUE	TRUE	TRUE	Targeted assembly
PHA001764	BGN:FKS	Carex alba	Cyperaceae	Carex	241195	13398	4609	BGN	FKS	CNS	phyloalps	Silicagel	3540590	81	155	322.482433	125.999481	NA	NA	NA	NA	NA	NA	NA	NA	NA	333	336.918169	125.843339	1	7086	3	3929188	TRUE	TRUE	TRUE	TRUE	TRUE	TRUE	TRUE	FALSE	FALSE	NA	0.411390945200282	TRUE	TRUE	TRUE	TRUE	Targeted assembly
PHA001766	BGN:HSL	Carex appropinquata	Cyperaceae	Carex	240679	13398	4609	BGN	HSL	CNS	phyloalps	Silicagel	NA	NA	NA	NA	NA	NA	NA	NA	NA	NA	NA	NA	NA	NA	NA	NA	NA	NA	NA	NA	NA	TRUE	TRUE	TRUE	TRUE	TRUE	NA	TRUE	TRUE	TRUE	NA	NA	TRUE	TRUE	TRUE	TRUE	Targeted assembly
PHA001768	BGN:DDA	Carex atrata aterrima	Cyperaceae	Carex	502398	13398	4609	BGN	DDA	CNS	phyloalps	Silicagel	4543398	89	736	403.479109	156.354207	NA	NA	NA	NA	NA	NA	NA	NA	NA	450	396.208178	153.87362100000001	1	7807	3	5044341	TRUE	TRUE	TRUE	TRUE	TRUE	TRUE	FALSE	TRUE	TRUE	NA	0.4344060932546299	TRUE	TRUE	TRUE	TRUE	Targeted assembly
PHA009941	AXZ:D	Carex atrata atrata	Cyperaceae	Carex	241196	13398	4609	AXZ	D	CNS	phyloalps	Silicagel	6624338	67	1852	183.173726	9.414245	NA	NA	NA	NA	NA	NA	NA	NA	NA	1852	183.311883	10.625098	1	6246	3	7359869	TRUE	TRUE	TRUE	TRUE	TRUE	TRUE	TRUE	TRUE	TRUE	NA	1.3031538160165712	TRUE	TRUE	TRUE	TRUE	Targeted assembly
PHA009941	RSZ:RSZAXPI000718-140	Carex atrata atrata	Cyperaceae	Carex	241196	13398	4609	RSZ	RSZAXPI000718-140	BGI	phyloalps	Silicagel	12246133	99	1852	183.173726	9.414245	NA	NA	NA	NA	NA	NA	NA	NA	NA	1852	183.311883	10.625098	1	6246	3	12300338	TRUE	TRUE	TRUE	TRUE	TRUE	TRUE	TRUE	TRUE	TRUE	NA	0.47706636713958456	TRUE	TRUE	TRUE	TRUE	Targeted assembly
PHA001773	BGN:DDB	Carex atrofusca	Cyperaceae	Carex	241197	13398	4609	BGN	DDB	CNS	phyloalps	Silicagel	3428574	77	391	356.618228	143.873803	NA	NA	NA	NA	NA	NA	NA	NA	NA	174	347.240592	148.903964	1	7446	3	3802829	TRUE	TRUE	TRUE	TRUE	TRUE	TRUE	TRUE	FALSE	FALSE	NA	0.24537936142002437	TRUE	TRUE	TRUE	TRUE	Targeted assembly
PHA001776	BGN:BP	Carex baldensis	Cyperaceae	Carex	442460	13398	4609	BGN	BP	CNS	phyloalps	Silicagel	1909614	85	108	401.027467	150.402818	NA	NA	NA	NA	NA	NA	NA	NA	NA	62	394.626057	176.319389	1	9029	3	2114650	TRUE	TRUE	TRUE	TRUE	TRUE	TRUE	TRUE	TRUE	TRUE	NA	0.17243953028018782	TRUE	TRUE	TRUE	TRUE	Targeted assembly
PHA001778	BGN:LQA	Carex bicolor	Cyperaceae	Carex	241199	13398	4609	BGN	LQA	CNS	phyloalps	Silicagel	3228342	99	282	374.634054	113.076617	NA	NA	NA	NA	NA	NA	NA	NA	NA	484	376.085604	133.35916	1	7894	3	3477250	TRUE	TRUE	TRUE	TRUE	TRUE	TRUE	TRUE	TRUE	TRUE	NA	0.5977199579364406	TRUE	TRUE	TRUE	TRUE	Targeted assembly
PHA001780	BGN:DDC	Carex bohemica	Cyperaceae	Carex	140792	13398	4609	BGN	DDC	CNS	phyloalps	Silicagel	5467142	91	476	364.416689	136.440994	NA	NA	NA	NA	NA	NA	NA	NA	NA	781	355.993916	130.432034	1	8153	3	6049939	TRUE	TRUE	TRUE	TRUE	TRUE	TRUE	TRUE	TRUE	TRUE	NA	0.6399362825169946	TRUE	TRUE	TRUE	TRUE	Targeted assembly
PHA001785	BGN:LPV	Carex brachystachys	Cyperaceae	Carex	241201	13398	4609	BGN	LPV	CNS	phyloalps	Silicagel	4513870	99	73	380.90562	120.116057	NA	NA	NA	NA	NA	NA	NA	NA	NA	351	387.047433	118.561403	1	7930	3	4910667	TRUE	TRUE	TRUE	TRUE	TRUE	TRUE	TRUE	TRUE	TRUE	NA	0.3114340305043626	TRUE	TRUE	TRUE	TRUE	Targeted assembly
PHA001787	BGN:IFG	Carex brevicollis	Cyperaceae	Carex	140793	13398	4609	BGN	IFG	CNS	phyloalps	Silicagel	3684132	95	228	405.144843	137.388459	NA	NA	NA	NA	NA	NA	NA	NA	NA	333	403.565702	135.714056	1	6887	3	4080578	TRUE	TRUE	TRUE	TRUE	TRUE	TRUE	TRUE	TRUE	TRUE	NA	0.3276314118009487	TRUE	TRUE	TRUE	TRUE	Targeted assembly
PHA001790	BGN:ASH	Carex brizoides	Cyperaceae	Carex	240677	13398	4609	BGN	ASH	CNS	phyloalps	Silicagel	4288156	81	126	296.181439	153.508919	NA	NA	NA	NA	NA	NA	NA	NA	NA	219	315.129794	153.960645	1	6140	3	4748606	TRUE	TRUE	TRUE	TRUE	TRUE	TRUE	TRUE	TRUE	TRUE	NA	0.193565028193246	TRUE	TRUE	TRUE	TRUE	Targeted assembly
PHA001791	BGN:GIE	Carex brunnescens brunnescens	Cyperaceae	Carex	912393	13398	4609	BGN	GIE	CNS	phyloalps	Silicagel	2758374	95	127	384.164642	152.619771	10	FALSE	23913	13	0	12	TRUE	FALSE	FALSE	295	390.935842	161.038548	1	10001	3	3053285	TRUE	TRUE	TRUE	TRUE	TRUE	TRUE	TRUE	FALSE	FALSE	3.674957077115568	0.5629355707765746	TRUE	TRUE	TRUE	TRUE	Global assembly
PHA001796	BGN:FME	Carex buxbaumii	Cyperaceae	Carex	241202	13398	4609	BGN	FME	CNS	phyloalps	Silicagel	4139733	89	50	391.196924	150.426694	NA	NA	NA	NA	NA	NA	NA	NA	NA	326	363.642098	144.361477	1	6994	3	4582810	TRUE	TRUE	TRUE	TRUE	TRUE	TRUE	TRUE	TRUE	TRUE	NA	0.30942179012646903	TRUE	TRUE	TRUE	TRUE	Targeted assembly
PHA001798	BGN:DDD	Carex canescens	Cyperaceae	Carex	140796	13398	4609	BGN	DDD	CNS	phyloalps	Silicagel	5671178	89	558	386.268882	155.647686	NA	NA	NA	NA	NA	NA	NA	NA	NA	678	368.813946	154.941897	1	8070	3	6282005	TRUE	TRUE	TRUE	TRUE	TRUE	TRUE	TRUE	TRUE	TRUE	NA	0.5420133052752478	TRUE	TRUE	TRUE	TRUE	Targeted assembly
PHA001799	BGN:DSN	Carex capillaris	Cyperaceae	Carex	241203	13398	4609	BGN	DSN	CNS	phyloalps	Silicagel	4520130	89	518	373.257597	140.974543	NA	NA	NA	NA	NA	NA	NA	NA	NA	109	362.111878	129.606992	1	6632	3	5001189	TRUE	TRUE	TRUE	TRUE	TRUE	TRUE	TRUE	TRUE	TRUE	NA	0.08984627741515935	TRUE	TRUE	TRUE	TRUE	Targeted assembly
PHA001805	BGN:DDE	Carex caryophyllea	Cyperaceae	Carex	502401	13398	4609	BGN	DDE	CNS	phyloalps	Silicagel	5291122	91	237	343.463926	135.094321	NA	NA	NA	NA	NA	NA	NA	NA	NA	152	327.609845	126.400365	1	6195	3	5867392	TRUE	TRUE	TRUE	TRUE	TRUE	TRUE	TRUE	TRUE	TRUE	NA	0.09778353539846849	TRUE	TRUE	TRUE	TRUE	Targeted assembly
PHA001806	BGN:IRR	Carex cespitosa	Cyperaceae	Carex	910631	13398	4609	BGN	IRR	CNS	phyloalps	Silicagel	2403740	93	252	362.995433	126.172992	NA	NA	NA	NA	NA	NA	NA	NA	NA	168	379.206424	129.982472	1	6675	3	2666630	TRUE	TRUE	TRUE	TRUE	TRUE	TRUE	FALSE	TRUE	TRUE	NA	0.2508188180944909	TRUE	TRUE	TRUE	TRUE	Targeted assembly
PHA001807	BGN:DDF	Carex chordorrhiza	Cyperaceae	Carex	240692	13398	4609	BGN	DDF	CNS	phyloalps	Silicagel	4388712	87	272	411.21912	167.14455	NA	NA	NA	NA	NA	NA	NA	NA	NA	688	410.030555	174.567989	1	8402	3	4871853	TRUE	TRUE	TRUE	TRUE	TRUE	TRUE	FALSE	FALSE	FALSE	NA	0.7569806619670028	TRUE	TRUE	TRUE	TRUE	Targeted assembly
PHA001808	BGN:EST	Carex curvula curvula	Cyperaceae	Carex	475880	13398	4609	BGN	EST	CNS	phyloalps	Silicagel	4918209	87	299	420.041274	162.615614	NA	NA	NA	NA	NA	NA	NA	NA	NA	516	390.335927	173.786505	1	7268	3	5446949	TRUE	TRUE	TRUE	TRUE	TRUE	TRUE	TRUE	FALSE	FALSE	NA	0.43823634396880706	TRUE	TRUE	TRUE	TRUE	Targeted assembly
PHA001813	BGN:BQ	Carex curvula rosae	Cyperaceae	Carex	502408	13398	4609	BGN	BQ	CNS	phyloalps	Silicagel	2096506	87	145	396.77423	142.462916	NA	NA	NA	NA	NA	NA	NA	NA	NA	329	385.207446	141.179817	1	7456	3	2323237	TRUE	TRUE	TRUE	TRUE	TRUE	TRUE	FALSE	FALSE	FALSE	NA	0.6724444900448542	TRUE	TRUE	TRUE	TRUE	Targeted assembly
PHA001815	BGN:BR	Carex davalliana	Cyperaceae	Carex	240674	13398	4609	BGN	BR	CNS	phyloalps	Silicagel	5213783	91	NA	NA	NA	NA	NA	NA	NA	NA	NA	NA	NA	NA	NA	NA	NA	NA	NA	NA	5774984	NA	NA	NA	NA	NA	NA	NA	NA	NA	NA	NA	TRUE	TRUE	TRUE	TRUE	Targeted assembly
PHA001820	BGN:DDG	Carex demissa	Cyperaceae	Carex	241204	13398	4609	BGN	DDG	CNS	phyloalps	Silicagel	3808741	77	215	370.835875	139.765138	NA	NA	NA	NA	NA	NA	NA	NA	NA	277	346.88844	133.386939	1	6123	3	4229854	TRUE	TRUE	TRUE	TRUE	TRUE	TRUE	TRUE	FALSE	FALSE	NA	0.28916243062860014	TRUE	TRUE	TRUE	TRUE	Targeted assembly
PHA001822	BGN:DDH	Carex depauperata	Cyperaceae	Carex	234461	13398	4609	BGN	DDH	CNS	phyloalps	Silicagel	3646346	87	NA	NA	NA	NA	NA	NA	NA	NA	NA	NA	NA	NA	222	306.525722	98.69798	1	7537	3	4048443	TRUE	TRUE	TRUE	TRUE	TRUE	TRUE	NA	NA	NA	NA	0.2637207882574255	TRUE	TRUE	TRUE	TRUE	Targeted assembly
PHA001825	BGN:DDI	Carex diandra	Cyperaceae	Carex	140803	13398	4609	BGN	DDI	CNS	phyloalps	Silicagel	3405950	77	175	369.355331	141.227405	15	FALSE	NA	23	0	20	TRUE	TRUE	FALSE	314	351.369352	138.186574	1	8182	3	3775306	TRUE	TRUE	TRUE	TRUE	TRUE	TRUE	TRUE	FALSE	FALSE	5.059811773247085	0.4898128046735631	TRUE	TRUE	TRUE	TRUE	Global assembly
PHA001826	BGN:MSI	Carex digitata	Cyperaceae	Carex	140805	13398	4609	BGN	MSI	CNS	phyloalps	Silicagel	5190875	99	153	296.158072	113.182705	1	TRUE	136332	83	8	38	TRUE	TRUE	TRUE	547	362.3302	127.734607	1	6313	3	5755014	TRUE	TRUE	TRUE	TRUE	TRUE	TRUE	NA	NA	NA	2.0294739238655244	0.33598303939046104	NA	NA	TRUE	TRUE	Global assembly
PHA009942	BGN:BS	Carex digitata	Cyperaceae	Carex	140805	13398	4609	BGN	BS	CNS	phyloalps	Silicagel	5626663	81	153	296.158072	113.182705	1	TRUE	136332	83	8	38	TRUE	TRUE	TRUE	547	362.3302	127.734607	1	6313	3	6247820	TRUE	TRUE	TRUE	TRUE	TRUE	TRUE	TRUE	TRUE	TRUE	2.288354571795041	0.37884119386482923	NA	NA	TRUE	TRUE	Global assembly
PHA009942	BGN:KQQ	Carex digitata	Cyperaceae	Carex	140805	13398	4609	BGN	KQQ	CNS	phyloalps	Silicagel	3889907	77	153	296.158072	113.182705	1	TRUE	136332	83	8	38	TRUE	TRUE	TRUE	547	362.3302	127.734607	1	6313	3	4317386	TRUE	TRUE	TRUE	TRUE	TRUE	TRUE	NA	NA	NA	3.4820042554417694	0.5764520347645342	NA	NA	TRUE	TRUE	Global assembly
PHA001828	BGN:DDK	Carex dioica	Cyperaceae	Carex	111420	13398	4609	BGN	DDK	CNS	phyloalps	Silicagel	5042213	87	272	405.916191	164.787458	NA	NA	NA	NA	NA	NA	NA	NA	NA	296	389.174884	162.235039	1	7359	3	5594316	TRUE	TRUE	TRUE	TRUE	TRUE	TRUE	FALSE	TRUE	TRUE	NA	0.24827905169197842	TRUE	TRUE	TRUE	TRUE	Targeted assembly
PHA001829	BGN:GFQ	Carex distachya	Cyperaceae	Carex	768164	13398	4609	BGN	GFQ	CNS	phyloalps	Silicagel	2665103	95	176	357.916428	134.186912	NA	NA	NA	NA	NA	NA	NA	NA	NA	390	347.466592	128.756387	1	7017	3	2951968	TRUE	TRUE	TRUE	TRUE	TRUE	TRUE	TRUE	TRUE	TRUE	NA	0.5404412433393262	TRUE	TRUE	TRUE	TRUE	Targeted assembly
PHA001831	BGN:DLT	Carex distans	Cyperaceae	Carex	241205	13398	4609	BGN	DLT	CNS	phyloalps	Silicagel	4158989	77	130	367.483788	173.788177	NA	NA	NA	NA	NA	NA	NA	NA	NA	277	371.417736	177.222082	1	7095	3	4605990	TRUE	TRUE	TRUE	TRUE	TRUE	TRUE	FALSE	FALSE	FALSE	NA	0.30684826803547	TRUE	TRUE	TRUE	TRUE	Targeted assembly
PHA001833	BGN:DDL	Carex disticha	Cyperaceae	Carex	240695	13398	4609	BGN	DDL	CNS	phyloalps	Silicagel	4696409	89	511	399.826938	156.425982	NA	NA	NA	NA	NA	NA	NA	NA	NA	696	379.609676	149.451869	1	7279	3	5200938	TRUE	TRUE	TRUE	TRUE	TRUE	TRUE	TRUE	TRUE	TRUE	NA	0.606031286141572	TRUE	TRUE	TRUE	TRUE	Targeted assembly
PHA001834	BGN:IDR	Carex divisa	Cyperaceae	Carex	140806	13398	4609	BGN	IDR	CNS	phyloalps	Silicagel	4449823	95	200	412.284144	143.249846	NA	NA	NA	NA	NA	NA	NA	NA	NA	617	412.309009	143.180937	1	7502	3	4939324	TRUE	TRUE	TRUE	TRUE	TRUE	TRUE	TRUE	TRUE	TRUE	NA	0.5474770096414361	TRUE	TRUE	TRUE	TRUE	Targeted assembly
PHA001835	BGN:BVV	Carex divulsa	Cyperaceae	Carex	240680	13398	4609	BGN	BVV	CNS	phyloalps	Silicagel	3736649	93	190	422.363369	151.940778	NA	NA	NA	NA	NA	NA	NA	NA	NA	197	408.192537	146.702351	1	6994	3	4132003	TRUE	TRUE	TRUE	TRUE	TRUE	TRUE	TRUE	TRUE	TRUE	NA	0.1982424267281722	TRUE	TRUE	TRUE	TRUE	Targeted assembly
PHA001839	BGN:BT	Carex echinata	Cyperaceae	Carex	234467	13398	4609	BGN	BT	CNS	phyloalps	Silicagel	5001208	89	187	320.859091	137.292456	12	FALSE	NA	19	0	15	TRUE	TRUE	FALSE	667	330.288594	136.057603	1	8311	3	5539165	TRUE	TRUE	TRUE	TRUE	TRUE	TRUE	FALSE	FALSE	FALSE	3.1856788231423963	0.6227076437209175	TRUE	TRUE	TRUE	TRUE	Global assembly
PHA001840	BGN:IDS	Carex elata	Cyperaceae	Carex	241206	13398	4609	BGN	IDS	CNS	phyloalps	Silicagel	6099188	95	245	354.661069	130.973102	NA	NA	NA	NA	NA	NA	NA	NA	NA	394	375.038657	134.744049	1	7035	3	6775275	TRUE	TRUE	TRUE	TRUE	TRUE	TRUE	FALSE	FALSE	FALSE	NA	0.23918541978133206	TRUE	TRUE	TRUE	TRUE	Targeted assembly
PHA001842	BGN:MAS	Carex elongata	Cyperaceae	Carex	240685	13398	4609	BGN	MAS	CNS	phyloalps	Silicagel	4198145	99	153	278.235438	114.028661	NA	NA	NA	NA	NA	NA	NA	NA	NA	396	298.853426	116.489426	1	7262	3	4618497	TRUE	TRUE	TRUE	TRUE	TRUE	TRUE	TRUE	TRUE	TRUE	NA	0.34596232383588466	TRUE	TRUE	TRUE	TRUE	Targeted assembly
PHA001844	BGN:DDM	Carex ericetorum	Cyperaceae	Carex	140809	13398	4609	BGN	DDM	CNS	phyloalps	Silicagel	4487985	77	165	319.907571	115.298454	NA	NA	NA	NA	NA	NA	NA	NA	NA	284	313.204401	111.495727	1	6014	3	4972289	TRUE	TRUE	TRUE	TRUE	TRUE	TRUE	FALSE	TRUE	TRUE	NA	0.24712099632136128	TRUE	TRUE	TRUE	TRUE	Targeted assembly
PHA001845	BGN:INN	Carex ferruginea austroalpina	Cyperaceae	Carex	241198	13398	4609	BGN	INN	CNS	phyloalps	Silicagel	3461613	95	153	363.081322	123.216247	NA	NA	NA	NA	NA	NA	NA	NA	NA	143	364.218762	121.380976	1	6685	3	3835062	TRUE	TRUE	TRUE	TRUE	TRUE	TRUE	NA	NA	NA	NA	0.14534675324084922	TRUE	TRUE	TRUE	TRUE	Targeted assembly
PHA001848	BGN:ASI	Carex ferruginea ferruginea	Cyperaceae	Carex	241208	13398	4609	BGN	ASI	CNS	phyloalps	Silicagel	5447984	85	130	338.369119	144.306866	NA	NA	NA	NA	NA	NA	NA	NA	NA	226	315.059666	130.121455	1	6173	3	6049504	TRUE	TRUE	TRUE	TRUE	TRUE	TRUE	TRUE	TRUE	TRUE	NA	0.15063294649047082	TRUE	TRUE	TRUE	TRUE	Targeted assembly
PHA001850	BGN:CLL	Carex ferruginea tendae	Cyperaceae	Carex	241198	13398	4609	BGN	CLL	CNS	phyloalps	Silicagel	4580707	87	295	318.568102	126.434389	NA	NA	NA	NA	NA	NA	NA	NA	NA	394	306.469346	120.271335	1	10055	3	5089299	TRUE	TRUE	FALSE	TRUE	TRUE	FALSE	TRUE	TRUE	TRUE	NA	0.4970459448902669	TRUE	TRUE	TRUE	TRUE	Targeted assembly
PHA001851	BGN:FEH	Carex fimbriata	Cyperaceae	Carex	502412	13398	4609	BGN	FEH	CNS	phyloalps	Silicagel	4900750	91	310	357.480633	139.201742	NA	NA	NA	NA	NA	NA	NA	NA	NA	252	340.960875	133.617895	1	6857	3	5435873	TRUE	TRUE	TRUE	TRUE	TRUE	TRUE	TRUE	TRUE	TRUE	NA	0.19373172866005595	TRUE	TRUE	TRUE	TRUE	Targeted assembly
PHA001854	BGN:BV	Carex firma	Cyperaceae	Carex	140813	13398	4609	BGN	BV	CNS	phyloalps	Silicagel	4492050	85	125	334.061866	131.48971	NA	NA	NA	NA	NA	NA	NA	NA	NA	185	324.141402	122.789689	1	6803	3	4978403	TRUE	TRUE	TRUE	TRUE	TRUE	TRUE	TRUE	TRUE	TRUE	NA	0.16480815453706776	TRUE	TRUE	TRUE	TRUE	Targeted assembly
PHA001855	BGN:CA	Carex flacca	Cyperaceae	Carex	140814	13398	4609	BGN	CA	CNS	phyloalps	Silicagel	2143675	85	85	380.909396	136.071314	NA	NA	NA	NA	NA	NA	NA	NA	NA	83	368.740339	133.251953	1	6014	3	2376613	TRUE	TRUE	TRUE	TRUE	TRUE	TRUE	TRUE	TRUE	TRUE	NA	0.136972584875204	TRUE	TRUE	TRUE	TRUE	Targeted assembly
PHA001858	BGN:FBC	Carex flacca claviformis	Cyperaceae	Carex	140814	13398	4609	BGN	FBC	CNS	phyloalps	Silicagel	7446641	97	726	351.575155	131.29439	NA	NA	NA	NA	NA	NA	NA	NA	NA	425	328.335684	125.810212	1	9293	2	8102119	TRUE	TRUE	TRUE	FALSE	TRUE	FALSE	TRUE	TRUE	TRUE	NA	0.27339005987612125	TRUE	TRUE	TRUE	TRUE	Targeted assembly
PHA001860	BGN:DDN	Carex flava	Cyperaceae	Carex	140816	13398	4609	BGN	DDN	CNS	phyloalps	Silicagel	4863865	95	NA	NA	NA	NA	NA	NA	NA	NA	NA	NA	NA	NA	442	386.297703	144.909518	1	6588	3	5364486	TRUE	TRUE	TRUE	TRUE	TRUE	TRUE	NA	NA	NA	NA	0.3150944448715709	TRUE	TRUE	TRUE	TRUE	Targeted assembly
PHA001861	BGN:IFH	Carex flava var alpina	Cyperaceae	Carex	1088034	13398	4609	BGN	IFH	CNS	phyloalps	Silicagel	5457356	97	774	370.280345	130.484057	NA	NA	NA	NA	NA	NA	NA	NA	NA	281	367.907626	131.096	1	6460	3	6024555	TRUE	TRUE	TRUE	TRUE	TRUE	TRUE	FALSE	FALSE	FALSE	NA	0.17145684300746278	TRUE	TRUE	TRUE	TRUE	Targeted assembly
PHA001864	BGN:CB	Carex foetida	Cyperaceae	Carex	240675	13398	4609	BGN	CB	CNS	phyloalps	Silicagel	2192983	85	173	392.914974	149.21934	NA	NA	NA	NA	NA	NA	NA	NA	NA	370	375.722011	149.029663	1	7514	3	2430295	TRUE	TRUE	TRUE	TRUE	TRUE	TRUE	TRUE	TRUE	TRUE	NA	0.7457422150559306	TRUE	TRUE	TRUE	TRUE	Targeted assembly
PHA001865	BGN:DSP	Carex frigida	Cyperaceae	Carex	241209	13398	4609	BGN	DSP	CNS	phyloalps	Silicagel	5085921	87	492	342.467011	140.669074	NA	NA	NA	NA	NA	NA	NA	NA	NA	598	340.935032	135.833865	1	7042	3	5630203	TRUE	TRUE	TRUE	TRUE	TRUE	TRUE	TRUE	TRUE	TRUE	NA	0.47585906450285054	TRUE	TRUE	TRUE	TRUE	Targeted assembly
PHA001869	BGN:ASK	Carex fritschii	Cyperaceae	Carex	1532316	13398	4609	BGN	ASK	CNS	phyloalps	Silicagel	5893106	83	525	341.380938	151.89404	NA	NA	NA	NA	NA	NA	NA	NA	NA	379	333.275151	145.06983	1	6449	3	6547533	TRUE	TRUE	TRUE	TRUE	TRUE	TRUE	TRUE	TRUE	TRUE	NA	0.2498499379910524	TRUE	TRUE	TRUE	TRUE	Targeted assembly
PHA001872	BGN:MSB	Carex glacialis	Cyperaceae	Carex	312744	13398	4609	BGN	MSB	CNS	phyloalps	Silicagel	21222729	99	2679	363.856847	127.97317	NA	NA	NA	NA	NA	NA	NA	NA	NA	1038	367.610421	127.895087	1	7439	3	23254065	TRUE	TRUE	TRUE	TRUE	TRUE	TRUE	NA	NA	NA	NA	0.18375767762663292	TRUE	TRUE	TRUE	TRUE	Targeted assembly
PHA001874	BGN:ASL	Carex guestphalica	Cyperaceae	Carex	240680	13398	4609	BGN	ASL	CNS	phyloalps	Silicagel	3585919	89	209	394.696062	150.359708	26	FALSE	NA	72	3	48	TRUE	TRUE	TRUE	177	379.500661	150.43947	1	7251	3	3979554	TRUE	TRUE	TRUE	TRUE	TRUE	TRUE	TRUE	TRUE	TRUE	4.965707222166618	0.2010715815093375	TRUE	TRUE	TRUE	TRUE	Global assembly
PHA001875	BGN:ANH	Carex halleriana	Cyperaceae	Carex	529425	13398	4609	BGN	ANH	CNS	phyloalps	Silicagel	4723217	85	340	367.603564	145.566811	NA	NA	NA	NA	NA	NA	NA	NA	NA	236	336.428457	133.377649	1	6658	3	5230591	TRUE	TRUE	TRUE	TRUE	TRUE	TRUE	TRUE	TRUE	TRUE	NA	0.1956901533051582	TRUE	TRUE	TRUE	TRUE	Targeted assembly
PHA001877	BGN:GPH	Carex hartmanii	Cyperaceae	Carex	502415	13398	4609	BGN	GPH	CNS	phyloalps	Silicagel	4266207	85	111	351.25156	129.7997	NA	NA	NA	NA	NA	NA	NA	NA	NA	176	342.356964	124.683196	1	6171	3	4725427	TRUE	TRUE	TRUE	TRUE	TRUE	TRUE	TRUE	FALSE	FALSE	NA	0.1497536336141214	TRUE	TRUE	TRUE	TRUE	Targeted assembly
PHA001879	BGN:DDP	Carex heleonastes	Cyperaceae	Carex	240690	13398	4609	BGN	DDP	CNS	phyloalps	Silicagel	3655522	79	255	360.669566	131.134485	NA	NA	NA	NA	NA	NA	NA	NA	NA	585	355.377905	142.270498	1	8243	3	4052994	TRUE	TRUE	TRUE	TRUE	TRUE	TRUE	TRUE	FALSE	FALSE	NA	0.8349004151645203	TRUE	TRUE	TRUE	TRUE	Targeted assembly
PHA001881	BGN:CC	Carex hirta	Cyperaceae	Carex	15193	13398	4609	BGN	CC	CNS	phyloalps	Silicagel	4257130	87	207	307.154433	128.009787	NA	NA	NA	NA	NA	NA	NA	NA	NA	751	321.456614	137.588987	1	7759	3	4715463	TRUE	TRUE	TRUE	TRUE	TRUE	TRUE	TRUE	FALSE	FALSE	NA	0.7866463432233539	TRUE	TRUE	TRUE	TRUE	Targeted assembly
PHA001882	BGN:KMA	Carex hispida	Cyperaceae	Carex	241211	13398	4609	BGN	KMA	CNS	phyloalps	Silicagel	3989470	77	93	372.758399	131.715284	NA	NA	NA	NA	NA	NA	NA	NA	NA	427	335.063368	120.620222	1	6066	3	4428694	TRUE	TRUE	TRUE	TRUE	TRUE	TRUE	TRUE	TRUE	TRUE	NA	0.4215939369481068	TRUE	TRUE	TRUE	TRUE	Targeted assembly
PHA001884	BGN:MAN	Carex hordeistichos	Cyperaceae	Carex	1532317	13398	4609	BGN	MAN	CNS	phyloalps	Silicagel	4624527	99	477	266.166931	112.941316	NA	NA	NA	NA	NA	NA	NA	NA	NA	673	281.920058	108.103234	1	7511	3	5045020	TRUE	TRUE	TRUE	TRUE	TRUE	TRUE	TRUE	FALSE	FALSE	NA	0.5520524181459667	TRUE	TRUE	TRUE	TRUE	Targeted assembly
PHA001886	BGN:DDQ	Carex hostiana	Cyperaceae	Carex	13399	13398	4609	BGN	DDQ	CNS	phyloalps	Silicagel	4128227	85	433	423.650989	163.22257	NA	NA	NA	NA	NA	NA	NA	NA	NA	527	412.035241	183.036218	1	7250	3	4583516	TRUE	TRUE	TRUE	TRUE	TRUE	TRUE	FALSE	TRUE	TRUE	NA	0.5444225814132798	TRUE	TRUE	TRUE	TRUE	Targeted assembly
PHA001887	BGN:BET	Carex humilis	Cyperaceae	Carex	140822	13398	4609	BGN	BET	CNS	phyloalps	Silicagel	5028171	81	427	361.176776	149.2895	NA	NA	NA	NA	NA	NA	NA	NA	NA	217	359.713554	150.721979	1	8769	3	5575894	TRUE	TRUE	TRUE	TRUE	TRUE	TRUE	TRUE	TRUE	TRUE	NA	0.23360640737217628	TRUE	TRUE	TRUE	TRUE	Targeted assembly
PHA001890	BGN:IRS	Carex juncella	Cyperaceae	Carex	1532318	13398	4609	BGN	IRS	CNS	phyloalps	Silicagel	2798337	93	162	386.733922	133.09422	NA	NA	NA	NA	NA	NA	NA	NA	NA	310	393.732222	134.629785	1	5987	3	3102416	TRUE	TRUE	TRUE	TRUE	TRUE	TRUE	TRUE	TRUE	TRUE	NA	0.3565808311626989	TRUE	TRUE	TRUE	TRUE	Targeted assembly
PHA001895	BGN:LQS	Carex lachenalii	Cyperaceae	Carex	240688	13398	4609	BGN	LQS	CNS	phyloalps	Silicagel	3937095	99	391	418.351493	142.421364	NA	NA	NA	NA	NA	NA	NA	NA	NA	426	415.571515	132.565369	1	7295	3	4315038	TRUE	TRUE	TRUE	TRUE	TRUE	TRUE	TRUE	TRUE	TRUE	NA	0.39865187480370756	TRUE	TRUE	TRUE	TRUE	Targeted assembly
PHA001897	BGN:CD	Carex lasiocarpa	Cyperaceae	Carex	241213	13398	4609	BGN	CD	CNS	phyloalps	Silicagel	2331005	83	186	399.375932	145.418076	NA	NA	NA	NA	NA	NA	NA	NA	NA	207	384.748309	141.065377	1	6845	3	2584344	TRUE	TRUE	TRUE	TRUE	TRUE	TRUE	TRUE	FALSE	FALSE	NA	0.36617821626811103	TRUE	TRUE	TRUE	TRUE	Targeted assembly
PHA001900	BGN:CE	Carex lepidocarpa	Cyperaceae	Carex	241214	13398	4609	BGN	CE	CNS	phyloalps	Silicagel	3072227	85	279	375.506644	137.621178	NA	NA	NA	NA	NA	NA	NA	NA	NA	581	375.700418	155.87543	1	7517	3	3401819	TRUE	TRUE	TRUE	TRUE	TRUE	TRUE	FALSE	FALSE	FALSE	NA	0.836215974313632	TRUE	TRUE	TRUE	TRUE	Targeted assembly
PHA001902	BGN:CF	Carex leporina	Cyperaceae	Carex	372273	13398	4609	BGN	CF	CNS	phyloalps	Silicagel	3339881	89	96	346.458921	131.887047	17	FALSE	NA	46	4	38	TRUE	TRUE	TRUE	248	354.29432	128.844339	1	7167	3	3697553	TRUE	TRUE	TRUE	TRUE	TRUE	TRUE	TRUE	TRUE	TRUE	2.4489253063578	0.298977213441659	TRUE	TRUE	TRUE	TRUE	Global assembly
PHA001905	BGN:CG	Carex limosa	Cyperaceae	Carex	140829	13398	4609	BGN	CG	CNS	phyloalps	Silicagel	2838526	85	80	380.43504	135.340523	NA	NA	NA	NA	NA	NA	NA	NA	NA	129	365.92868	128.056987	1	8700	3	3150878	TRUE	TRUE	FALSE	TRUE	TRUE	FALSE	TRUE	TRUE	TRUE	NA	0.23257721457835343	TRUE	TRUE	TRUE	TRUE	Targeted assembly
PHA001907	BGN:CHR	Carex liparocarpos	Cyperaceae	Carex	241215	13398	4609	BGN	CHR	CNS	phyloalps	Silicagel	3207042	89	301	447.213918	188.507358	NA	NA	NA	NA	NA	NA	NA	NA	NA	564	432.114154	185.491291	1	8527	3	3554463	TRUE	TRUE	TRUE	TRUE	TRUE	TRUE	TRUE	TRUE	TRUE	NA	0.8424627688524401	TRUE	TRUE	TRUE	TRUE	Targeted assembly
PHA001909	BGN:GSR	Carex mairei	Cyperaceae	Carex	241218	13398	4609	BGN	GSR	CNS	phyloalps	Silicagel	6663782	81	253	362.411068	129.667106	NA	NA	NA	NA	NA	NA	NA	NA	NA	526	354.423628	128.330214	1	7720	3	7399369	TRUE	TRUE	TRUE	TRUE	TRUE	TRUE	TRUE	FALSE	FALSE	NA	0.3761553550147074	TRUE	TRUE	TRUE	TRUE	Targeted assembly
PHA001912	BGN:GNE	Carex maritima	Cyperaceae	Carex	240694	13398	4609	BGN	GNE	CNS	phyloalps	Silicagel	3920942	81	388	413.560366	140.197185	NA	NA	NA	NA	NA	NA	NA	NA	NA	235	405.340221	136.52108	1	7565	3	4339699	TRUE	TRUE	TRUE	TRUE	TRUE	TRUE	TRUE	TRUE	TRUE	NA	0.27987967567708016	TRUE	TRUE	TRUE	TRUE	Targeted assembly
PHA001915	BGN:IRT	Carex michelii	Cyperaceae	Carex	1532319	13398	4609	BGN	IRT	CNS	phyloalps	Silicagel	2610284	89	211	408.513106	143.552402	NA	NA	NA	NA	NA	NA	NA	NA	NA	305	410.51348	144.614843	1	6661	3	2895399	TRUE	TRUE	TRUE	TRUE	TRUE	TRUE	TRUE	TRUE	TRUE	NA	0.43725170272487807	TRUE	TRUE	TRUE	TRUE	Targeted assembly
PHA001917	BGN:FBD	Carex microglochin	Cyperaceae	Carex	234725	13398	4609	BGN	FBD	CNS	phyloalps	Silicagel	5096269	87	389	427.581769	170.01526	NA	NA	NA	NA	NA	NA	NA	NA	NA	826	397.584401	165.598495	1	6945	3	5659081	TRUE	TRUE	TRUE	TRUE	TRUE	TRUE	TRUE	FALSE	FALSE	NA	0.646920190112576	TRUE	TRUE	TRUE	TRUE	Targeted assembly
PHA001920	BGN:CH	Carex montana	Cyperaceae	Carex	140837	13398	4609	BGN	CH	CNS	phyloalps	Silicagel	1956051	85	71	419.036788	151.051774	NA	NA	NA	NA	NA	NA	NA	NA	NA	209	399.879511	148.0935	1	8344	3	2173308	TRUE	TRUE	TRUE	TRUE	TRUE	TRUE	TRUE	FALSE	FALSE	NA	0.5244347803153334	TRUE	TRUE	TRUE	TRUE	Targeted assembly
PHA001921	BGN:INP	Carex mucronata	Cyperaceae	Carex	241219	13398	4609	BGN	INP	CNS	phyloalps	Silicagel	3507345	97	57	342.148447	122.593387	NA	NA	NA	NA	NA	NA	NA	NA	NA	78	352.359701	127.507523	1	7989	2	3873756	TRUE	TRUE	TRUE	FALSE	TRUE	FALSE	NA	NA	NA	NA	0.09158130052642251	TRUE	TRUE	TRUE	TRUE	Targeted assembly
PHA001924	BGN:CHS	Carex nigra	Cyperaceae	Carex	234464	13398	4609	BGN	CHS	CNS	phyloalps	Silicagel	3868037	93	384	410.17328	153.518724	NA	NA	NA	NA	NA	NA	NA	NA	NA	372	375.272055	139.651439	1	6963	3	4288049	TRUE	TRUE	TRUE	TRUE	TRUE	TRUE	FALSE	FALSE	FALSE	NA	0.3600275798809577	TRUE	TRUE	TRUE	TRUE	Targeted assembly
PHA001926	BGN:DDR	Carex norvegica norvegica	Cyperaceae	Carex	241220	13398	4609	BGN	DDR	CNS	phyloalps	Silicagel	4958941	83	551	323.311224	114.446487	NA	NA	NA	NA	NA	NA	NA	NA	NA	459	321.957581	110.76112	1	7476	3	5507906	TRUE	TRUE	TRUE	TRUE	TRUE	TRUE	FALSE	TRUE	TRUE	NA	0.41685493659726514	TRUE	TRUE	TRUE	TRUE	Targeted assembly
PHA001928	BGN:LTV	Carex ornithopoda	Cyperaceae	Carex	241222	13398	4609	BGN	LTV	CNS	phyloalps	Silicagel	5630034	99	659	282.595052	112.037535	NA	NA	NA	NA	NA	NA	NA	NA	NA	295	293.939817	106.125532	1	7059	3	6210149	TRUE	TRUE	TRUE	TRUE	TRUE	TRUE	TRUE	TRUE	TRUE	NA	0.1868052123610083	TRUE	TRUE	TRUE	TRUE	Targeted assembly
PHA001932	BGN:EVL	Carex ornithopoda elongata	Cyperaceae	Carex	241223	13398	4609	BGN	EVL	CNS	phyloalps	Silicagel	5883094	87	959	415.092311	160.921112	NA	NA	NA	NA	NA	NA	NA	NA	NA	307	379.815928	158.845733	1	8178	3	6513717	TRUE	TRUE	FALSE	TRUE	TRUE	FALSE	TRUE	TRUE	TRUE	NA	0.24526210188040512	TRUE	TRUE	TRUE	TRUE	Targeted assembly
PHA001934	BGN:MAL	Carex ornithopodioides	Cyperaceae	Carex	241223	13398	4609	BGN	MAL	CNS	phyloalps	Silicagel	4129200	99	954	254.256219	107.142958	NA	NA	NA	NA	NA	NA	NA	NA	NA	298	286.075201	110.387741	1	6821	3	4529870	TRUE	TRUE	TRUE	TRUE	TRUE	TRUE	TRUE	TRUE	TRUE	NA	0.24861836420976205	TRUE	TRUE	TRUE	TRUE	Targeted assembly
PHA001937	BGN:CI	Carex otrubae	Cyperaceae	Carex	140839	13398	4609	BGN	CI	CNS	phyloalps	Silicagel	3735878	91	220	373.036369	139.404376	NA	NA	NA	NA	NA	NA	NA	NA	NA	320	368.604937	143.748486	1	6972	3	4146598	TRUE	TRUE	TRUE	TRUE	TRUE	TRUE	TRUE	TRUE	TRUE	NA	0.3281279939671889	TRUE	TRUE	TRUE	TRUE	Targeted assembly
PHA001939	BGN:CK	Carex pairae	Cyperaceae	Carex	502425	13398	4609	BGN	CK	CNS	phyloalps	Silicagel	4296809	91	403	336.484482	135.715852	NA	NA	NA	NA	NA	NA	NA	NA	NA	341	325.458138	129.147135	1	6218	3	4763112	TRUE	TRUE	TRUE	TRUE	TRUE	TRUE	FALSE	FALSE	FALSE	NA	0.2711362965216464	TRUE	TRUE	TRUE	TRUE	Targeted assembly
PHA001941	BGN:INQ	Carex pallescens	Cyperaceae	Carex	140842	13398	4609	BGN	INQ	CNS	phyloalps	Silicagel	4250792	95	380	365.283145	124.597158	NA	NA	NA	NA	NA	NA	NA	NA	NA	697	367.220016	123.37128	1	7096	3	4712125	TRUE	TRUE	TRUE	TRUE	TRUE	TRUE	TRUE	FALSE	FALSE	NA	0.6123827227837467	TRUE	TRUE	TRUE	TRUE	Targeted assembly
PHA001942	BGN:CFM	Carex panicea	Cyperaceae	Carex	241224	13398	4609	BGN	CFM	CNS	phyloalps	Silicagel	3893398	91	123	411.170912	154.986423	NA	NA	NA	NA	NA	NA	NA	NA	NA	197	401.08558	152.115179	1	8525	2	4308467	TRUE	TRUE	TRUE	FALSE	TRUE	FALSE	TRUE	TRUE	TRUE	NA	0.2370065914173144	TRUE	TRUE	TRUE	TRUE	Targeted assembly
PHA001946	BGN:CL	Carex paniculata	Cyperaceae	Carex	240683	13398	4609	BGN	CL	CNS	phyloalps	Silicagel	3873405	91	612	392.576857	140.753726	NA	NA	NA	NA	NA	NA	NA	NA	NA	240	375.324538	138.175464	1	7699	3	4299016	TRUE	TRUE	TRUE	TRUE	TRUE	TRUE	TRUE	TRUE	TRUE	NA	0.2621085962487133	TRUE	TRUE	TRUE	TRUE	Targeted assembly
PHA001949	BGN:CM	Carex parviflora	Cyperaceae	Carex	241225	13398	4609	BGN	CM	CNS	phyloalps	Silicagel	3377487	89	289	396.193303	142.804594	NA	NA	NA	NA	NA	NA	NA	NA	NA	157	379.086161	138.862957	1	6578	3	3749724	TRUE	TRUE	TRUE	TRUE	TRUE	TRUE	TRUE	TRUE	TRUE	NA	0.1717828616431305	TRUE	TRUE	TRUE	TRUE	Targeted assembly
PHA001952	BGN:ASM	Carex pauciflora	Cyperaceae	Carex	140843	13398	4609	BGN	ASM	CNS	phyloalps	Silicagel	3600137	85	179	427.130119	159.84013	NA	NA	NA	NA	NA	NA	NA	NA	NA	197	422.326269	158.503718	1	6743	3	3997178	TRUE	TRUE	TRUE	TRUE	TRUE	TRUE	TRUE	FALSE	FALSE	NA	0.21704582516786247	TRUE	TRUE	TRUE	TRUE	Targeted assembly
PHA001954	BGN:GNF	Carex paupercula	Cyperaceae	Carex	140845	13398	4609	BGN	GNF	CNS	phyloalps	Silicagel	3632868	83	154	387.811501	136.651768	NA	NA	NA	NA	NA	NA	NA	NA	NA	251	393.428014	162.704599	1	7493	3	4021472	TRUE	TRUE	TRUE	TRUE	TRUE	TRUE	TRUE	TRUE	TRUE	NA	0.3118686698342394	TRUE	TRUE	TRUE	TRUE	Targeted assembly
PHA001957	BGN:CN	Carex pendula	Cyperaceae	Carex	312760	13398	4609	BGN	CN	CNS	phyloalps	Silicagel	4036013	91	257	355.750733	138.077249	NA	NA	NA	NA	NA	NA	NA	NA	NA	329	344.7173	128.600318	1	6823	3	4467970	TRUE	TRUE	TRUE	TRUE	TRUE	TRUE	FALSE	FALSE	FALSE	NA	0.3055957603551975	TRUE	TRUE	TRUE	TRUE	Targeted assembly
PHA001960	BGN:DDS	Carex pilosa	Cyperaceae	Carex	241226	13398	4609	BGN	DDS	CNS	phyloalps	Silicagel	4118109	77	131	353.136101	136.101196	NA	NA	NA	NA	NA	NA	NA	NA	NA	366	347.952109	134.44854	1	9965	3	4571980	TRUE	TRUE	FALSE	TRUE	TRUE	FALSE	TRUE	TRUE	TRUE	NA	0.575095315545362	TRUE	TRUE	TRUE	TRUE	Targeted assembly
PHA001963	BGN:CP	Carex pilulifera	Cyperaceae	Carex	140848	13398	4609	BGN	CP	CNS	phyloalps	Silicagel	5671801	93	158	277.956548	121.95145	NA	NA	NA	NA	NA	NA	NA	NA	NA	1082	289.679844	122.512469	1	6879	3	6293321	TRUE	TRUE	TRUE	TRUE	TRUE	TRUE	TRUE	TRUE	TRUE	NA	0.7055351269746024	TRUE	TRUE	TRUE	TRUE	Targeted assembly
PHA001964	BGN:DDT	Carex praecox praecox	Cyperaceae	Carex	240661	13398	4609	BGN	DDT	CNS	phyloalps	Silicagel	3482123	75	68	371.519883	146.348601	32	FALSE	NA	73	3	51	TRUE	TRUE	TRUE	169	354.427805	143.544687	1	6826	3	3856458	TRUE	TRUE	TRUE	TRUE	TRUE	TRUE	TRUE	TRUE	TRUE	1.9743713820562916	0.22086028169213626	TRUE	TRUE	TRUE	TRUE	Global assembly
PHA001967	BGN:DDV	Carex pseudocyperus	Cyperaceae	Carex	241227	13398	4609	BGN	DDV	CNS	phyloalps	Silicagel	5517394	89	457	382.426664	144.328937	NA	NA	NA	NA	NA	NA	NA	NA	NA	955	383.922076	165.807065	1	8681	3	6127992	TRUE	TRUE	TRUE	TRUE	TRUE	TRUE	TRUE	TRUE	TRUE	NA	0.844149032856592	TRUE	TRUE	TRUE	TRUE	Targeted assembly
PHA001970	BGN:DEA	Carex pulicaris	Cyperaceae	Carex	234471	13398	4609	BGN	DEA	CNS	phyloalps	Silicagel	4482176	89	282	388.942455	149.013293	NA	NA	NA	NA	NA	NA	NA	NA	NA	374	377.943815	142.467358	1	6920	3	4974538	TRUE	TRUE	TRUE	TRUE	TRUE	TRUE	TRUE	TRUE	TRUE	NA	0.3243909940372461	TRUE	TRUE	TRUE	TRUE	Targeted assembly
PHA001972	BGN:DEB	Carex punctata	Cyperaceae	Carex	312762	13398	4609	BGN	DEB	CNS	phyloalps	Silicagel	6178737	89	284	345.835448	158.849294	NA	NA	NA	NA	NA	NA	NA	NA	NA	729	351.452084	163.859846	1	7201	3	6864228	TRUE	TRUE	TRUE	TRUE	TRUE	TRUE	TRUE	TRUE	TRUE	NA	0.47731010326311313	TRUE	TRUE	TRUE	TRUE	Targeted assembly
PHA001976	BGN:CQ	Carex remota	Cyperaceae	Carex	234465	13398	4609	BGN	CQ	CNS	phyloalps	Silicagel	6684589	95	311	315.349886	133.659746	NA	NA	NA	NA	NA	NA	NA	NA	NA	504	300.922506	123.176079	1	6850	3	7419503	TRUE	TRUE	TRUE	TRUE	TRUE	TRUE	TRUE	TRUE	TRUE	NA	0.2718271282765399	TRUE	TRUE	TRUE	TRUE	Targeted assembly
PHA001978	BGN:CR	Carex riparia	Cyperaceae	Carex	312765	13398	4609	BGN	CR	CNS	phyloalps	Silicagel	3239220	89	187	374.312725	147.789685	NA	NA	NA	NA	NA	NA	NA	NA	NA	391	355.86325	137.686753	1	7204	3	3590921	TRUE	TRUE	TRUE	TRUE	TRUE	TRUE	TRUE	TRUE	TRUE	NA	0.48852862275277953	TRUE	TRUE	TRUE	TRUE	Targeted assembly
PHA001979	BGN:DSQ	Carex rostrata	Cyperaceae	Carex	241230	13398	4609	BGN	DSQ	CNS	phyloalps	Silicagel	4725479	85	371	358.673982	161.382888	NA	NA	NA	NA	NA	NA	NA	NA	NA	680	358.78473	160.952007	1	9384	3	5238197	TRUE	TRUE	TRUE	TRUE	TRUE	TRUE	TRUE	TRUE	TRUE	NA	0.7943321724633631	TRUE	TRUE	TRUE	TRUE	Targeted assembly
PHA001983	BGN:DEC	Carex rupestris	Cyperaceae	Carex	100286	13398	4609	BGN	DEC	CNS	phyloalps	Silicagel	4910918	87	512	382.64985	157.328339	NA	NA	NA	NA	NA	NA	NA	NA	NA	256	352.002356	150.605161	1	6197	3	5436737	TRUE	TRUE	TRUE	TRUE	TRUE	TRUE	TRUE	FALSE	FALSE	NA	0.1856562314287537	TRUE	TRUE	TRUE	TRUE	Targeted assembly
PHA001985	BGN:CS	Carex sempervirens	Cyperaceae	Carex	241232	13398	4609	BGN	CS	CNS	phyloalps	Silicagel	6188993	93	167	309.898733	122.754519	NA	NA	NA	NA	NA	NA	NA	NA	NA	250	307.703595	118.417895	1	6102	3	6861255	TRUE	TRUE	TRUE	TRUE	TRUE	TRUE	TRUE	FALSE	FALSE	NA	0.13251934366747234	TRUE	TRUE	TRUE	TRUE	Targeted assembly
PHA001987	BGN:DED	Carex spicata	Cyperaceae	Carex	240682	13398	4609	BGN	DED	CNS	phyloalps	Silicagel	6474148	89	517	279.112256	108.480626	NA	NA	NA	NA	NA	NA	NA	NA	NA	478	273.58354	103.714458	1	6706	3	7188131	TRUE	TRUE	TRUE	TRUE	TRUE	TRUE	TRUE	TRUE	TRUE	NA	0.278156248374477	TRUE	TRUE	TRUE	TRUE	Targeted assembly
PHA001988	BGN:KNB	Carex stenophylla	Cyperaceae	Carex	240667	13398	4609	BGN	KNB	CNS	phyloalps	Silicagel	4490488	79	318	355.766932	129.373314	NA	NA	NA	NA	NA	NA	NA	NA	NA	448	349.733039	126.400833	1	6650	3	4981271	TRUE	TRUE	TRUE	TRUE	TRUE	TRUE	NA	NA	NA	NA	0.419903052909431	TRUE	TRUE	TRUE	TRUE	Targeted assembly
PHA001991	BGN:LPQ	Carex strigosa	Cyperaceae	Carex	1155257	13398	4609	BGN	LPQ	CNS	phyloalps	Silicagel	3442246	99	134	395.325742	134.225249	NA	NA	NA	NA	NA	NA	NA	NA	NA	281	393.247212	135.543379	1	7237	3	3778296	TRUE	TRUE	TRUE	TRUE	TRUE	TRUE	TRUE	TRUE	TRUE	NA	0.2983718165172367	TRUE	TRUE	TRUE	TRUE	Targeted assembly
PHA001992	BGN:DEE	Carex supina	Cyperaceae	Carex	140858	13398	4609	BGN	DEE	CNS	phyloalps	Silicagel	4402155	81	155	313.669717	111.913621	NA	NA	NA	NA	NA	NA	NA	NA	NA	148	314.289184	112.012507	1	8100	3	4874539	TRUE	TRUE	TRUE	TRUE	TRUE	TRUE	TRUE	FALSE	FALSE	NA	0.16809948763730492	TRUE	TRUE	TRUE	TRUE	Targeted assembly
PHA001996	BGN:CT	Carex sylvatica	Cyperaceae	Carex	241234	13398	4609	BGN	CT	CNS	phyloalps	Silicagel	2276246	87	53	384.280823	138.847608	NA	NA	NA	NA	NA	NA	NA	NA	NA	282	383.105972	136.165929	1	6981	3	2525641	TRUE	TRUE	TRUE	TRUE	TRUE	TRUE	TRUE	TRUE	TRUE	NA	0.4970479676958739	TRUE	TRUE	TRUE	TRUE	Targeted assembly
PHA009943	AXZ:E	Carex tomentosa	Cyperaceae	Carex	140859	13398	4609	AXZ	E	CNS	phyloalps	Silicagel	6785728	69	102	495.481679	42.215394	NA	NA	NA	NA	NA	NA	NA	NA	NA	240	508.133071	41.436939	1	6187	3	7535310	TRUE	TRUE	TRUE	TRUE	TRUE	TRUE	TRUE	TRUE	TRUE	NA	0.15856810057815462	TRUE	TRUE	TRUE	TRUE	Targeted assembly
PHA009943	BGN:CFN	Carex tomentosa	Cyperaceae	Carex	140859	13398	4609	BGN	CFN	CNS	phyloalps	Silicagel	5384214	95	102	495.481679	42.215394	NA	NA	NA	NA	NA	NA	NA	NA	NA	240	508.133071	41.436939	1	6187	3	5972022	TRUE	TRUE	TRUE	TRUE	TRUE	TRUE	TRUE	FALSE	FALSE	NA	0.14514946647248497	TRUE	TRUE	TRUE	TRUE	Targeted assembly
PHA002000	BGN:DEF	Carex umbrosa	Cyperaceae	Carex	140863	13398	4609	BGN	DEF	CNS	phyloalps	Silicagel	4712377	89	524	383.747332	162.781703	NA	NA	NA	NA	NA	NA	NA	NA	NA	103	371.408746	160.820795	1	7404	3	5227274	TRUE	TRUE	TRUE	TRUE	TRUE	TRUE	TRUE	TRUE	TRUE	NA	0.0909166876642443	TRUE	TRUE	TRUE	TRUE	Targeted assembly
PHA002002	BGN:DEG	Carex vaginata	Cyperaceae	Carex	241235	13398	4609	BGN	DEG	CNS	phyloalps	Silicagel	4537380	79	365	316.088605	137.585343	NA	NA	NA	NA	NA	NA	NA	NA	NA	325	314.576495	134.030768	1	7041	3	5026120	TRUE	TRUE	TRUE	TRUE	TRUE	TRUE	FALSE	TRUE	TRUE	NA	0.3191945488421328	TRUE	TRUE	TRUE	TRUE	Targeted assembly
PHA002003	BGN:CHT	Carex vesicaria	Cyperaceae	Carex	241236	13398	4609	BGN	CHT	CNS	phyloalps	Silicagel	4132545	83	336	359.851108	149.762527	NA	NA	NA	NA	NA	NA	NA	NA	NA	223	347.801699	147.104004	1	9463	3	4589289	TRUE	TRUE	TRUE	TRUE	TRUE	TRUE	TRUE	TRUE	TRUE	NA	0.3076153647085265	TRUE	TRUE	TRUE	TRUE	Targeted assembly
PHA002005	BGN:DEH	Carex viridula	Cyperaceae	Carex	241237	13398	4609	BGN	DEH	CNS	phyloalps	Silicagel	5730159	93	334	324.361391	138.823305	NA	NA	NA	NA	NA	NA	NA	NA	NA	556	328.442034	142.690579	1	6678	3	6366556	TRUE	TRUE	TRUE	TRUE	TRUE	TRUE	TRUE	FALSE	FALSE	NA	0.348370674328358	TRUE	TRUE	TRUE	TRUE	Targeted assembly
PHA002006	BGN:IMC	Carex vulpina	Cyperaceae	Carex	240678	13398	4609	BGN	IMC	CNS	phyloalps	Silicagel	2821898	93	81	425.869621	146.396119	9	FALSE	25484	16	0	11	FALSE	FALSE	FALSE	362	452.978466	216.684564	1	9029	3	3123514	TRUE	TRUE	TRUE	TRUE	TRUE	TRUE	FALSE	TRUE	TRUE	2.3403783095518484	0.6227216537406072	TRUE	TRUE	TRUE	TRUE	Targeted assembly
PHA002007	BGN:HVL	Carex vulpinoidea	Cyperaceae	Carex	140866	13398	4609	BGN	HVL	CNS	phyloalps	Silicagel	3758394	99	106	395.254255	140.975434	12	FALSE	10576	4	0	12	FALSE	FALSE	FALSE	588	393.842654	138.337851	1	7568	3	4172516	TRUE	TRUE	TRUE	TRUE	TRUE	TRUE	FALSE	FALSE	FALSE	2.1601985509574764	0.5979859127772837	TRUE	TRUE	TRUE	TRUE	Targeted assembly
PHA002010	BGN:CCV	Carlina acanthifolia	Asteraceae	Carlina	143181	41499	4210	BGN	CCV	CNS	phyloalps	Silicagel	3217623	87	112	385.620667	148.302884	1	TRUE	153296	83	8	36	TRUE	TRUE	TRUE	120	380.143537	145.036816	NA	NA	NA	3568977	NA	NA	NA	NA	NA	NA	TRUE	TRUE	TRUE	3.0666516045018897	NA	NA	NA	TRUE	TRUE	Global assembly
PHA002011	BGN:FBE	Carlina acaulis acaulis	Asteraceae	Carlina	538472	41499	4210	BGN	FBE	CNS	phyloalps	Silicagel	5713930	89	392	397.347481	167.971241	1	TRUE	153156	83	8	36	TRUE	TRUE	TRUE	106	375.048528	133.427298	1	6628	3	6329262	TRUE	TRUE	TRUE	TRUE	TRUE	TRUE	TRUE	TRUE	TRUE	5.902896444067688	0.06907699667225632	NA	NA	TRUE	TRUE	Global assembly
PHA002012	BGN:ASN	Carlina acaulis caulescens	Asteraceae	Carlina	538473	41499	4210	BGN	ASN	CNS	phyloalps	Silicagel	5124428	95	96	326.03127	258.213597	1	TRUE	153170	83	8	36	TRUE	TRUE	TRUE	189	329.460178	151.042633	NA	NA	NA	5685768	NA	NA	NA	NA	NA	NA	TRUE	TRUE	TRUE	1.5102399310661958	NA	NA	NA	TRUE	TRUE	Global assembly
PHA002014	BGN:KNC	Carlina biebersteinii biebersteinii	Asteraceae	Carlina	538478	41499	4210	BGN	KNC	CNS	phyloalps	Silicagel	4485054	75	60	379.825817	130.259428	12	FALSE	127907	80	4	33	TRUE	TRUE	TRUE	427	389.616746	133.908026	1	8760	3	4977197	TRUE	TRUE	TRUE	TRUE	TRUE	TRUE	TRUE	TRUE	TRUE	1.3525322103145248	0.5559977650213354	NA	NA	TRUE	TRUE	Global assembly
PHA002016	BGN:KTM	Carlina biebersteinii brevibracteata	Asteraceae	Carlina	538477	41499	4210	BGN	KTM	CNS	phyloalps	Silicagel	5365584	81	122	342.044416	170.518924	7	FALSE	127858	80	4	28	TRUE	TRUE	TRUE	329	345.581867	124.561334	1	9023	3	5953901	TRUE	TRUE	TRUE	TRUE	TRUE	TRUE	TRUE	TRUE	TRUE	2.1285463883231435	0.34151897825699845	NA	NA	TRUE	TRUE	Global assembly
PHA002017	BGN:ANI	Carlina corymbosa	Asteraceae	Carlina	538481	41499	4210	BGN	ANI	CNS	phyloalps	Silicagel	4289804	83	NA	NA	NA	NA	NA	NA	NA	NA	NA	NA	NA	NA	157	317.141278	156.303934	1	9294	3	4756485	TRUE	TRUE	TRUE	TRUE	TRUE	TRUE	NA	NA	NA	NA	0.20490699420614417	TRUE	TRUE	TRUE	TRUE	Targeted assembly
PHA002019	BGN:DQV	Carlina vulgaris	Asteraceae	Carlina	41500	41499	4210	BGN	DQV	CNS	phyloalps	Silicagel	2963575	83	74	415.953873	162.355741	1	TRUE	152780	83	8	36	TRUE	TRUE	TRUE	222	409.387462	153.750528	1	8717	3	3286320	TRUE	TRUE	TRUE	TRUE	TRUE	TRUE	TRUE	TRUE	TRUE	2.298128003777593	0.3933652665714612	NA	NA	TRUE	TRUE	Global assembly
PHA002021	BGN:KND	Carpesium cernuum	Asteraceae	Carpesium	119173	119171	4210	BGN	KND	CNS	phyloalps	Silicagel	4469588	81	NA	NA	NA	NA	NA	NA	NA	NA	NA	NA	NA	NA	50	383.108615	137.333783	1	7472	3	4955574	TRUE	TRUE	TRUE	TRUE	TRUE	TRUE	NA	NA	NA	NA	0.05159698924165209	TRUE	TRUE	TRUE	TRUE	Targeted assembly
PHA002023	BGN:CV	Carpinus betulus	Betulaceae	Carpinus	12990	12989	3514	BGN	CV	CNS	phyloalps	Silicagel	6760576	91	59	266.592638	111.135857	1	TRUE	159253	82	8	37	TRUE	TRUE	TRUE	780	262.541514	103.937656	1	6935	3	7504221	TRUE	TRUE	TRUE	TRUE	TRUE	TRUE	TRUE	TRUE	TRUE	0.7636327515210617	0.4396286436455795	NA	NA	TRUE	TRUE	Global assembly
PHA009944	BGN:LFQ	Carpobrotus acinaciformis	Aizoaceae	Carpobrotus	1053334	141999	3542	BGN	LFQ	CNS	phyloalps	Silicagel	8655967	95	633	416.627847	125.609573	1	TRUE	148152	78	8	38	TRUE	TRUE	TRUE	665	394.905447	122.21824	1	7508	3	9505225	TRUE	TRUE	TRUE	TRUE	TRUE	TRUE	TRUE	TRUE	TRUE	5.7021946156971985	0.3035824882419261	NA	NA	TRUE	TRUE	Global assembly
PHA002026	BGN:CDA	Carthamus lanatus	Asteraceae	Carthamus	41502	4221	4210	BGN	CDA	CNS	phyloalps	Silicagel	3383457	87	114	353.038756	164.956087	1	TRUE	153045	83	8	37	TRUE	TRUE	TRUE	295	344.464	144.382506	1	7246	3	3744800	TRUE	TRUE	TRUE	TRUE	TRUE	TRUE	TRUE	TRUE	TRUE	2.9635624767498308	0.36308677951193896	NA	NA	TRUE	TRUE	Global assembly
PHA002029	BGN:DA	Carum carvi	Apiaceae	Carum	48032	48031	4037	BGN	DA	CNS	phyloalps	Silicagel	5740701	97	176	297.410284	152.336175	1	TRUE	155551	85	8	39	TRUE	TRUE	TRUE	792	289.925326	127.718464	1	8292	3	6344380	TRUE	TRUE	TRUE	TRUE	TRUE	TRUE	TRUE	TRUE	TRUE	2.458209075680666	0.5896819271489631	NA	NA	TRUE	TRUE	Global assembly
PHA002030	BGN:GKV	Carum verticillatum	Apiaceae	Carum	1170862	48031	4037	BGN	GKV	CNS	phyloalps	Silicagel	3566239	93	104	350.932014	120.606414	1	TRUE	157911	81	8	37	TRUE	TRUE	TRUE	868	347.321731	137.05045	1	7721	3	3960435	TRUE	TRUE	TRUE	TRUE	TRUE	TRUE	TRUE	TRUE	TRUE	2.475838623845602	1.0103454460941437	NA	NA	TRUE	TRUE	Global assembly
PHA002034	BGN:DB	Castanea sativa	Fagaceae	Castanea	21020	21019	3503	BGN	DB	CNS	phyloalps	Silicagel	4761827	87	140	348.388818	132.102046	1	TRUE	160848	83	8	36	TRUE	TRUE	TRUE	1932	337.914861	127.906663	1	6765	3	5276059	TRUE	TRUE	TRUE	TRUE	TRUE	TRUE	TRUE	TRUE	TRUE	2.717820933739986	1.5774371388588222	NA	NA	TRUE	TRUE	Global assembly
PHA002038	BGN:DEI	Catabrosa aquatica	Poaceae	Catabrosa	368338	368337	4479	BGN	DEI	CNS	phyloalps	Silicagel	3525544	71	98	338.570978	124.480833	1	TRUE	135660	82	8	38	TRUE	TRUE	FALSE	535	336.386277	118.627229	1	8392	3	3916041	TRUE	TRUE	TRUE	TRUE	TRUE	TRUE	TRUE	TRUE	TRUE	2.6556045547085363	0.8968189442217497	NA	NA	TRUE	TRUE	Global assembly
PHA002040	BGN:CAA	Catananche caerulea	Asteraceae	Catananche	114285	114284	4210	BGN	CAA	CNS	phyloalps	Silicagel	4006950	89	140	355.751704	142.901349	1	TRUE	150831	83	8	37	TRUE	TRUE	TRUE	141	356.891092	156.280852	1	7177	3	4442488	TRUE	TRUE	TRUE	TRUE	TRUE	TRUE	TRUE	TRUE	TRUE	2.960633988332912	0.14188227168777395	NA	NA	TRUE	TRUE	Global assembly
PHA002042	BGN:ANK	Catapodium rigidum	Poaceae	Catapodium	211937	211936	4479	BGN	ANK	CNS	phyloalps	Silicagel	4048051	79	67	349.838713	156.814247	1	TRUE	134366	84	8	38	TRUE	TRUE	TRUE	179	384.377475	153.907241	1	8658	3	4489811	TRUE	TRUE	TRUE	TRUE	TRUE	TRUE	TRUE	TRUE	TRUE	1.4075412424836582	0.24230788681869467	NA	NA	TRUE	TRUE	Global assembly
PHA002046	BGN:CHV	Caucalis platycarpos	Apiaceae	Caucalis	52456	52455	4037	BGN	CHV	CNS	phyloalps	Silicagel	3775936	87	212	363.832566	155.57761	1	TRUE	171099	83	8	37	TRUE	TRUE	TRUE	765	354.049591	161.942171	1	7861	3	4182459	TRUE	TRUE	TRUE	TRUE	TRUE	TRUE	TRUE	TRUE	TRUE	5.520894641113146	0.9153039962395622	NA	NA	TRUE	TRUE	Global assembly
PHA002049	BGN:EVM	Cedrus atlantica	Pinaceae	Cedrus	123597	3321	3318	BGN	EVM	CNS	phyloalps	Silicagel	10040059	99	82	315.906797	141.344324	1	TRUE	119313	67	4	37	TRUE	TRUE	TRUE	88	322.444789	144.042736	1	10680	3	10962954	TRUE	TRUE	TRUE	TRUE	TRUE	TRUE	TRUE	TRUE	TRUE	0.49215302963313806	0.0472772786162578	NA	NA	TRUE	TRUE	Global assembly
PHA002050	BGN:TF	Celtis australis	Cannabaceae	Celtis	236733	13408	3481	BGN	TF	CNS	phyloalps	Silicagel	3960584	95	390	362.988246	304.906842	1	TRUE	158685	82	8	37	TRUE	TRUE	TRUE	116	355.464632	143.43634	1	6818	3	4377712	TRUE	TRUE	TRUE	TRUE	TRUE	TRUE	TRUE	TRUE	TRUE	8.224086198026937	0.1050998645920054	NA	NA	TRUE	TRUE	Global assembly
PHA002053	BGN:LTS	Centaurea alpina	Asteraceae	Centaurea	1284453	41503	4210	BGN	LTS	CNS	phyloalps	Silicagel	5311330	99	565	301.735323	219.186791	NA	NA	NA	NA	NA	NA	NA	NA	NA	401	314.729673	129.611586	1	6162	3	5599368	TRUE	TRUE	TRUE	TRUE	TRUE	TRUE	TRUE	TRUE	TRUE	NA	0.23496197864952958	TRUE	TRUE	TRUE	TRUE	Targeted assembly
PHA002055	BGN:ANL	Centaurea aspera	Asteraceae	Centaurea	41507	41503	4210	BGN	ANL	CNS	phyloalps	Silicagel	4715140	85	271	296.859212	165.003307	1	TRUE	152597	83	8	37	TRUE	TRUE	TRUE	447	295.124057	118.900545	1	7185	3	5222047	TRUE	TRUE	TRUE	TRUE	TRUE	TRUE	TRUE	TRUE	TRUE	5.159074186306987	0.40067364976250475	NA	NA	TRUE	TRUE	Global assembly
PHA002058	BGN:DEK	Centaurea calcitrapa	Asteraceae	Centaurea	41511	41503	4210	BGN	DEK	CNS	phyloalps	Silicagel	4230702	79	376	323.021848	176.666855	1	TRUE	152874	83	8	37	TRUE	TRUE	TRUE	822	328.956061	117.26427	1	7133	3	4685444	TRUE	TRUE	TRUE	TRUE	TRUE	TRUE	TRUE	TRUE	TRUE	8.599079247877043	0.8771513150263974	NA	NA	TRUE	TRUE	Global assembly
PHA002062	BGN:CDB	Centaurea collina	Asteraceae	Centaurea	145490	41503	4210	BGN	CDB	CNS	phyloalps	Silicagel	5007780	93	277	280.867529	200.365984	1	TRUE	152717	83	8	37	TRUE	TRUE	TRUE	170	278.481544	110.469459	1	6374	3	5543136	TRUE	TRUE	TRUE	TRUE	TRUE	TRUE	TRUE	TRUE	TRUE	4.541600903402907	0.11633296440201413	NA	NA	TRUE	TRUE	Global assembly
PHA002066	BGN:CLM	Centaurea cyanus	Asteraceae	Centaurea	41522	41503	4210	BGN	CLM	CNS	phyloalps	Silicagel	4682977	97	312	338.155408	131.767745	1	TRUE	152431	83	8	37	TRUE	TRUE	TRUE	1570	330.893997	128.020284	1	6831	3	5177351	TRUE	TRUE	TRUE	TRUE	TRUE	TRUE	TRUE	TRUE	TRUE	5.234848748704039	1.1804842117249634	NA	NA	TRUE	TRUE	Global assembly
PHA002068	BGN:DEL	Centaurea dichroantha	Asteraceae	Centaurea	1532320	41503	4210	BGN	DEL	CNS	phyloalps	Silicagel	4178445	89	150	381.891105	195.571599	1	TRUE	152774	83	8	37	TRUE	TRUE	TRUE	178	366.075647	142.837547	1	6184	3	4642497	TRUE	TRUE	TRUE	TRUE	TRUE	TRUE	TRUE	TRUE	TRUE	3.081101578014325	0.1479976402704834	NA	NA	TRUE	TRUE	Global assembly
PHA002070	BGN:IRV	Centaurea jacea angustifolia	Asteraceae	Centaurea	1436102	41503	4210	BGN	IRV	CNS	phyloalps	Silicagel	2736687	91	100	411.859151	141.956669	1	TRUE	152966	83	8	37	TRUE	TRUE	TRUE	163	412.014731	142.385979	1	6346	3	3034974	TRUE	TRUE	TRUE	TRUE	TRUE	TRUE	TRUE	TRUE	TRUE	3.0711313623827916	0.2076783166838405	NA	NA	TRUE	TRUE	Global assembly
PHA002071	BGN:DEM	Centaurea jacea gaudinii	Asteraceae	Centaurea	1486532	41503	4210	BGN	DEM	CNS	phyloalps	Silicagel	4658090	81	67	298.900158	267.753547	1	TRUE	152602	83	8	37	TRUE	TRUE	TRUE	661	302.62943	108.03787	1	7139	3	5157478	TRUE	TRUE	TRUE	TRUE	TRUE	TRUE	TRUE	TRUE	TRUE	1.3549152729875586	0.6253396288188803	NA	NA	TRUE	TRUE	Global assembly
PHA002072	BGN:ASP	Centaurea jacea jacea	Asteraceae	Centaurea	351340	41503	4210	BGN	ASP	CNS	phyloalps	Silicagel	4477116	83	143	329.028616	211.211085	1	TRUE	152857	83	8	37	TRUE	TRUE	TRUE	347	312.097933	144.153238	1	7760	3	4956741	TRUE	TRUE	TRUE	TRUE	TRUE	TRUE	TRUE	TRUE	TRUE	2.941134830374937	0.36231370416306186	NA	NA	TRUE	TRUE	Global assembly
PHA002074	BGN:DEN	Centaurea jacea macroptilon	Asteraceae	Centaurea	351340	41503	4210	BGN	DEN	CNS	phyloalps	Silicagel	5095047	85	183	282.974155	106.81026	1	TRUE	152903	83	8	37	TRUE	TRUE	TRUE	258	277.781263	101.8581	1	6999	3	5659654	TRUE	TRUE	TRUE	TRUE	TRUE	TRUE	TRUE	TRUE	TRUE	3.230501747146615	0.20847720864411814	NA	NA	TRUE	TRUE	Global assembly
PHA002076	BGN:KCH	Centaurea jordaniana balbisiana	Asteraceae	Centaurea	1532323	41503	4210	BGN	KCH	CNS	phyloalps	Silicagel	2999735	81	110	396.311274	136.943055	1	TRUE	152875	83	8	37	TRUE	TRUE	TRUE	287	403.864116	134.987651	1	5946	3	3330987	TRUE	TRUE	TRUE	TRUE	TRUE	TRUE	TRUE	TRUE	TRUE	3.460439417004469	0.35116311817420415	NA	NA	TRUE	TRUE	Global assembly
PHA002079	BGN:FEI	Centaurea jordaniana jordaniana	Asteraceae	Centaurea	1436108	41503	4210	BGN	FEI	CNS	phyloalps	Silicagel	2955984	85	119	357.74587	281.39158	1	TRUE	152790	83	8	37	TRUE	TRUE	TRUE	104	349.995733	139.606243	1	6129	3	3273211	TRUE	TRUE	TRUE	TRUE	TRUE	TRUE	TRUE	TRUE	TRUE	3.6181860253641425	0.12684459328443393	NA	NA	TRUE	TRUE	Global assembly
PHA002080	BGN:KCI	Centaurea jordaniana verguinii	Asteraceae	Centaurea	1436111	41503	4210	BGN	KCI	CNS	phyloalps	Silicagel	2897201	83	123	381.282482	142.643832	1	TRUE	152581	83	8	37	TRUE	TRUE	TRUE	207	386.271318	130.063594	1	6498	3	3216391	TRUE	TRUE	TRUE	TRUE	TRUE	TRUE	TRUE	TRUE	TRUE	3.902283825806231	0.2796812409923707	NA	NA	TRUE	TRUE	Global assembly
PHA002081	BGN:DEP	Centaurea julica	Asteraceae	Centaurea	1532321	41503	4210	BGN	DEP	CNS	phyloalps	Silicagel	3804187	89	218	371.293567	186.240415	1	TRUE	152648	83	8	37	TRUE	TRUE	TRUE	178	377.400271	138.196673	1	6323	3	4222365	TRUE	TRUE	TRUE	TRUE	TRUE	TRUE	TRUE	TRUE	TRUE	4.9143462544905026	0.16621159790515028	NA	NA	TRUE	TRUE	Global assembly
PHA002086	BGN:CAB	Centaurea leucophaea	Asteraceae	Centaurea	124930	41503	4210	BGN	CAB	CNS	phyloalps	Silicagel	3494699	85	124	347.887983	289.338492	NA	NA	NA	NA	NA	NA	NA	NA	NA	179	342.922882	135.161451	1	6566	3	3867948	TRUE	TRUE	TRUE	TRUE	TRUE	TRUE	TRUE	TRUE	TRUE	NA	0.19783139448364173	TRUE	TRUE	TRUE	TRUE	Targeted assembly
PHA002087	BGN:IFI	Centaurea lugdunensis	Asteraceae	Centaurea	629248	41503	4210	BGN	IFI	CNS	phyloalps	Silicagel	4959811	95	224	416.862377	219.006032	1	TRUE	152521	83	8	37	TRUE	TRUE	TRUE	725	415.146851	145.539212	1	6574	3	5499319	TRUE	TRUE	TRUE	TRUE	TRUE	TRUE	TRUE	TRUE	TRUE	3.6254250732325763	0.5057652398448248	NA	NA	TRUE	TRUE	Global assembly
PHA002089	BGN:AIN	Centaurea montana	Asteraceae	Centaurea	41537	41503	4210	BGN	AIN	CNS	phyloalps	Silicagel	4310713	93	209	329.99206	128.197515	1	TRUE	152361	83	8	37	TRUE	TRUE	TRUE	373	331.532697	125.377698	1	7422	3	4773269	TRUE	TRUE	TRUE	TRUE	TRUE	TRUE	TRUE	TRUE	TRUE	3.9715318257020917	0.3452770626531261	NA	NA	TRUE	TRUE	Global assembly
PHA002091	BGN:DEQ	Centaurea nemoralis	Asteraceae	Centaurea	351340	41503	4210	BGN	DEQ	CNS	phyloalps	Silicagel	5160782	79	112	303.640419	283.460005	1	TRUE	152624	83	8	37	TRUE	TRUE	TRUE	602	280.173504	125.509087	1	7285	3	5726066	TRUE	TRUE	TRUE	TRUE	TRUE	TRUE	TRUE	TRUE	TRUE	2.0963715296821688	0.5378404310024864	NA	NA	TRUE	TRUE	Global assembly
PHA002094	BGN:DER	Centaurea nervosa nervosa	Asteraceae	Centaurea	1532324	41503	4210	BGN	DER	CNS	phyloalps	Silicagel	4185716	81	128	312.334279	182.824106	1	TRUE	152933	83	8	37	TRUE	TRUE	TRUE	419	307.48024	131.793623	1	6973	3	4647525	TRUE	TRUE	TRUE	TRUE	TRUE	TRUE	TRUE	TRUE	TRUE	2.8868645320725044	0.43087263775830953	NA	NA	TRUE	TRUE	Global assembly
PHA002097	BGN:GSS	Centaurea nigrescens	Asteraceae	Centaurea	1308045	41503	4210	BGN	GSS	CNS	phyloalps	Silicagel	4563446	81	127	334.847813	226.539165	1	TRUE	152487	83	8	37	TRUE	TRUE	TRUE	315	328.71766	123.685297	1	9147	3	5064806	TRUE	TRUE	TRUE	TRUE	TRUE	TRUE	TRUE	TRUE	TRUE	2.619561572061503	0.38974567318936904	NA	NA	TRUE	TRUE	Global assembly
PHA002099	BGN:LIS	Centaurea nigrescens vochinensis	Asteraceae	Centaurea	1851342	41503	4210	BGN	LIS	CNS	phyloalps	Silicagel	10711905	99	213	380.800658	229.352729	1	TRUE	152478	83	8	37	TRUE	TRUE	TRUE	1246	371.574522	122.343808	1	6691	3	11768532	TRUE	TRUE	TRUE	TRUE	TRUE	TRUE	TRUE	TRUE	TRUE	1.531280977906018	0.39307658067346474	NA	NA	TRUE	TRUE	Global assembly
PHA002100	BGN:IDV	Centaurea paniculata	Asteraceae	Centaurea	124931	41503	4210	BGN	IDV	CNS	phyloalps	Silicagel	4355990	89	176	430.143331	294.449802	1	TRUE	152563	83	8	37	TRUE	TRUE	TRUE	286	428.846838	149.118784	1	6497	3	4823644	TRUE	TRUE	TRUE	TRUE	TRUE	TRUE	TRUE	TRUE	TRUE	3.463020093911236	0.23964701480030945	NA	NA	TRUE	TRUE	Global assembly
PHA002102	BGN:IEA	Centaurea pectinata	Asteraceae	Centaurea	363442	41503	4210	BGN	IEA	CNS	phyloalps	Silicagel	4650436	95	276	411.162627	208.631924	1	TRUE	152501	83	8	37	TRUE	TRUE	TRUE	476	406.681908	141.452156	1	6459	3	5158113	TRUE	TRUE	TRUE	TRUE	TRUE	TRUE	TRUE	TRUE	TRUE	4.763591379841645	0.34795650852612753	NA	NA	TRUE	TRUE	Global assembly
PHA002108	BGN:INR	Centaurea pseudophrygia	Asteraceae	Centaurea	1532325	41503	4210	BGN	INR	CNS	phyloalps	Silicagel	2495873	93	99	402.081826	280.411298	1	TRUE	152736	83	8	37	TRUE	TRUE	TRUE	208	413.849689	138.845617	1	7259	3	2765102	TRUE	TRUE	TRUE	TRUE	TRUE	TRUE	TRUE	TRUE	TRUE	3.2571756552491045	0.3252405630354374	NA	NA	TRUE	TRUE	Global assembly
PHA002110	BGN:DES	Centaurea rhaetica	Asteraceae	Centaurea	1384024	41503	4210	BGN	DES	CNS	phyloalps	Silicagel	3462800	77	67	356.485914	157.855984	1	TRUE	152900	83	8	37	TRUE	TRUE	TRUE	327	349.461121	133.386626	1	6571	3	3845889	TRUE	TRUE	TRUE	TRUE	TRUE	TRUE	TRUE	TRUE	TRUE	1.921030050000825	0.4029313790056542	NA	NA	TRUE	TRUE	Global assembly
PHA002112	BGN:DET	Centaurea rupestris	Asteraceae	Centaurea	634950	41503	4210	BGN	DET	CNS	phyloalps	Silicagel	4625338	89	361	393.835486	231.867258	1	TRUE	152624	83	8	37	TRUE	TRUE	TRUE	222	353.92688	163.448683	1	6539	3	5128678	TRUE	TRUE	TRUE	TRUE	TRUE	TRUE	TRUE	TRUE	TRUE	6.692163708062761	0.17631969863547073	NA	NA	TRUE	TRUE	Global assembly
PHA002114	BGN:EVN	Centaurea scabiosa alpestris	Asteraceae	Centaurea	1532326	41503	4210	BGN	EVN	CNS	phyloalps	Silicagel	3294855	89	193	376.607146	363.300101	1	TRUE	152777	83	8	37	TRUE	TRUE	TRUE	192	369.778257	143.864481	1	6039	3	3652447	TRUE	TRUE	TRUE	TRUE	TRUE	TRUE	TRUE	TRUE	TRUE	5.027579856841495	0.1977014930274591	NA	NA	TRUE	TRUE	Global assembly
PHA002117	BGN:BTF	Centaurea scabiosa badensis	Asteraceae	Centaurea	1532327	41503	4210	BGN	BTF	CNS	phyloalps	Silicagel	5789797	93	192	330.415861	208.746595	1	TRUE	152756	83	8	37	TRUE	TRUE	TRUE	281	331.504339	135.84048	1	6093	3	6417745	TRUE	TRUE	TRUE	TRUE	TRUE	TRUE	TRUE	TRUE	TRUE	2.723473947415182	0.1589868544446767	NA	NA	TRUE	TRUE	Global assembly
PHA002119	BGN:BTG	Centaurea scabiosa fritschii	Asteraceae	Centaurea	1532328	41503	4210	BGN	BTG	CNS	phyloalps	Silicagel	5873360	95	265	320.17171	128.003832	1	TRUE	152709	83	8	37	TRUE	TRUE	TRUE	218	312.072413	123.792009	1	6151	3	6497418	TRUE	TRUE	TRUE	TRUE	TRUE	TRUE	TRUE	TRUE	TRUE	3.6263547342756555	0.12016057517153277	NA	NA	TRUE	TRUE	Global assembly
PHA002122	BGN:FEK	Centaurea scabiosa grinensis	Asteraceae	Centaurea	1532329	41503	4210	BGN	FEK	CNS	phyloalps	Silicagel	4353710	87	168	364.659871	148.328289	1	TRUE	152844	83	8	37	TRUE	TRUE	TRUE	232	355.441349	132.66721	1	6186	3	4830562	TRUE	TRUE	TRUE	TRUE	TRUE	TRUE	TRUE	TRUE	TRUE	3.3896037458025297	0.1894476205351298	NA	NA	TRUE	TRUE	Global assembly
PHA002123	BGN:AFN	Centaurea scabiosa scabiosa	Asteraceae	Centaurea	145517	41503	4210	BGN	AFN	CNS	phyloalps	Silicagel	2994488	91	211	378.81153	171.477924	1	TRUE	152711	83	8	37	TRUE	TRUE	TRUE	70	358.335286	132.67099	1	6061	3	3310946	TRUE	TRUE	TRUE	TRUE	TRUE	TRUE	TRUE	TRUE	TRUE	5.9123319722293575	0.07784816122668871	NA	NA	TRUE	TRUE	Global assembly
PHA002125	BGN:IEB	Centaurea solstitialis	Asteraceae	Centaurea	347529	41503	4210	BGN	IEB	CNS	phyloalps	Silicagel	4449511	93	145	400.121805	138.730461	NA	NA	NA	NA	NA	NA	NA	NA	NA	1421	425.424469	153.986522	1	7736	3	4918518	TRUE	TRUE	TRUE	TRUE	TRUE	TRUE	TRUE	FALSE	TRUE	NA	1.3282667768230267	TRUE	TRUE	TRUE	TRUE	Targeted assembly
PHA002127	BGN:INS	Centaurea splendens	Asteraceae	Centaurea	1486560	41503	4210	BGN	INS	CNS	phyloalps	Silicagel	4170301	93	125	387.515278	198.030886	1	TRUE	152607	83	8	37	TRUE	TRUE	TRUE	114	408.910299	148.493121	1	6499	3	4613346	TRUE	TRUE	TRUE	TRUE	TRUE	TRUE	TRUE	TRUE	TRUE	2.4592581624668215	0.09551488164801843	NA	NA	TRUE	TRUE	Global assembly
PHA002129	BGN:DEV	Centaurea stoebe	Asteraceae	Centaurea	72152	41503	4210	BGN	DEV	CNS	phyloalps	Silicagel	3663873	75	330	351.185305	147.630236	1	TRUE	152681	83	8	37	TRUE	TRUE	TRUE	341	348.295457	127.354655	1	7343	3	4058847	TRUE	TRUE	TRUE	TRUE	TRUE	TRUE	TRUE	TRUE	TRUE	9.167845064498687	0.45561313579009605	NA	NA	TRUE	TRUE	Global assembly
PHA002130	BGN:GNG	Centaurea thuillieri	Asteraceae	Centaurea	1532330	41503	4210	BGN	GNG	CNS	phyloalps	Silicagel	3692685	81	94	408.38523	163.43508	1	TRUE	152853	83	8	37	TRUE	TRUE	TRUE	454	407.90901	153.697421	1	6690	3	4091455	TRUE	TRUE	TRUE	TRUE	TRUE	TRUE	TRUE	TRUE	TRUE	2.401842601832582	0.5077204938552441	NA	NA	TRUE	TRUE	Global assembly
PHA002131	BGN:IEC	Centaurea timbalii	Asteraceae	Centaurea	1532322	41503	4210	BGN	IEC	CNS	phyloalps	Silicagel	3105112	93	84	416.746538	229.854496	1	TRUE	152584	83	8	37	TRUE	TRUE	TRUE	195	411.910418	147.378238	1	6711	3	3431922	TRUE	TRUE	TRUE	TRUE	TRUE	TRUE	TRUE	TRUE	TRUE	2.219208299919824	0.22658525059487752	NA	NA	TRUE	TRUE	Global assembly
PHA002134	BGN:GFR	Centaurea triumfettii	Asteraceae	Centaurea	629255	41503	4210	BGN	GFR	CNS	phyloalps	Silicagel	2622733	93	101	368.018237	537.0377	1	TRUE	152510	83	8	37	TRUE	TRUE	TRUE	287	364.309795	140.90943	1	7375	3	2913344	TRUE	TRUE	TRUE	TRUE	TRUE	TRUE	TRUE	TRUE	TRUE	3.1575676934126773	0.4338872581034848	NA	NA	TRUE	TRUE	Global assembly
PHA002138	BGN:AGD	Centaurea uniflora	Asteraceae	Centaurea	1000417	41503	4210	BGN	AGD	CNS	phyloalps	Silicagel	3047983	89	127	383.552039	249.304408	1	TRUE	152861	83	8	37	TRUE	TRUE	TRUE	514	379.930084	130.534693	1	6337	3	3375000	TRUE	TRUE	TRUE	TRUE	TRUE	TRUE	TRUE	TRUE	TRUE	3.5782268861411377	0.6003635036051673	NA	NA	TRUE	TRUE	Global assembly
PHA002140	BGN:HVM	Centaurea vallesiaca	Asteraceae	Centaurea	72153	41503	4210	BGN	HVM	CNS	phyloalps	Silicagel	3150767	97	204	404.779357	279.967058	1	TRUE	152475	83	8	37	TRUE	TRUE	TRUE	1400	403.719156	142.292565	1	8200	3	3482670	TRUE	TRUE	TRUE	TRUE	TRUE	TRUE	TRUE	TRUE	TRUE	5.088746203145908	1.8781223026634073	NA	NA	TRUE	TRUE	Global assembly
PHA002144	BGN:PN	Centaurium erythraea	Gentianaceae	Centaurium	172057	50750	21472	BGN	PN	CNS	phyloalps	Silicagel	4875914	95	440	294.495892	124.148014	1	TRUE	153100	83	8	38	TRUE	TRUE	TRUE	513	289.267371	110.542298	1	12247	2	5413059	TRUE	TRUE	TRUE	TRUE	FALSE	FALSE	TRUE	TRUE	TRUE	7.271403236830112	0.6781682367654557	NA	NA	TRUE	TRUE	Global assembly
PHA002145	BGN:RP	Centaurium favargeri	Gentianaceae	Centaurium	225560	50750	21472	BGN	RP	CNS	phyloalps	Silicagel	4239480	89	676	352.924127	163.794329	1	TRUE	152874	83	8	38	TRUE	TRUE	TRUE	632	351.900612	135.801453	1	8519	3	4693155	TRUE	TRUE	TRUE	TRUE	TRUE	TRUE	TRUE	TRUE	TRUE	13.694548928673997	0.7134657069984096	NA	NA	TRUE	TRUE	Global assembly
PHA002148	BGN:LDV	Centaurium pulchellum	Gentianaceae	Centaurium	172069	50750	21472	BGN	LDV	CNS	phyloalps	Silicagel	6121811	99	182	361.648523	349.791723	1	TRUE	153085	83	8	38	TRUE	TRUE	TRUE	1187	362.608293	130.012903	1	7343	3	6780017	TRUE	TRUE	TRUE	TRUE	TRUE	TRUE	TRUE	TRUE	TRUE	2.2985762701510213	0.7190831951756456	NA	NA	TRUE	TRUE	Global assembly
PHA002151	BGN:DGV	Centranthus angustifolius	Caprifoliaceae	Centranthus	245818	42331	4200	BGN	DGV	CNS	phyloalps	Silicagel	6326056	93	1067	382.395896	155.956408	1	TRUE	156459	81	8	41	TRUE	TRUE	TRUE	2985	374.19401	161.112257	1	7880	3	7005584	TRUE	TRUE	TRUE	TRUE	TRUE	TRUE	TRUE	TRUE	TRUE	14.18792856799897	1.9990542341481115	NA	NA	TRUE	TRUE	Global assembly
PHA002153	BGN:GA	Centranthus calcitrapae	Caprifoliaceae	Centranthus	183940	42331	4200	BGN	GA	CNS	phyloalps	Silicagel	5693657	99	729	210.660778	82.47893	1	TRUE	155975	81	8	41	TRUE	TRUE	TRUE	1019	212.464768	85.855488	1	6764	3	6299974	TRUE	TRUE	TRUE	TRUE	TRUE	TRUE	TRUE	TRUE	TRUE	10.086164145628915	0.6113941684349246	NA	NA	TRUE	TRUE	Global assembly
PHA002154	BGN:KKN	Centranthus calcitrapae	Caprifoliaceae	Centranthus	183940	42331	4200	BGN	KKN	CNS	phyloalps	Silicagel	4572129	67	729	210.660778	82.47893	1	TRUE	155975	81	8	41	TRUE	TRUE	TRUE	1019	212.464768	85.855488	1	6764	3	5079670	TRUE	TRUE	TRUE	TRUE	TRUE	TRUE	TRUE	TRUE	TRUE	18.559199876064138	1.125005146774384	NA	NA	TRUE	TRUE	Global assembly
PHA002155	BGN:FIQ	Centranthus lecoqii	Caprifoliaceae	Centranthus	183941	42331	4200	BGN	FIQ	CNS	phyloalps	Silicagel	6070313	73	NA	NA	NA	NA	NA	NA	NA	NA	NA	NA	NA	NA	NA	NA	NA	NA	NA	NA	6729001	NA	NA	NA	NA	NA	NA	NA	NA	NA	NA	NA	TRUE	TRUE	TRUE	TRUE	Targeted assembly
PHA002157	BGN:AVE	Centranthus ruber	Caprifoliaceae	Centranthus	42332	42331	4200	BGN	AVE	CNS	phyloalps	Silicagel	3081817	79	597	386.359605	187.266878	1	TRUE	156795	81	8	41	TRUE	TRUE	TRUE	1235	380.31695	155.019557	NA	NA	NA	3423744	NA	NA	NA	NA	NA	NA	TRUE	TRUE	TRUE	19.223949065753963	NA	NA	NA	TRUE	TRUE	Global assembly
PHA002159	RSZ:RSZAXPI001136-95	Cephalanthera damasonium	Orchidaceae	Cephalanthera	78719	78718	4747	RSZ	RSZAXPI001136-95	BGI	phyloalps	Silicagel	12095607	99	419	200.645382	10.977458	1	TRUE	161950	83	8	37	TRUE	TRUE	TRUE	174	203.217043	10.84668	1	8199	3	12133929	TRUE	TRUE	TRUE	TRUE	TRUE	TRUE	TRUE	TRUE	TRUE	2.8333623416945817	0.05956858401717101	NA	NA	TRUE	TRUE	Global assembly
PHA002163	RSZ:RSZAXPI000839-35	Cephalanthera longifolia	Orchidaceae	Cephalanthera	210729	78718	4747	RSZ	RSZAXPI000839-35	BGI	phyloalps	Silicagel	14870222	99	879	192.837267	13.225186	1	TRUE	162042	84	8	37	TRUE	TRUE	TRUE	125	196.079421	12.811694	1	7080	3	14898962	TRUE	TRUE	TRUE	TRUE	TRUE	TRUE	TRUE	TRUE	TRUE	4.837643128174365	0.03005803793445027	NA	NA	TRUE	TRUE	Global assembly
PHA002166	RSZ:RSZAXPI001142-140	Cephalanthera rubra	Orchidaceae	Cephalanthera	210728	78718	4747	RSZ	RSZAXPI001142-140	BGI	phyloalps	Silicagel	12113751	99	358	201.173873	10.825657	1	TRUE	162185	84	8	37	TRUE	TRUE	TRUE	762	203.899695	10.280312	1	7717	3	12259117	TRUE	TRUE	TRUE	TRUE	TRUE	TRUE	TRUE	TRUE	TRUE	2.4207496576294645	0.24516565988319866	NA	NA	TRUE	TRUE	Global assembly
PHA009945	BGN:MCI	Cephalaria alpina	Caprifoliaceae	Cephalaria	470569	183558	4200	BGN	MCI	CNS	phyloalps	Silicagel	7548349	99	167	342.302684	116.132441	7	FALSE	79588	49	4	18	TRUE	FALSE	FALSE	1001	331.075952	103.797976	1	8470	3	8151091	TRUE	TRUE	TRUE	TRUE	TRUE	TRUE	FALSE	FALSE	FALSE	1.6945508698175409	0.567283727283351	TRUE	TRUE	TRUE	TRUE	Global assembly
PHA009945	RSZ:RSZAXPI000731-22	Cephalaria alpina	Caprifoliaceae	Cephalaria	470569	183558	4200	RSZ	RSZAXPI000731-22	BGI	phyloalps	Silicagel	16395144	99	167	342.302684	116.132441	7	FALSE	79588	49	4	18	TRUE	FALSE	FALSE	1001	331.075952	103.797976	1	8470	3	16492932	TRUE	TRUE	TRUE	TRUE	TRUE	TRUE	TRUE	TRUE	TRUE	0.7801737736268961	0.26117828276199073	TRUE	TRUE	TRUE	TRUE	Global assembly
PHA002171	BGN:CDC	Cephalaria leucantha	Caprifoliaceae	Cephalaria	183559	183558	4200	BGN	CDC	CNS	phyloalps	Silicagel	4196710	91	53	278.256597	157.064278	1	TRUE	147870	90	8	32	FALSE	TRUE	FALSE	223	279.236217	114.744989	1	6488	3	4575075	TRUE	TRUE	TRUE	TRUE	TRUE	TRUE	TRUE	FALSE	FALSE	1.026066703585522	0.18942415410124638	TRUE	TRUE	TRUE	TRUE	Targeted assembly
PHA002180	BGN:KDN	Cerastium alpinum	Caryophyllaceae	Cerastium	271556	3579	3568	BGN	KDN	CNS	phyloalps	Silicagel	3913199	75	87	372.384974	136.803804	NA	NA	NA	NA	NA	NA	NA	NA	NA	310	377.548025	120.66278200000001	1	7899	3	4341707	TRUE	TRUE	TRUE	TRUE	TRUE	TRUE	TRUE	TRUE	TRUE	NA	0.41716764212604573	TRUE	TRUE	TRUE	TRUE	Targeted assembly
PHA002182	BGN:IED	Cerastium alpinum lanatum	Caryophyllaceae	Cerastium	1532332	3579	3568	BGN	IED	CNS	phyloalps	Silicagel	3934917	95	103	409.968387	185.516983	1	TRUE	147958	80	8	37	TRUE	TRUE	TRUE	635	419.106457	145.678134	1	12154	3	4365437	TRUE	TRUE	TRUE	TRUE	TRUE	TRUE	TRUE	TRUE	TRUE	2.038386337661399	1.0322948963960625	NA	NA	TRUE	TRUE	Global assembly
PHA002183	BGN:AGA	Cerastium arvense arvense	Caryophyllaceae	Cerastium	271558	3579	3568	BGN	AGA	CNS	phyloalps	Silicagel	2805475	91	108	388.033961	149.849498	1	TRUE	147952	80	8	37	TRUE	TRUE	TRUE	85	388.64613	185.128226	1	7864	3	3115651	TRUE	TRUE	TRUE	TRUE	TRUE	TRUE	TRUE	TRUE	TRUE	3.1294412642312732	0.13091356197247356	NA	NA	TRUE	TRUE	Global assembly
PHA002190	BGN:DFA	Cerastium arvense strictum	Caryophyllaceae	Cerastium	358136	3579	3568	BGN	DFA	CNS	phyloalps	Silicagel	5633972	85	84	301.940959	114.705158	NA	NA	NA	NA	NA	NA	NA	NA	NA	565	298.351801	110.546286	1	7132	3	6259753	TRUE	TRUE	TRUE	TRUE	TRUE	TRUE	FALSE	FALSE	FALSE	NA	0.42072292451410626	TRUE	TRUE	TRUE	TRUE	Targeted assembly
PHA002193	BGN:BCE	Cerastium arvense suffruticosum	Caryophyllaceae	Cerastium	1532333	3579	3568	BGN	BCE	CNS	phyloalps	Silicagel	4221454	93	274	387.198534	169.344955	1	TRUE	147914	80	8	37	TRUE	TRUE	TRUE	170	371.057016	135.314751	1	7057	3	4683504	TRUE	TRUE	TRUE	TRUE	TRUE	TRUE	TRUE	TRUE	TRUE	5.161605863863519	0.15278968423105263	NA	NA	TRUE	TRUE	Global assembly
PHA002197	BGN:TG	Cerastium brachypetalum brachypetalum	Caryophyllaceae	Cerastium	271568	3579	3568	BGN	TG	CNS	phyloalps	Silicagel	2895783	95	263	407.488929	168.470098	1	TRUE	148858	80	8	37	TRUE	TRUE	TRUE	203	376.798268	143.633072	1	6228	3	3201316	TRUE	TRUE	TRUE	TRUE	TRUE	TRUE	TRUE	TRUE	TRUE	7.1155473502785185	0.22978677324196856	NA	NA	TRUE	TRUE	Global assembly
PHA002198	BGN:DFB	Cerastium carinthiacum austroalpinum	Caryophyllaceae	Cerastium	1532335	3579	3568	BGN	DFB	CNS	phyloalps	Silicagel	3825113	79	56	339.083955	149.359406	NA	NA	NA	NA	NA	NA	NA	NA	NA	48	337.127203	133.093925	1	9726	3	4243933	TRUE	TRUE	FALSE	TRUE	TRUE	FALSE	FALSE	FALSE	FALSE	NA	0.07724567031654202	TRUE	TRUE	TRUE	TRUE	Targeted assembly
PHA002200	BGN:EAR	Cerastium carinthiacum carinthiacum	Caryophyllaceae	Cerastium	1532334	3579	3568	BGN	EAR	CNS	phyloalps	Silicagel	3488014	83	82	344.174518	147.874646	1	TRUE	148532	80	8	37	TRUE	TRUE	TRUE	203	338.239558	144.737485	1	7386	3	3868232	TRUE	TRUE	TRUE	TRUE	TRUE	TRUE	TRUE	TRUE	TRUE	2.1035244960502637	0.25895185937997195	NA	NA	TRUE	TRUE	Global assembly
PHA002201	BGN:DSR	Cerastium cerastoides	Caryophyllaceae	Cerastium	271580	3579	3568	BGN	DSR	CNS	phyloalps	Silicagel	4394579	89	364	336.200405	158.040079	1	TRUE	148193	81	8	37	TRUE	TRUE	TRUE	314	328.609993	142.293626	1	10430	3	4862144	TRUE	TRUE	TRUE	TRUE	TRUE	TRUE	TRUE	TRUE	TRUE	6.8959133411997335	0.41867466176043133	NA	NA	TRUE	TRUE	Global assembly
PHA002203	BGN:BTH	Cerastium eriophorum	Caryophyllaceae	Cerastium	271543	3579	3568	BGN	BTH	CNS	phyloalps	Silicagel	2319689	85	73	410.067106	146.12825	1	TRUE	148975	81	8	37	TRUE	TRUE	TRUE	170	396.190566	138.434622	1	7778	3	2569235	TRUE	TRUE	TRUE	TRUE	TRUE	TRUE	TRUE	TRUE	TRUE	2.757766995793782	0.3353035687111505	NA	NA	TRUE	TRUE	Global assembly
PHA002205	BGN:EAS	Cerastium fontanum fontanum	Caryophyllaceae	Cerastium	230722	3579	3568	BGN	EAS	CNS	phyloalps	Silicagel	3465479	89	178	424.147364	152.550608	1	TRUE	148725	80	8	37	TRUE	TRUE	TRUE	210	415.341481	150.519975	1	9541	3	3839189	TRUE	TRUE	TRUE	TRUE	TRUE	TRUE	TRUE	TRUE	TRUE	4.291614521398053	0.3248103928794888	NA	NA	TRUE	TRUE	Global assembly
PHA002208	BGN:KNE	Cerastium fontanum lucorum	Caryophyllaceae	Cerastium	1671030	3579	3568	BGN	KNE	CNS	phyloalps	Silicagel	5239729	79	58	347.74054	126.579174	10	FALSE	11024	0	0	10	FALSE	FALSE	FALSE	150	361.803914	133.773074	1	6235	3	5818260	TRUE	TRUE	TRUE	TRUE	TRUE	TRUE	FALSE	FALSE	FALSE	1.0624717278413889	0.11296965544340852	TRUE	TRUE	TRUE	TRUE	Targeted assembly
PHA002210	BGN:EAT	Cerastium fontanum vulgare	Caryophyllaceae	Cerastium	271563	3579	3568	BGN	EAT	CNS	phyloalps	Silicagel	4846068	93	335	401.859464	143.949535	1	TRUE	148730	80	8	37	TRUE	TRUE	TRUE	334	391.835649	144.531045	1	6314	3	5362281	TRUE	TRUE	TRUE	TRUE	TRUE	TRUE	TRUE	TRUE	TRUE	5.527655095454351	0.23396376218312842	NA	NA	TRUE	TRUE	Global assembly
PHA002212	BGN:AVF	Cerastium glomeratum	Caryophyllaceae	Cerastium	3580	3579	3568	BGN	AVF	CNS	phyloalps	Silicagel	4667107	91	599	385.608906	151.223191	1	TRUE	148644	80	8	37	TRUE	TRUE	TRUE	769	377.756309	136.187054	1	8949	3	5169384	TRUE	TRUE	TRUE	TRUE	TRUE	TRUE	TRUE	TRUE	TRUE	10.482263199888916	0.8101803433365362	NA	NA	TRUE	TRUE	Global assembly
PHA002214	BGN:KNF	Cerastium glutinosum	Caryophyllaceae	Cerastium	1671031	3579	3568	BGN	KNF	CNS	phyloalps	Silicagel	4386469	77	142	363.529871	133.650939	22	FALSE	139545	80	4	45	TRUE	TRUE	TRUE	554	388.797817	151.773889	1	9485	3	4865145	TRUE	TRUE	TRUE	TRUE	TRUE	TRUE	TRUE	TRUE	TRUE	3.1879232757319436	0.7778776878706686	NA	NA	TRUE	TRUE	Global assembly
PHA002216	RSZ:RSZAXPI000767-96	Cerastium julicum	Caryophyllaceae	Cerastium	1532336	3579	3568	RSZ	RSZAXPI000767-96	BGI	phyloalps	Silicagel	12050466	99	169	184.799871	10.72909	1	TRUE	147926	80	8	37	TRUE	TRUE	TRUE	726	187.623551	10.470808	1	6636	3	12074130	TRUE	TRUE	TRUE	TRUE	TRUE	TRUE	TRUE	TRUE	TRUE	1.04776089743808	0.2019175026094427	NA	NA	TRUE	TRUE	Global assembly
PHA002219	BGN:DC	Cerastium latifolium	Caryophyllaceae	Cerastium	271544	3579	3568	BGN	DC	CNS	phyloalps	Silicagel	3832615	91	307	342.348479	136.772542	1	TRUE	148850	80	8	37	TRUE	TRUE	TRUE	267	338.098142	126.473079	1	6063	3	4243422	TRUE	TRUE	TRUE	TRUE	TRUE	TRUE	TRUE	TRUE	TRUE	6.551196581371801	0.23207707737721842	NA	NA	TRUE	TRUE	Global assembly
PHA002220	BGN:KNG	Cerastium ligusticum	Caryophyllaceae	Cerastium	1671032	3579	3568	BGN	KNG	CNS	phyloalps	Silicagel	4590271	75	148	352.563079	123.282302	9	FALSE	9692	1	0	9	FALSE	FALSE	FALSE	195	395.268339	135.609742	1	6907	3	5082604	TRUE	TRUE	TRUE	TRUE	TRUE	TRUE	FALSE	FALSE	FALSE	3.259773551496197	0.1956115445035816	TRUE	TRUE	TRUE	TRUE	Targeted assembly
PHA002221	BGN:KGN	Cerastium lineare	Caryophyllaceae	Cerastium	1532337	3579	3568	BGN	KGN	CNS	phyloalps	Silicagel	4348691	83	NA	NA	NA	NA	NA	NA	NA	NA	NA	NA	NA	NA	74	371.813091	121.238955	1	10092	3	4829905	TRUE	TRUE	TRUE	TRUE	TRUE	TRUE	NA	NA	NA	NA	0.10345281772133214	TRUE	TRUE	TRUE	TRUE	Targeted assembly
PHA002225	BGN:EAV	Cerastium pedunculatum	Caryophyllaceae	Cerastium	271594	3579	3568	BGN	EAV	CNS	phyloalps	Silicagel	4266688	87	78	345.073291	129.402167	1	TRUE	148732	80	8	37	TRUE	TRUE	TRUE	316	333.333921	123.411908	1	8766	3	4728740	TRUE	TRUE	TRUE	TRUE	TRUE	TRUE	TRUE	TRUE	TRUE	1.5626398161112645	0.37311990164187114	NA	NA	TRUE	TRUE	Global assembly
PHA002228	BGN:KBN	Cerastium pumilum	Caryophyllaceae	Cerastium	271565	3579	3568	BGN	KBN	CNS	phyloalps	Silicagel	4550633	89	55	348.286413	126.614303	NA	NA	NA	NA	NA	NA	NA	NA	NA	282	340.443389	126.885122	1	10065	3	5050896	TRUE	TRUE	FALSE	TRUE	TRUE	FALSE	TRUE	TRUE	TRUE	NA	0.3504056283445264	TRUE	TRUE	TRUE	TRUE	Targeted assembly
PHA002232	BGN:EBA	Cerastium semidecandrum	Caryophyllaceae	Cerastium	271564	3579	3568	BGN	EBA	CNS	phyloalps	Silicagel	4310704	89	322	335.445261	139.316538	1	TRUE	148620	80	8	37	TRUE	TRUE	TRUE	858	321.712091	120.749137	1	8903	3	4778865	TRUE	TRUE	TRUE	TRUE	TRUE	TRUE	TRUE	TRUE	TRUE	6.236844610819011	0.9955325319056308	NA	NA	TRUE	TRUE	Global assembly
PHA002233	BGN:ISA	Cerastium subtriflorum	Caryophyllaceae	Cerastium	1516114	3579	3568	BGN	ISA	CNS	phyloalps	Silicagel	2935719	91	110	406.447946	145.053453	1	TRUE	148626	80	8	37	TRUE	TRUE	TRUE	166	438.297652	224.713206	1	7494	3	3255743	TRUE	TRUE	TRUE	TRUE	TRUE	TRUE	TRUE	TRUE	TRUE	3.0598603306004795	0.23282837400946116	NA	NA	TRUE	TRUE	Global assembly
PHA002235	BGN:ISB	Cerastium sylvaticum	Caryophyllaceae	Cerastium	271569	3579	3568	BGN	ISB	CNS	phyloalps	Silicagel	3048290	93	225	377.045963	151.547796	1	TRUE	148686	80	8	37	TRUE	TRUE	TRUE	179	393.066881	146.019251	1	8418	3	3379081	TRUE	TRUE	TRUE	TRUE	TRUE	TRUE	TRUE	TRUE	TRUE	5.900426034734017	0.2657619041622384	NA	NA	TRUE	TRUE	Global assembly
PHA002237	BGN:EBB	Cerastium tomentosum	Caryophyllaceae	Cerastium	271552	3579	3568	BGN	EBB	CNS	phyloalps	Silicagel	4917146	87	95	310.453473	142.39823	1	TRUE	148834	80	8	37	TRUE	TRUE	TRUE	183	309.485214	128.305215	1	7969	3	5455475	TRUE	TRUE	TRUE	TRUE	TRUE	TRUE	TRUE	TRUE	TRUE	1.6525834809203475	0.17044825708190103	NA	NA	TRUE	TRUE	Global assembly
PHA002239	BGN:GFS	Cerastium uniflorum	Caryophyllaceae	Cerastium	271547	3579	3568	BGN	GFS	CNS	phyloalps	Silicagel	3142031	93	51	386.093731	177.063227	NA	NA	NA	NA	NA	NA	NA	NA	NA	217	361.766238	137.000213	1	7386	3	3475048	TRUE	TRUE	TRUE	TRUE	TRUE	TRUE	TRUE	TRUE	TRUE	NA	0.2742493629120782	TRUE	TRUE	TRUE	TRUE	Targeted assembly
PHA002245	RSZ:RSZAXPI000768-97	Ceratophyllum demersum	Ceratophyllaceae	Ceratophyllum	4428	4427	32203	RSZ	RSZAXPI000768-97	BGI	phyloalps	Silicagel	12958624	99	127	180.349427	9.878107	1	TRUE	156177	83	8	37	TRUE	TRUE	TRUE	2235	182.509944	9.714598	1	7434	3	12982886	TRUE	TRUE	TRUE	TRUE	TRUE	TRUE	TRUE	TRUE	TRUE	0.7730306579127256	0.6475540220095197	NA	NA	TRUE	TRUE	Global assembly
PHA002247	BGN:EBC	Ceratophyllum submersum	Ceratophyllaceae	Ceratophyllum	108412	4427	32203	BGN	EBC	CNS	phyloalps	Silicagel	3916645	91	99	422.031284	199.67654	1	TRUE	148587	80	8	37	TRUE	TRUE	TRUE	430	398.170675	170.307888	1	9705	3	4337180	TRUE	TRUE	TRUE	TRUE	TRUE	TRUE	TRUE	TRUE	TRUE	2.0636232465106414	0.5854346157079746	NA	NA	TRUE	TRUE	Global assembly
PHA002247	BGN:NQN	Ceratophyllum submersum	Ceratophyllaceae	Ceratophyllum	108412	4427	32203	BGN	NQN	CNS	phyloalps	Silicagel	3494487	99	99	422.031284	199.67654	1	TRUE	148587	80	8	37	TRUE	TRUE	TRUE	430	398.170675	170.307888	1	9705	3	3840601	TRUE	TRUE	TRUE	TRUE	TRUE	TRUE	TRUE	TRUE	TRUE	2.1260202141258504	0.6031361728206501	NA	NA	TRUE	TRUE	Global assembly
PHA002248	BGN:IIK	Ceratostigma plumbaginoides	Plumbaginaceae	Ceratostigma	278073	63087	4437	BGN	IIK	CNS	phyloalps	Silicagel	3484681	95	587	295.232159	200.588821	1	TRUE	164466	75	8	37	TRUE	TRUE	TRUE	877	327.776743	135.530975	1	7694	3	3866091	TRUE	TRUE	TRUE	TRUE	TRUE	TRUE	TRUE	TRUE	TRUE	14.58134557933333	1.0191430495510583	NA	NA	TRUE	TRUE	Global assembly
PHA002250	BGN:ANM	Cercis siliquastrum	Fabaceae	Cercis	49802	49800	3803	BGN	ANM	CNS	phyloalps	Silicagel	5405230	93	396	329.206297	296.369747	1	TRUE	158302	81	8	37	TRUE	TRUE	TRUE	528	324.684069	131.287066	1	9220	3	5979171	TRUE	TRUE	TRUE	TRUE	TRUE	TRUE	TRUE	TRUE	TRUE	6.235258527687611	0.48421442243542734	NA	NA	TRUE	TRUE	Global assembly
PHA002252	BGN:PSP	Cerinthe glabra	Boraginaceae	Cerinthe	1532338	113422	21571	BGN	PSP	CNS	phyloalps	Silicagel	NA	NA	NA	NA	NA	NA	NA	NA	NA	NA	NA	NA	NA	NA	NA	NA	NA	NA	NA	NA	NA	NA	NA	NA	NA	NA	NA	NA	NA	NA	NA	NA	NA	NA	NA	NA	Unsucceed
PHA002253	BGN:ASQ	Cerinthe glabra	Boraginaceae	Cerinthe	1532338	113422	21571	BGN	ASQ	CNS	phyloalps	Silicagel	NA	NA	NA	NA	NA	NA	NA	NA	NA	NA	NA	NA	NA	NA	NA	NA	NA	NA	NA	NA	NA	NA	NA	NA	NA	NA	NA	NA	NA	NA	NA	NA	NA	NA	NA	NA	Unsucceed
PHA002254	BGN:DIP	Cerinthe minor auriculata	Boraginaceae	Cerinthe	588580	113422	21571	BGN	DIP	CNS	phyloalps	Silicagel	NA	NA	NA	NA	NA	NA	NA	NA	NA	NA	NA	NA	NA	NA	NA	NA	NA	NA	NA	NA	NA	NA	NA	NA	NA	NA	NA	NA	NA	NA	NA	NA	NA	NA	NA	NA	Unsucceed
PHA002255	BGN:GIG	Cerinthe minor auriculata	Boraginaceae	Cerinthe	588580	113422	21571	BGN	GIG	CNS	phyloalps	Silicagel	NA	NA	NA	NA	NA	NA	NA	NA	NA	NA	NA	NA	NA	NA	NA	NA	NA	NA	NA	NA	NA	NA	NA	NA	NA	NA	NA	NA	NA	NA	NA	NA	NA	NA	NA	NA	Unsucceed
PHA002255	BGN:PPT	Cerinthe minor auriculata	Boraginaceae	Cerinthe	588580	113422	21571	BGN	PPT	CNS	phyloalps	Silicagel	2701260	99	201	249.406751	104.381551	1	TRUE	149598	82	8	37	TRUE	TRUE	TRUE	558	260.813535	107.683472	1	7101	3	2977137	TRUE	TRUE	TRUE	TRUE	TRUE	TRUE	TRUE	TRUE	TRUE	5.6219925650857885	0.7408360946709718	TRUE	TRUE	TRUE	TRUE	Global assembly
PHA009946	BGN:AFP	Cerinthe minor minor	Boraginaceae	Cerinthe	131385	113422	21571	BGN	AFP	CNS	phyloalps	Silicagel	NA	NA	NA	NA	NA	NA	NA	NA	NA	NA	NA	NA	NA	NA	NA	NA	NA	NA	NA	NA	NA	NA	NA	NA	NA	NA	NA	NA	NA	NA	NA	NA	NA	NA	NA	NA	Unsucceed
PHA009946	BGN:KKF	Cerinthe minor minor	Boraginaceae	Cerinthe	131385	113422	21571	BGN	KKF	CNS	phyloalps	Silicagel	NA	NA	NA	NA	NA	NA	NA	NA	NA	NA	NA	NA	NA	NA	NA	NA	NA	NA	NA	NA	NA	NA	NA	NA	NA	NA	NA	NA	NA	NA	NA	NA	NA	NA	NA	NA	Unsucceed
PHA009946	BGN:PRV	Cerinthe minor minor	Boraginaceae	Cerinthe	131385	113422	21571	BGN	PRV	CNS	phyloalps	Silicagel	NA	NA	NA	NA	NA	NA	NA	NA	NA	NA	NA	NA	NA	NA	NA	NA	NA	NA	NA	NA	NA	NA	NA	NA	NA	NA	NA	NA	NA	NA	NA	NA	NA	NA	NA	NA	Unsucceed
PHA002256	BGN:FMF	Chaenorrhinum minus minus	Plantaginaceae	Chaenorrhinum	105913	105912	156152	BGN	FMF	CNS	phyloalps	Silicagel	4796393	97	704	416.000917	1207.573804	1	TRUE	151448	83	8	37	TRUE	TRUE	TRUE	1390	383.155264	239.927222	1	8793	3	5263657	TRUE	TRUE	TRUE	TRUE	TRUE	TRUE	TRUE	TRUE	TRUE	11.458287401498602	1.3135160474251655	NA	NA	TRUE	TRUE	Global assembly
PHA002259	BGN:GVN	Chaenorrhinum origanifolium	Plantaginaceae	Chaenorrhinum	237460	105912	156152	BGN	GVN	CNS	phyloalps	Silicagel	4460713	97	523	311.024489	113.804687	1	TRUE	151975	83	8	38	TRUE	TRUE	TRUE	727	321.017145	109.17375	1	6900	3	4846287	TRUE	TRUE	TRUE	TRUE	TRUE	TRUE	TRUE	TRUE	TRUE	9.184760350398516	0.579665548867308	NA	NA	TRUE	TRUE	Global assembly
PHA002262	BGN:MBA	Chaenorrhinum rubrifolium	Plantaginaceae	Chaenorrhinum	1532339	105912	156152	BGN	MBA	CNS	phyloalps	Silicagel	3720138	99	495	261.85525	133.017208	1	TRUE	151922	83	8	38	TRUE	TRUE	TRUE	434	287.032704	117.951441	1	8262	3	4104236	TRUE	TRUE	TRUE	TRUE	TRUE	TRUE	TRUE	TRUE	TRUE	10.209433090922971	0.4868001231039376	NA	NA	TRUE	TRUE	Global assembly
PHA002263	BGN:ABS	Chaerophyllum aureum	Apiaceae	Chaerophyllum	109094	54707	4037	BGN	ABS	CNS	phyloalps	Silicagel	3612171	99	613	391.714899	619.406761	1	TRUE	153950	83	8	37	TRUE	TRUE	TRUE	1003	370.944783	145.909386	1	8265	3	4005205	TRUE	TRUE	TRUE	TRUE	TRUE	TRUE	TRUE	TRUE	TRUE	13.194917400033933	1.1590716916544515	NA	NA	TRUE	TRUE	Global assembly
PHA002265	BGN:KIG	Chaerophyllum elegans	Apiaceae	Chaerophyllum	109099	54707	4037	BGN	KIG	CNS	phyloalps	Silicagel	4802619	79	123	347.223171	130.0335	1	TRUE	154152	83	8	37	TRUE	TRUE	TRUE	170	347.368758	129.323194	1	9078	3	5319495	TRUE	TRUE	TRUE	TRUE	TRUE	TRUE	TRUE	TRUE	TRUE	2.498728403466757	0.20337795595341585	NA	NA	TRUE	TRUE	Global assembly
PHA002267	BGN:EBD	Chaerophyllum hirsutum	Apiaceae	Chaerophyllum	109101	54707	4037	BGN	EBD	CNS	phyloalps	Silicagel	7104118	99	182	249.265031	142.286981	1	TRUE	154109	83	8	37	TRUE	TRUE	TRUE	68	271.759563	127.976406	1	9578	3	8651721	TRUE	TRUE	TRUE	TRUE	TRUE	TRUE	TRUE	TRUE	TRUE	1.9939948558673641	0.046302920945487415	NA	NA	TRUE	TRUE	Global assembly
PHA002268	BGN:DD	Chaerophyllum temulum	Apiaceae	Chaerophyllum	105274	54707	4037	BGN	DD	CNS	phyloalps	Silicagel	1951917	93	98	406.077696	149.945146	1	TRUE	153437	83	8	37	TRUE	TRUE	TRUE	356	394.812392	162.278177	1	7639	3	2163899	TRUE	TRUE	TRUE	TRUE	TRUE	TRUE	TRUE	TRUE	TRUE	4.141730951553494	0.7490524300177778	NA	NA	TRUE	TRUE	Global assembly
PHA002270	BGN:AGE	Chaerophyllum villarsii	Apiaceae	Chaerophyllum	109111	54707	4037	BGN	AGE	CNS	phyloalps	Silicagel	18010790	99	185	313.449959	128.082469	1	TRUE	154197	83	8	37	TRUE	TRUE	TRUE	1164	310.495102	128.59687	1	9192	3	19807332	TRUE	TRUE	TRUE	TRUE	TRUE	TRUE	TRUE	TRUE	TRUE	0.7999257919583457	0.30003024954384666	NA	NA	TRUE	TRUE	Global assembly
PHA002273	BGN:INV	Chamaecytisus hirsutus hirsutus	Fabaceae	Chamaecytisus	1211454	49803	3803	BGN	INV	CNS	phyloalps	Silicagel	4145019	99	374	353.330381	246.217546	1	TRUE	152075	81	8	37	TRUE	TRUE	TRUE	451	356.625406	129.081141	1	7592	3	4569500	TRUE	TRUE	TRUE	TRUE	TRUE	TRUE	TRUE	TRUE	TRUE	6.930071437013384	0.4171968545593854	NA	NA	TRUE	TRUE	Global assembly
PHA002275	BGN:GST	Chamaecytisus hirsutus pumilus	Fabaceae	Chamaecytisus	1211454	49803	3803	BGN	GST	CNS	phyloalps	Silicagel	4538530	87	576	341.812747	130.428663	1	TRUE	152551	81	8	37	TRUE	TRUE	TRUE	211	332.161733	120.373265	1	6013	3	5032543	TRUE	TRUE	TRUE	TRUE	TRUE	TRUE	TRUE	TRUE	TRUE	11.126871779917803	0.16066053186343615	NA	NA	TRUE	TRUE	Global assembly
PHA002276	BGN:EBE	Chamaecytisus purpureus	Fabaceae	Chamaecytisus	49806	49803	3803	BGN	EBE	CNS	phyloalps	Silicagel	4742265	97	232	385.707424	154.108229	1	TRUE	151132	80	8	37	TRUE	TRUE	TRUE	259	369.48196	177.31567	1	8442	3	5249449	TRUE	TRUE	TRUE	TRUE	TRUE	TRUE	TRUE	TRUE	TRUE	3.8111572267203955	0.23766080458682035	NA	NA	TRUE	TRUE	Global assembly
PHA002279	BGN:BTI	Chamaecytisus ratisbonensis	Fabaceae	Chamaecytisus	1530449	49803	3803	BGN	BTI	CNS	phyloalps	Silicagel	4593822	97	108	342.574254	161.472574	1	TRUE	152744	81	8	37	TRUE	TRUE	TRUE	433	334.63811	154.228661	1	8052	3	5081525	TRUE	TRUE	TRUE	TRUE	TRUE	TRUE	TRUE	TRUE	TRUE	1.8510238809436073	0.39121524427291454	NA	NA	TRUE	TRUE	Global assembly
PHA002282	BGN:ISC	Chamaecytisus supinus	Fabaceae	Chamaecytisus	49807	49803	3803	BGN	ISC	CNS	phyloalps	Silicagel	3253263	97	110	359.938508	152.10664	1	TRUE	152737	81	8	37	TRUE	TRUE	TRUE	359	360.881837	139.141607	1	7700	3	3602888	TRUE	TRUE	TRUE	TRUE	TRUE	TRUE	TRUE	TRUE	TRUE	2.6620489523363906	0.43799007556920383	NA	NA	TRUE	TRUE	Global assembly
PHA002285	RSZ:RSZAXPI001143-142	Chamorchis alpina	Orchidaceae	Chamorchis	413032	413031	4747	RSZ	RSZAXPI001143-142	BGI	phyloalps	Silicagel	11539137	99	853	190.859616	10.444846	1	TRUE	151066	78	8	38	TRUE	TRUE	TRUE	177	192.234357	10.540825	1	8477	2	11676127	TRUE	TRUE	TRUE	FALSE	TRUE	FALSE	TRUE	TRUE	TRUE	5.639975808880121	0.06567149902479053	NA	NA	TRUE	TRUE	Global assembly
PHA002288	BGN:TH	Chelidonium majus	Papaveraceae	Chelidonium	71251	71250	3465	BGN	TH	CNS	phyloalps	Silicagel	5199141	99	785	316.272013	213.72109	1	TRUE	159708	82	8	37	TRUE	TRUE	TRUE	398	310.997419	164.527881	1	7708	3	5730511	TRUE	TRUE	TRUE	TRUE	TRUE	TRUE	TRUE	TRUE	TRUE	12.178661005265248	0.2980080475959122	NA	NA	TRUE	TRUE	Global assembly
PHA002291	BGN:DE	Chenopodium album	Chenopodiaceae	Chenopodium	3559	3558	1804623	BGN	DE	CNS	phyloalps	Silicagel	6106769	93	581	286.553688	125.900137	1	TRUE	152060	83	8	37	TRUE	TRUE	TRUE	1097	296.074057	119.30958	1	7815	3	6784559	TRUE	TRUE	TRUE	TRUE	TRUE	TRUE	TRUE	TRUE	TRUE	7.77797749152735	0.7547639930114779	NA	NA	TRUE	TRUE	Global assembly
PHA002293	BGN:EBF	Chenopodium ambrosioides	Chenopodiaceae	Chenopodium	330163	3558	1804623	BGN	EBF	CNS	phyloalps	Silicagel	5425905	95	539	374.658978	206.849483	1	TRUE	151717	83	8	37	TRUE	TRUE	TRUE	796	367.648688	157.279168	1	9558	3	6026385	TRUE	TRUE	TRUE	TRUE	TRUE	TRUE	TRUE	TRUE	TRUE	7.9322651923358505	0.7379965088530708	NA	NA	TRUE	TRUE	Global assembly
PHA002295	BGN:ABH	Chenopodium bonus-henricus	Chenopodiaceae	Chenopodium	122298	3558	1804623	BGN	ABH	CNS	phyloalps	Silicagel	3355267	97	238	370.343889	342.448487	1	TRUE	152601	83	8	37	TRUE	TRUE	TRUE	368	386.065382	288.437355	1	9370	3	3727746	TRUE	TRUE	TRUE	TRUE	TRUE	TRUE	TRUE	TRUE	TRUE	5.579631548919184	0.5297349098762245	NA	NA	TRUE	TRUE	Global assembly
PHA002299	BGN:ASR	Chenopodium botrys	Chenopodiaceae	Chenopodium	240045	3558	1804623	BGN	ASR	CNS	phyloalps	Silicagel	6134143	97	897	379.981618	165.88079	1	TRUE	151948	83	8	37	TRUE	TRUE	TRUE	1116	375.927294	125.216223	NA	NA	NA	6744884	NA	NA	NA	NA	NA	NA	TRUE	TRUE	TRUE	11.453330819344275	NA	NA	NA	TRUE	TRUE	Global assembly
PHA002300	BGN:EBG	Chenopodium ficifolium	Chenopodiaceae	Chenopodium	887860	3558	1804623	BGN	EBG	CNS	phyloalps	Silicagel	3340332	83	103	354.303122	202.686187	1	TRUE	151717	83	8	38	TRUE	TRUE	TRUE	516	367.302033	139.856068	NA	NA	NA	3705649	NA	NA	NA	NA	NA	NA	TRUE	TRUE	TRUE	2.8182125796629207	NA	NA	NA	TRUE	TRUE	Global assembly
PHA002302	BGN:EBH	Chenopodium glaucum	Chenopodiaceae	Chenopodium	244509	3558	1804623	BGN	EBH	CNS	phyloalps	Silicagel	4363848	93	727	400.746455	204.847395	1	TRUE	151783	83	8	37	TRUE	TRUE	TRUE	318	394.665652	138.9624	1	8954	3	4839541	TRUE	TRUE	TRUE	TRUE	TRUE	TRUE	TRUE	TRUE	TRUE	13.594867653847103	0.35080166891475656	NA	NA	TRUE	TRUE	Global assembly
PHA002303	BGN:DIQ	Chenopodium hybridum	Chenopodiaceae	Chenopodium	434243	3558	1804623	BGN	DIQ	CNS	phyloalps	Silicagel	4854038	87	1099	345.47332	260.847314	1	TRUE	152943	83	8	37	TRUE	TRUE	TRUE	658	337.208887	133.145871	NA	NA	NA	5373079	NA	NA	NA	NA	NA	NA	TRUE	TRUE	TRUE	19.900998956418096	NA	NA	NA	TRUE	TRUE	Global assembly
PHA002306	BGN:EBI	Chenopodium murale	Chenopodiaceae	Chenopodium	46091	3558	1804623	BGN	EBI	CNS	phyloalps	Silicagel	5074659	95	1226	408.672495	313.742161	1	TRUE	152087	83	8	37	TRUE	TRUE	TRUE	920	394.733491	142.236104	NA	NA	NA	5609629	NA	NA	NA	NA	NA	NA	TRUE	TRUE	TRUE	19.33846942124325	NA	NA	NA	TRUE	TRUE	Global assembly
PHA002308	BGN:IEE	Chenopodium opulifolium	Chenopodiaceae	Chenopodium	1072226	3558	1804623	BGN	IEE	CNS	phyloalps	Silicagel	4831424	93	248	405.600229	306.897023	1	TRUE	152088	83	8	38	TRUE	TRUE	TRUE	759	426.938132	152.677666	1	9238	3	5354380	TRUE	TRUE	TRUE	TRUE	TRUE	TRUE	TRUE	TRUE	TRUE	4.19718906889563	0.7802461551708151	NA	NA	TRUE	TRUE	Global assembly
PHA002312	BGN:EBK	Chenopodium polyspermum	Chenopodiaceae	Chenopodium	434244	3558	1804623	BGN	EBK	CNS	phyloalps	Silicagel	5841863	91	727	368.713775	247.639332	1	TRUE	153474	83	8	37	TRUE	TRUE	TRUE	386	355.040426	152.470507	1	9166	3	6463263	TRUE	TRUE	TRUE	TRUE	TRUE	TRUE	TRUE	TRUE	TRUE	10.49413066112191	0.3327701800260982	NA	NA	TRUE	TRUE	Global assembly
PHA002314	BGN:EBL	Chenopodium rubrum	Chenopodiaceae	Chenopodium	3560	3558	1804623	BGN	EBL	CNS	phyloalps	Silicagel	4179054	91	361	411.50426	208.617343	1	TRUE	151815	83	8	37	TRUE	TRUE	TRUE	537	380.15737	155.619535	1	7164	3	4633356	TRUE	TRUE	TRUE	TRUE	TRUE	TRUE	TRUE	TRUE	TRUE	7.205639241442081	0.5058019413899956	NA	NA	TRUE	TRUE	Global assembly
PHA002316	BGN:EBM	Chenopodium strictum	Chenopodiaceae	Chenopodium	581245	3558	1804623	BGN	EBM	CNS	phyloalps	Silicagel	3333914	81	227	343.059217	170.964356	1	TRUE	152061	83	8	37	TRUE	TRUE	TRUE	207	351.199729	139.90766	1	8274	3	3698300	TRUE	TRUE	TRUE	TRUE	TRUE	TRUE	TRUE	TRUE	TRUE	6.391080562654874	0.3171147586090503	NA	NA	TRUE	TRUE	Global assembly
PHA002317	BGN:EBN	Chenopodium urbicum	Chenopodiaceae	Chenopodium	880706	3558	1804623	BGN	EBN	CNS	phyloalps	Silicagel	3797062	93	572	406.115905	224.176269	1	TRUE	152051	83	8	37	TRUE	TRUE	TRUE	816	402.188125	153.524221	1	8586	2	4206220	TRUE	TRUE	TRUE	TRUE	FALSE	FALSE	TRUE	TRUE	TRUE	12.314723829232474	0.9920199592007137	NA	NA	TRUE	TRUE	Global assembly
PHA002318	BGN:DIR	Chenopodium vulvaria	Chenopodiaceae	Chenopodium	1072232	3558	1804623	BGN	DIR	CNS	phyloalps	Silicagel	4946745	85	1003	349.355607	237.147842	1	TRUE	152308	83	8	37	TRUE	TRUE	TRUE	356	354.101539	144.325428	1	8013	3	5492708	TRUE	TRUE	TRUE	TRUE	TRUE	TRUE	TRUE	TRUE	TRUE	18.16582823654747	0.3392162867882285	NA	NA	TRUE	TRUE	Global assembly
PHA002321	BGN:EBP	Chondrilla chondrilloides	Asteraceae	Chondrilla	1532342	75962	4210	BGN	EBP	CNS	phyloalps	Silicagel	4341260	93	209	397.977479	183.441993	1	TRUE	152781	83	8	36	TRUE	TRUE	TRUE	341	396.386701	175.204387	1	8607	3	4805913	TRUE	TRUE	TRUE	TRUE	TRUE	TRUE	TRUE	TRUE	TRUE	3.9544573279082202	0.36347742360512847	NA	NA	TRUE	TRUE	Global assembly
PHA002323	BGN:CIA	Chondrilla juncea	Asteraceae	Chondrilla	75963	75962	4210	BGN	CIA	CNS	phyloalps	Silicagel	4891217	87	121	325.830764	136.792785	1	TRUE	152515	83	8	36	TRUE	TRUE	TRUE	518	331.591759	136.648296	1	6745	3	5434490	TRUE	TRUE	TRUE	TRUE	TRUE	TRUE	TRUE	TRUE	TRUE	2.1683618128002786	0.4105306006406102	NA	NA	TRUE	TRUE	Global assembly
PHA002325	BGN:IKC	Chorispora tenella	Brassicaceae	Chorispora	358662	238894	3700	BGN	IKC	CNS	phyloalps	Silicagel	3065507	89	NA	NA	NA	NA	NA	NA	NA	NA	NA	NA	NA	NA	1455	400.86843	136.558542	1	7558	3	3398859	TRUE	TRUE	TRUE	TRUE	TRUE	TRUE	NA	NA	NA	NA	2.0153364810087337	TRUE	TRUE	TRUE	TRUE	Targeted assembly
PHA002327	BGN:GPK	Chrozophora tinctoria	Euphorbiaceae	Chrozophora	316753	316752	3977	BGN	GPK	CNS	phyloalps	Silicagel	4088856	85	211	348.778788	127.090737	6	FALSE	138070	78	4	31	TRUE	TRUE	TRUE	193	350.60224	120.719241	1	10207	3	4535316	TRUE	TRUE	TRUE	TRUE	TRUE	TRUE	TRUE	TRUE	TRUE	4.603488043081574	0.2834031587031563	NA	NA	TRUE	TRUE	Global assembly
PHA002344	BGN:DF	Chrysopogon gryllus	Poaceae	Chrysopogon	79832	79830	4479	BGN	DF	CNS	phyloalps	Silicagel	3131343	77	57	390.509147	144.448015	1	TRUE	140108	79	8	38	TRUE	TRUE	TRUE	156	393.528608	144.601236	1	7539	3	3474733	TRUE	TRUE	TRUE	TRUE	TRUE	TRUE	TRUE	TRUE	TRUE	1.6560995024868193	0.24388606073844646	NA	NA	TRUE	TRUE	Global assembly
PHA002349	BGN:FFV	Chrysosplenium alternifolium	Saxifragaceae	Chrysosplenium	80774	23242	3792	BGN	FFV	CNS	phyloalps	Silicagel	5144637	81	344	365.602987	136.005692	1	TRUE	153440	83	8	37	TRUE	TRUE	TRUE	472	354.749493	134.155428	1	6411	3	5702697	TRUE	TRUE	TRUE	TRUE	TRUE	TRUE	TRUE	TRUE	TRUE	6.333259467607593	0.36307640292139104	NA	NA	TRUE	TRUE	Global assembly
PHA002351	BGN:RN	Chrysosplenium oppositifolium	Saxifragaceae	Chrysosplenium	1155259	23242	3792	BGN	RN	CNS	phyloalps	Silicagel	4012226	87	228	361.525537	287.904749	1	TRUE	150857	83	8	36	TRUE	TRUE	TRUE	1384	351.359064	145.754258	1	8716	3	4455733	TRUE	TRUE	TRUE	TRUE	TRUE	TRUE	TRUE	TRUE	TRUE	4.926808451347766	1.7279002819835199	NA	NA	TRUE	TRUE	Global assembly
PHA002354	BGN:LFS	Cicendia filiformis	Gentianaceae	Cicendia	82708	82707	21472	BGN	LFS	CNS	phyloalps	Silicagel	5366653	99	491	330.516401	175.432208	1	TRUE	153639	83	8	37	TRUE	TRUE	TRUE	727	351.491885	146.789315	NA	NA	NA	5962071	NA	NA	NA	NA	NA	NA	TRUE	TRUE	TRUE	7.09927923080143	NA	NA	NA	TRUE	TRUE	Global assembly
PHA002355	BGN:LGH	Cicerbita alpina	Asteraceae	Cicerbita	75961	75954	4210	BGN	LGH	CNS	phyloalps	Silicagel	7979091	99	193	392.244615	215.985279	1	TRUE	159585	90	8	38	TRUE	TRUE	TRUE	508	322.257498	107.523359	1	7208	3	8824335	TRUE	TRUE	TRUE	TRUE	TRUE	TRUE	NA	NA	NA	1.9495337972405096	0.23177142014362945	NA	NA	TRUE	TRUE	Global assembly
PHA002356	BGN:DG	Cicerbita alpina	Asteraceae	Cicerbita	75961	75954	4210	BGN	DG	CNS	phyloalps	Silicagel	2895857	89	193	392.244615	215.985279	1	TRUE	159585	90	8	38	TRUE	TRUE	TRUE	508	322.257498	107.523359	1	7208	3	3210089	TRUE	TRUE	TRUE	TRUE	TRUE	TRUE	TRUE	TRUE	TRUE	5.975197468566416	0.7103647061099955	NA	NA	TRUE	TRUE	Global assembly
PHA002358	BGN:GPL	Cicerbita macrophylla	Asteraceae	Cicerbita	268009	75954	4210	BGN	GPL	CNS	phyloalps	Silicagel	3636655	83	95	399.204649	283.218461	1	TRUE	152466	83	8	36	TRUE	TRUE	TRUE	171	392.499936	131.329912	1	8654	3	4037906	TRUE	TRUE	TRUE	TRUE	TRUE	TRUE	TRUE	TRUE	TRUE	2.399310315501934	0.24513358156334353	NA	NA	TRUE	TRUE	Global assembly
PHA002360	BGN:EBQ	Cicerbita plumieri	Asteraceae	Cicerbita	75955	75954	4210	BGN	EBQ	CNS	phyloalps	Silicagel	9882546	61	NA	NA	NA	NA	NA	NA	NA	NA	NA	NA	NA	NA	214	282.693694	155.799143	2	8487	NA	11517198	NA	NA	NA	NA	NA	FALSE	NA	NA	NA	NA	0.1506396508236364	TRUE	TRUE	TRUE	TRUE	Targeted assembly
PHA002362	RSZ:RSZAXPI001144-158	Cichorium intybus	Asteraceae	Cichorium	13427	13426	4210	RSZ	RSZAXPI001144-158	BGI	phyloalps	Silicagel	13626124	99	635	190.349748	9.419674	1	TRUE	152799	83	8	36	TRUE	TRUE	TRUE	1889	193.01409	9.324026	1	6044	3	13790278	TRUE	TRUE	TRUE	TRUE	TRUE	TRUE	TRUE	TRUE	TRUE	3.5963066017137155	0.42317391226002365	NA	NA	TRUE	TRUE	Global assembly
PHA002363	BGN:FGB	Cicuta virosa	Apiaceae	Cicuta	48109	48035	4037	BGN	FGB	CNS	phyloalps	Silicagel	4531079	91	140	368.394377	253.292976	1	TRUE	154741	83	8	37	TRUE	TRUE	TRUE	994	343.24303	146.1213	1	10216	3	5013154	TRUE	TRUE	TRUE	TRUE	TRUE	TRUE	TRUE	TRUE	TRUE	2.6270020553942772	1.231386098610881	NA	NA	TRUE	TRUE	Global assembly
PHA002367	BGN:EBR	Cinnamomum glanduliferum	Lauraceae	Cinnamomum	1532343	13428	3433	BGN	EBR	CNS	phyloalps	Silicagel	12537018	97	36	403.741518	181.557905	NA	NA	NA	NA	NA	NA	NA	NA	NA	570	414.4117	177.689595	1	8943	3	13821820	TRUE	TRUE	TRUE	TRUE	TRUE	TRUE	FALSE	FALSE	FALSE	NA	0.20958592180587154	TRUE	TRUE	TRUE	TRUE	Targeted assembly
PHA002369	BGN:LEL	Circaea alpina	Onagraceae	Circaea	22655	13010	3934	BGN	LEL	CNS	phyloalps	Silicagel	5219332	97	614	226.498089	168.282295	1	TRUE	156008	82	8	37	TRUE	TRUE	TRUE	2279	242.679322	90.017613	1	6983	3	5710464	TRUE	TRUE	TRUE	TRUE	TRUE	TRUE	TRUE	TRUE	TRUE	9.460162303346777	1.5717002209730977	NA	NA	TRUE	TRUE	Global assembly
PHA002370	BGN:GNH	Circaea intermedia	Onagraceae	Circaea	1532331	13010	3934	BGN	GNH	CNS	phyloalps	Silicagel	3658447	81	181	371.478657	146.805784	1	TRUE	156033	82	8	37	TRUE	TRUE	TRUE	1012	367.086539	133.086864	1	7798	3	4051964	TRUE	TRUE	TRUE	TRUE	TRUE	TRUE	TRUE	TRUE	TRUE	4.765223239988625	1.331533082172994	NA	NA	TRUE	TRUE	Global assembly
PHA002373	BGN:IMV	Circaea lutetiana	Onagraceae	Circaea	253475	13010	3934	BGN	IMV	CNS	phyloalps	Silicagel	3905838	93	221	350.017055	457.028797	1	TRUE	156086	82	8	37	TRUE	TRUE	TRUE	1347	370.634642	129.028534	1	7072	3	4315647	TRUE	TRUE	TRUE	TRUE	TRUE	TRUE	TRUE	TRUE	TRUE	4.748200552746334	1.3112414734542366	NA	NA	TRUE	TRUE	Global assembly
PHA002375	BGN:ABI	Cirsium acaule	Asteraceae	Cirsium	192477	41549	4210	BGN	ABI	CNS	phyloalps	Silicagel	4185992	99	74	322.063954	141.052729	NA	NA	NA	NA	NA	NA	NA	NA	NA	463	318.163061	135.66821	1	6342	3	4637602	TRUE	TRUE	TRUE	TRUE	TRUE	TRUE	TRUE	TRUE	TRUE	NA	0.3542775596090557	TRUE	TRUE	TRUE	TRUE	Targeted assembly
PHA002377	BGN:DH	Cirsium arvense	Asteraceae	Cirsium	41550	41549	4210	BGN	DH	CNS	phyloalps	Silicagel	5834059	95	297	296.275691	158.858727	1	TRUE	152435	83	8	37	TRUE	TRUE	TRUE	995	291.380882	125.787818	1	8530	3	6436920	TRUE	TRUE	TRUE	TRUE	TRUE	TRUE	TRUE	TRUE	TRUE	4.084291463014181	0.7656806891718911	NA	NA	TRUE	TRUE	Global assembly
PHA002379	BGN:EBS	Cirsium canum	Asteraceae	Cirsium	196709	41549	4210	BGN	EBS	CNS	phyloalps	Silicagel	4205549	91	241	389.013794	333.263108	1	TRUE	152625	83	8	37	TRUE	TRUE	TRUE	1115	397.860651	156.21123	1	8185	3	4664045	TRUE	TRUE	TRUE	TRUE	TRUE	TRUE	TRUE	TRUE	TRUE	4.8056112332738286	1.1923382210471958	NA	NA	TRUE	TRUE	Global assembly
PHA002380	BGN:ASS	Cirsium carniolicum	Asteraceae	Cirsium	403000	41549	4210	BGN	ASS	CNS	phyloalps	Silicagel	3607014	81	78	378.911166	208.748928	1	TRUE	152727	83	8	37	TRUE	TRUE	TRUE	571	369.92778	179.292123	1	7844	3	4007474	TRUE	TRUE	TRUE	TRUE	TRUE	TRUE	TRUE	TRUE	TRUE	2.0386730470750103	0.7664976906756026	NA	NA	TRUE	TRUE	Global assembly
PHA002382	BGN:ABK	Cirsium eriophorum eriophorum	Asteraceae	Cirsium	688286	41549	4210	BGN	ABK	CNS	phyloalps	Silicagel	2774468	95	169	393.438149	205.327066	1	TRUE	152560	83	8	37	TRUE	TRUE	TRUE	283	391.915221	147.305499	1	7792	3	3062328	TRUE	TRUE	TRUE	TRUE	TRUE	TRUE	TRUE	TRUE	TRUE	4.890959465496012	0.4183136712107842	NA	NA	TRUE	TRUE	Global assembly
PHA002383	BGN:EBT	Cirsium eriophorum spathulatum	Asteraceae	Cirsium	1532347	41549	4210	BGN	EBT	CNS	phyloalps	Silicagel	3085851	87	174	361.738088	138.172074	7	FALSE	128126	79	4	33	TRUE	TRUE	TRUE	595	350.09474	130.595549	1	7815	3	3422239	TRUE	TRUE	TRUE	TRUE	TRUE	TRUE	TRUE	TRUE	TRUE	4.914511426507631	0.8660076878809678	NA	NA	TRUE	TRUE	Global assembly
PHA002385	BGN:GSV	Cirsium erisithales	Asteraceae	Cirsium	688287	41549	4210	BGN	GSV	CNS	phyloalps	Silicagel	2776682	77	130	381.193156	374.157873	1	TRUE	152675	83	8	37	TRUE	TRUE	TRUE	323	381.764804	134.194684	1	7267	3	3076050	TRUE	TRUE	TRUE	TRUE	TRUE	TRUE	TRUE	TRUE	TRUE	4.641564770704513	0.5489222271518551	NA	NA	TRUE	TRUE	Global assembly
PHA002389	BGN:DLV	Cirsium ferox	Asteraceae	Cirsium	1532344	41549	4210	BGN	DLV	CNS	phyloalps	Silicagel	3237954	85	81	406.493782	149.996309	1	TRUE	152556	83	8	37	TRUE	TRUE	TRUE	280	383.18514	147.087323	1	6802	3	3588618	TRUE	TRUE	TRUE	TRUE	TRUE	TRUE	TRUE	TRUE	TRUE	2.244888193557522	0.3459991747148681	NA	NA	TRUE	TRUE	Global assembly
PHA002393	BGN:DPP	Cirsium helenioides	Asteraceae	Cirsium	669658	41549	4210	BGN	DPP	CNS	phyloalps	Silicagel	6147840	89	558	286.499023	155.765975	1	TRUE	152517	83	8	37	TRUE	TRUE	TRUE	581	277.306009	136.385701	1	6128	3	6806076	TRUE	TRUE	TRUE	TRUE	TRUE	TRUE	TRUE	TRUE	TRUE	7.776960524145723	0.3253511382165173	NA	NA	TRUE	TRUE	Global assembly
PHA002394	BGN:LIC	Cirsium helenioides	Asteraceae	Cirsium	669658	41549	4210	BGN	LIC	CNS	phyloalps	Silicagel	10761997	99	558	286.499023	155.765975	1	TRUE	152517	83	8	37	TRUE	TRUE	TRUE	581	277.306009	136.385701	1	6128	3	11878261	TRUE	TRUE	TRUE	TRUE	TRUE	TRUE	TRUE	TRUE	TRUE	3.9938743372966594	0.16708475727745106	NA	NA	TRUE	TRUE	Global assembly
PHA002395	BGN:DFF	Cirsium monspessulanum	Asteraceae	Cirsium	196729	41549	4210	BGN	DFF	CNS	phyloalps	Silicagel	4937952	91	139	363.504829	223.452174	1	TRUE	152666	83	8	37	TRUE	TRUE	TRUE	771	359.388089	140.720376	1	9101	3	5471274	TRUE	TRUE	TRUE	TRUE	TRUE	TRUE	TRUE	TRUE	TRUE	2.361233167911726	0.7807738160220323	NA	NA	TRUE	TRUE	Global assembly
PHA002398	BGN:EBV	Cirsium montanum	Asteraceae	Cirsium	196729	41549	4210	BGN	EBV	CNS	phyloalps	Silicagel	4095812	91	151	382.507344	281.044335	1	TRUE	152559	83	8	37	TRUE	TRUE	TRUE	456	382.236054	152.297703	1	6890	3	4537051	TRUE	TRUE	TRUE	TRUE	TRUE	TRUE	TRUE	TRUE	TRUE	3.090319473261366	0.4214758182957895	NA	NA	TRUE	TRUE	Global assembly
PHA002400	BGN:GTA	Cirsium morisianum	Asteraceae	Cirsium	1532345	41549	4210	BGN	GTA	CNS	phyloalps	Silicagel	6360072	83	392	323.109354	245.144429	1	TRUE	152582	83	8	37	TRUE	TRUE	TRUE	402	331.058641	137.52911	1	7672	3	7061710	TRUE	TRUE	TRUE	TRUE	TRUE	TRUE	TRUE	TRUE	TRUE	5.66525222484789	0.2921221760208307	NA	NA	TRUE	TRUE	Global assembly
PHA002403	BGN:HSN	Cirsium oleraceum	Asteraceae	Cirsium	297476	41549	4210	BGN	HSN	CNS	phyloalps	Silicagel	3495703	93	231	399.494908	219.853023	1	TRUE	152566	83	8	37	TRUE	TRUE	TRUE	1278	412.448759	144.827304	1	7773	3	3880009	TRUE	TRUE	TRUE	TRUE	TRUE	TRUE	TRUE	TRUE	TRUE	5.420286821628098	1.527819504633675	NA	NA	TRUE	TRUE	Global assembly
PHA002405	BGN:FKB	Cirsium palustre	Asteraceae	Cirsium	143190	41549	4210	BGN	FKB	CNS	phyloalps	Silicagel	3161929	87	127	344.752161	167.110883	1	TRUE	152592	83	8	37	TRUE	TRUE	TRUE	620	344.849966	155.149701	1	9435	3	3506402	TRUE	TRUE	TRUE	TRUE	TRUE	TRUE	TRUE	TRUE	TRUE	3.5223631109254883	1.0632422649984037	NA	NA	TRUE	TRUE	Global assembly
PHA002407	BGN:ECA	Cirsium pannonicum	Asteraceae	Cirsium	688288	41549	4210	BGN	ECA	CNS	phyloalps	Silicagel	4619625	89	230	379.574893	181.97028	1	TRUE	152489	83	8	37	TRUE	TRUE	TRUE	347	356.204785	162.84244	1	6113	3	5121297	TRUE	TRUE	TRUE	TRUE	TRUE	TRUE	TRUE	TRUE	TRUE	4.265202225605038	0.2579628374670472	NA	NA	TRUE	TRUE	Global assembly
PHA002412	BGN:AST	Cirsium rivulare	Asteraceae	Cirsium	1532346	41549	4210	BGN	AST	CNS	phyloalps	Silicagel	4327102	85	364	432.842282	196.136169	1	TRUE	152594	83	8	37	TRUE	TRUE	TRUE	317	422.064361	156.203824	1	5915	3	4803300	TRUE	TRUE	TRUE	TRUE	TRUE	TRUE	TRUE	TRUE	TRUE	7.550796869427649	0.2548988975558618	NA	NA	TRUE	TRUE	Global assembly
PHA002414	BGN:ABL	Cirsium spinosissimum	Asteraceae	Cirsium	196741	41549	4210	BGN	ABL	CNS	phyloalps	Silicagel	2190190	95	289	431.026655	462.573794	1	TRUE	152554	83	8	37	TRUE	TRUE	TRUE	276	414.637493	148.558858	1	7060	3	2426818	TRUE	TRUE	TRUE	TRUE	TRUE	TRUE	TRUE	TRUE	TRUE	10.59463622598472	0.46825065164978474	NA	NA	TRUE	TRUE	Global assembly
PHA002415	BGN:DFG	Cirsium tuberosum	Asteraceae	Cirsium	1155261	41549	4210	BGN	DFG	CNS	phyloalps	Silicagel	3955698	79	216	335.345552	148.760132	1	TRUE	152673	83	8	37	TRUE	TRUE	TRUE	309	331.689863	135.651594	1	6774	3	4392727	TRUE	TRUE	TRUE	TRUE	TRUE	TRUE	TRUE	TRUE	TRUE	5.276376482414526	0.3349064078185283	NA	NA	TRUE	TRUE	Global assembly
PHA002417	BGN:DMA	Cirsium vulgare	Asteraceae	Cirsium	92907	41549	4210	BGN	DMA	CNS	phyloalps	Silicagel	3324127	85	53	412.152262	173.743053	1	TRUE	152706	83	8	37	TRUE	TRUE	TRUE	555	412.184067	153.238367	1	8688	3	3684277	TRUE	TRUE	TRUE	TRUE	TRUE	TRUE	TRUE	TRUE	TRUE	1.4322058446163637	0.8532695864472793	NA	NA	TRUE	TRUE	Global assembly
PHA002420	BGN:ECB	Cirsium waldsteinii	Asteraceae	Cirsium	1532348	41549	4210	BGN	ECB	CNS	phyloalps	Silicagel	4243516	93	209	349.296375	264.587231	1	TRUE	152509	83	8	37	TRUE	TRUE	TRUE	291	354.006305	153.755046	1	6110	3	4709069	TRUE	TRUE	TRUE	TRUE	TRUE	TRUE	TRUE	TRUE	TRUE	4.038340842474642	0.22526587736177023	NA	NA	TRUE	TRUE	Global assembly
PHA002422	BGN:ANN	Cistus albidus	Cistaceae	Cistus	335163	69451	69450	BGN	ANN	CNS	phyloalps	Silicagel	5989696	93	139	261.337355	105.123757	1	TRUE	124702	74	4	32	TRUE	TRUE	TRUE	752	280.701583	111.292554	1	7151	3	6653806	TRUE	TRUE	TRUE	TRUE	TRUE	TRUE	TRUE	TRUE	TRUE	1.5558599229392023	0.4826884351471781	NA	NA	TRUE	TRUE	Global assembly
PHA002426	BGN:RT	Cistus laurifolius	Cistaceae	Cistus	335179	69451	69450	BGN	RT	CNS	phyloalps	Silicagel	4097479	93	44	363.06243	148.664205	5	FALSE	26434	13	0	10	FALSE	TRUE	TRUE	114	375.265026	147.086817	1	7792	3	4533616	TRUE	TRUE	TRUE	TRUE	TRUE	TRUE	FALSE	TRUE	TRUE	0.8755446474409296	0.11655317661137181	TRUE	TRUE	TRUE	TRUE	Targeted assembly
PHA009947	BGN:MCD	Cistus monspeliensis	Cistaceae	Cistus	335184	69451	69450	BGN	MCD	CNS	phyloalps	Silicagel	7270900	99	69	313.664734	111.573118	NA	NA	NA	NA	NA	NA	NA	NA	NA	377	322.246556	110.468025	1	7205	3	7982756	TRUE	TRUE	TRUE	TRUE	TRUE	TRUE	NA	NA	NA	NA	0.18867830820271372	TRUE	TRUE	TRUE	TRUE	Targeted assembly
PHA009947	RSZ:RSZAXPI000677-51	Cistus monspeliensis	Cistaceae	Cistus	335184	69451	69450	RSZ	RSZAXPI000677-51	BGI	phyloalps	Silicagel	13193141	99	69	313.664734	111.573118	NA	NA	NA	NA	NA	NA	NA	NA	NA	377	322.246556	110.468025	1	7205	3	13245850	TRUE	TRUE	TRUE	TRUE	TRUE	TRUE	TRUE	FALSE	FALSE	NA	0.10398290377637222	TRUE	TRUE	TRUE	TRUE	Targeted assembly
PHA002429	BGN:ANP	Cistus salviifolius	Cistaceae	Cistus	335170	69451	69450	BGN	ANP	CNS	phyloalps	Silicagel	5654235	93	94	269.379914	116.843391	18	FALSE	NA	73	3	40	TRUE	TRUE	TRUE	245	263.93711	105.176148	1	0	1	6249016	FALSE	FALSE	FALSE	FALSE	FALSE	FALSE	TRUE	TRUE	TRUE	1.3554901197808995	0	TRUE	TRUE	TRUE	TRUE	Global assembly
PHA002433	BGN:FMG	Cladium mariscus	Cyperaceae	Cladium	241641	58221	4609	BGN	FMG	CNS	phyloalps	Silicagel	4459822	89	377	400.946967	155.330419	7	FALSE	40232	21	0	15	FALSE	FALSE	TRUE	627	386.71442	152.086853	1	7937	2	4943296	TRUE	TRUE	TRUE	FALSE	TRUE	FALSE	TRUE	FALSE	FALSE	7.202099613700005	0.6268828565481267	TRUE	TRUE	TRUE	TRUE	Targeted assembly
PHA002436	BGN:CIB	Cleistogenes serotina	Poaceae	Cleistogenes	431244	589494	4479	BGN	CIB	CNS	phyloalps	Silicagel	5849070	95	184	289.129281	128.636636	1	TRUE	134538	81	8	38	TRUE	TRUE	TRUE	812	326.960513	127.539926	1	7717	3	6471347	TRUE	TRUE	TRUE	TRUE	TRUE	TRUE	TRUE	TRUE	TRUE	2.227523889762772	0.5638506814353663	NA	NA	TRUE	TRUE	Global assembly
PHA009948	BGN:MCF	Clematis alpina	Ranunculaceae	Clematis	522534	3452	3440	BGN	MCF	CNS	phyloalps	Silicagel	3917187	99	313	194.414526	9.691086	4	FALSE	128960	79	4	30	TRUE	TRUE	TRUE	458	197.717599	9.509525	1	7007	3	4252741	TRUE	TRUE	TRUE	TRUE	TRUE	TRUE	TRUE	TRUE	TRUE	6.120122911949546	0.41376914380424296	NA	NA	TRUE	TRUE	Global assembly
PHA009948	RSZ:RSZAXPI000937-51	Clematis alpina	Ranunculaceae	Clematis	522534	3452	3440	RSZ	RSZAXPI000937-51	BGI	phyloalps	Silicagel	10753498	99	313	194.414526	9.691086	4	FALSE	128960	79	4	30	TRUE	TRUE	TRUE	458	197.717599	9.509525	1	7007	3	10860647	TRUE	TRUE	TRUE	TRUE	TRUE	TRUE	TRUE	TRUE	TRUE	2.22938302579225	0.1507240816998442	NA	NA	TRUE	TRUE	Global assembly
PHA002440	BGN:ANQ	Clematis flammula	Ranunculaceae	Clematis	1532743	3452	3440	BGN	ANQ	CNS	phyloalps	Silicagel	4267199	93	247	387.658929	169.181887	1	TRUE	159562	90	8	38	TRUE	TRUE	TRUE	78	364.820026	163.008186	1	8477	3	4737351	TRUE	TRUE	TRUE	TRUE	TRUE	TRUE	TRUE	TRUE	TRUE	4.965586866660766	0.08330689446969629	NA	NA	TRUE	TRUE	Global assembly
PHA002442	BGN:DMB	Clematis recta	Ranunculaceae	Clematis	748711	3452	3440	BGN	DMB	CNS	phyloalps	Silicagel	4980895	93	145	325.311139	131.843243	1	TRUE	159579	90	8	38	TRUE	TRUE	TRUE	59	318.303513	121.731359	1	7303	3	5528989	TRUE	TRUE	TRUE	TRUE	TRUE	TRUE	TRUE	TRUE	TRUE	2.4976030185532467	0.046508569458956435	NA	NA	TRUE	TRUE	Global assembly
PHA002446	BGN:TI	Clematis vitalba	Ranunculaceae	Clematis	37490	3452	3440	BGN	TI	CNS	phyloalps	Silicagel	5477069	99	239	304.752355	129.573601	1	TRUE	159708	90	8	38	TRUE	TRUE	TRUE	123	303.077305	121.911338	1	8613	3	6062532	TRUE	TRUE	TRUE	TRUE	TRUE	TRUE	TRUE	TRUE	TRUE	3.519744748237579	0.09768911072692346	NA	NA	TRUE	TRUE	Global assembly
PHA002456	BGN:BCF	Clinopodium vulgare vulgare	Lamiaceae	Clinopodium	1211451	182371	4136	BGN	BCF	CNS	phyloalps	Silicagel	4825907	89	705	347.243807	167.236181	1	TRUE	152040	83	8	37	TRUE	TRUE	TRUE	1057	337.623119	122.775234	1	8719	3	5347651	TRUE	TRUE	TRUE	TRUE	TRUE	TRUE	TRUE	TRUE	TRUE	12.478087515495108	1.0728591618789676	NA	NA	TRUE	TRUE	Global assembly
PHA002460	BGN:ANR	Clypeola jonthlaspi	Brassicaceae	Clypeola	457792	457789	3700	BGN	ANR	CNS	phyloalps	Silicagel	4320234	83	501	387.478585	184.472304	1	TRUE	153753	82	8	39	TRUE	TRUE	TRUE	1524	382.180176	142.9259	1	7154	3	4789266	TRUE	TRUE	TRUE	TRUE	TRUE	TRUE	TRUE	TRUE	TRUE	10.74103089496307	1.5202623646373103	NA	NA	TRUE	TRUE	Global assembly
PHA002463	BGN:GFT	Cnicus benedictus	Asteraceae	Cnicus	50282	50281	4210	BGN	GFT	CNS	phyloalps	Silicagel	3609955	93	174	358.714932	500.712799	1	TRUE	152709	83	8	37	TRUE	TRUE	TRUE	621	352.109804	132.611049	1	6005	3	4000344	TRUE	TRUE	TRUE	TRUE	TRUE	TRUE	TRUE	TRUE	TRUE	3.957301585521507	0.5553795438697497	NA	NA	TRUE	TRUE	Global assembly
PHA002464	BGN:BCG	Cnidium silaifolium	Apiaceae	Cnidium	63000	48110	4037	BGN	BCG	CNS	phyloalps	Silicagel	3577644	93	328	424.31783	213.58468	1	TRUE	141555	78	8	34	TRUE	TRUE	TRUE	165	403.817176	172.067917	1	9781	3	3962895	TRUE	TRUE	TRUE	TRUE	TRUE	TRUE	TRUE	TRUE	TRUE	6.9773256077950165	0.24252534764183067	NA	NA	TRUE	TRUE	Global assembly
PHA002468	BGN:ECC	Cochlearia pyrenaica excelsa	Brassicaceae	Cochlearia	126273	97854	3700	BGN	ECC	CNS	phyloalps	Silicagel	4792460	93	939	377.296398	209.90677	1	TRUE	154613	82	8	37	TRUE	TRUE	TRUE	2428	361.138064	181.998934	1	9627	3	5309417	TRUE	TRUE	TRUE	TRUE	TRUE	TRUE	TRUE	TRUE	TRUE	16.28696481960305	2.622214492038771	NA	NA	TRUE	TRUE	Global assembly
PHA002470	BGN:ASV	Cochlearia pyrenaica pyrenaica	Brassicaceae	Cochlearia	126273	97854	3700	BGN	ASV	CNS	phyloalps	Silicagel	3736582	85	398	432.743733	176.110054	1	TRUE	154654	82	8	37	TRUE	TRUE	TRUE	1140	418.117354	162.092132	1	6782	3	4146885	TRUE	TRUE	TRUE	TRUE	TRUE	TRUE	TRUE	TRUE	TRUE	9.689933363762737	1.2171362522660296	NA	NA	TRUE	TRUE	Global assembly
PHA002472	RSZ:RSZAXPI000945-81	Coeloglossum viride	Orchidaceae	Coeloglossum	230577	361224	4747	RSZ	RSZAXPI000945-81	BGI	phyloalps	Silicagel	13724542	99	1311	193.488631	9.719625	1	TRUE	153584	84	8	38	TRUE	TRUE	TRUE	668	196.645545	9.529347	1	7442	3	13861106	TRUE	TRUE	TRUE	TRUE	TRUE	TRUE	TRUE	TRUE	TRUE	7.4094439175037135	0.18293764218400538	NA	NA	TRUE	TRUE	Global assembly
PHA002476	BGN:FEL	Coincya cheiranthos cheiranthos	Brassicaceae	Coincya	400013	55964	3700	BGN	FEL	CNS	phyloalps	Silicagel	3776902	95	248	349.087283	149.130461	1	TRUE	153716	82	8	39	TRUE	TRUE	TRUE	642	343.366582	133.046473	1	7471	3	4183756	TRUE	TRUE	TRUE	TRUE	TRUE	TRUE	TRUE	TRUE	TRUE	5.312285878186604	0.6683815409950717	NA	NA	TRUE	TRUE	Global assembly
PHA002477	BGN:ECD	Coincya cheiranthos montana	Brassicaceae	Coincya	400013	55964	3700	BGN	ECD	CNS	phyloalps	Silicagel	4110625	93	277	383.925253	189.627777	1	TRUE	153778	82	8	39	TRUE	TRUE	TRUE	721	375.053119	158.208329	1	7280	3	4562952	TRUE	TRUE	TRUE	TRUE	TRUE	TRUE	TRUE	TRUE	TRUE	5.571256758236998	0.6865083763718792	NA	NA	TRUE	TRUE	Global assembly
PHA002479	BGN:DRA	Coincya richeri	Brassicaceae	Coincya	1532745	55964	3700	BGN	DRA	CNS	phyloalps	Silicagel	4052670	91	592	351.381641	306.540252	1	TRUE	153901	82	8	39	TRUE	TRUE	TRUE	389	352.302857	131.673826	1	7333	3	4491370	TRUE	TRUE	TRUE	TRUE	TRUE	TRUE	TRUE	TRUE	TRUE	12.35237645663365	0.3867396116579988	NA	NA	TRUE	TRUE	Global assembly
PHA002481	BGN:EVP	Colchicum alpinum	Colchicaceae	Colchicum	1094039	13444	41218	BGN	EVP	CNS	phyloalps	Silicagel	5281237	81	442	415.797835	186.910319	1	TRUE	157532	82	8	38	TRUE	TRUE	TRUE	512	379.794016	162.97548	1	7209	3	5863115	TRUE	TRUE	TRUE	TRUE	TRUE	TRUE	TRUE	TRUE	TRUE	8.13842535118567	0.43141407969382933	NA	NA	TRUE	TRUE	Global assembly
PHA002483	RSZ:RSZAXPI000769-98	Colchicum autumnale	Colchicaceae	Colchicum	45005	13444	41218	RSZ	RSZAXPI000769-98	BGI	phyloalps	Silicagel	12796172	99	1204	188.231826	9.702619	1	TRUE	157268	81	8	38	TRUE	TRUE	TRUE	4258	190.491939	9.629338	2	7674	NA	12820699	NA	NA	NA	NA	NA	FALSE	TRUE	TRUE	TRUE	7.473457884533947	1.2896806761878286	NA	NA	TRUE	TRUE	Global assembly
PHA002485	BGN:CIC	Colutea arborescens arborescens	Fabaceae	Colutea	47649	47648	3803	BGN	CIC	CNS	phyloalps	Silicagel	3609892	89	294	364.791911	152.915575	1	TRUE	124959	75	4	30	TRUE	TRUE	TRUE	2010	348.363115	137.094575	1	8231	3	4009818	TRUE	TRUE	TRUE	TRUE	TRUE	TRUE	TRUE	TRUE	TRUE	5.717427420437502	2.5747463302988787	NA	NA	TRUE	TRUE	Global assembly
PHA002487	BGN:GVP	Colutea arborescens gallica	Fabaceae	Colutea	1532746	47648	3803	BGN	GVP	CNS	phyloalps	Silicagel	4775045	81	494	389.451933	148.5764	1	TRUE	124292	75	4	30	TRUE	TRUE	TRUE	2106	386.025104	134.871005	1	8130	3	5285439	TRUE	TRUE	TRUE	TRUE	TRUE	TRUE	TRUE	TRUE	TRUE	7.937388580488977	2.213382282261214	NA	NA	TRUE	TRUE	Global assembly
PHA002488	RSZ:RSZAXPI000748-51	Commelina communis	Commelinaceae	Commelina	4744	4743	4740	RSZ	RSZAXPI000748-51	BGI	phyloalps	Silicagel	15211727	99	66	336.417718	115.443463	11	FALSE	86705	40	4	22	TRUE	TRUE	TRUE	128	339.4166	114.997207	1	6014	3	15399264	TRUE	TRUE	TRUE	TRUE	TRUE	TRUE	TRUE	TRUE	TRUE	0.3323192692059225	0.025558165643114576	NA	NA	TRUE	TRUE	Global assembly
PHA002489	BGN:KTE	Commelina communis	Commelinaceae	Commelina	4744	4743	4740	BGN	KTE	CNS	phyloalps	Silicagel	4524636	83	66	336.417718	115.443463	11	FALSE	86705	40	4	22	TRUE	TRUE	TRUE	128	339.4166	114.997207	1	6014	3	5012523	TRUE	TRUE	TRUE	TRUE	TRUE	TRUE	FALSE	TRUE	TRUE	1.3326236070676076	0.10249003908423301	NA	NA	TRUE	TRUE	Global assembly
PHA002492	BGN:ANS	Conium maculatum	Apiaceae	Conium	13447	13446	4037	BGN	ANS	CNS	phyloalps	Silicagel	3286233	95	487	371.106375	210.893761	1	TRUE	153145	82	8	37	TRUE	TRUE	TRUE	532	350.638808	156.194828	1	6978	3	3633736	TRUE	TRUE	TRUE	TRUE	TRUE	TRUE	TRUE	TRUE	TRUE	11.944826060400272	0.5945530946831828	NA	NA	TRUE	TRUE	Global assembly
PHA002496	BGN:DMC	Conopodium majus	Apiaceae	Conopodium	173702	109112	4037	BGN	DMC	CNS	phyloalps	Silicagel	4119686	91	95	378.629258	140.704984	1	TRUE	170891	100	8	37	TRUE	TRUE	TRUE	1862	374.126338	173.896169	1	7146	3	4575272	TRUE	TRUE	TRUE	TRUE	TRUE	TRUE	TRUE	TRUE	TRUE	2.1652462385202695	1.7746274090568293	NA	NA	TRUE	TRUE	Global assembly
PHA002497	BGN:HVN	Conringia orientalis	Brassicaceae	Conringia	228876	228875	3700	BGN	HVN	CNS	phyloalps	Silicagel	2903777	95	939	427.778633	185.014007	1	TRUE	153434	82	8	42	TRUE	TRUE	TRUE	938	429.505984	288.939761	1	8429	3	3213019	TRUE	TRUE	TRUE	TRUE	TRUE	TRUE	TRUE	TRUE	TRUE	26.11381586627928	1.4330522662471379	NA	NA	TRUE	TRUE	Global assembly
PHA002498	BGN:HVP	Consolida ajacis	Ranunculaceae	Consolida	37494	37493	3440	BGN	HVP	CNS	phyloalps	Silicagel	3337320	97	88	425.941676	150.624752	1	TRUE	155866	82	8	37	TRUE	TRUE	TRUE	145	440.314707	149.613465	1	7751	3	3706010	TRUE	TRUE	TRUE	TRUE	TRUE	TRUE	TRUE	TRUE	TRUE	2.118529331702789	0.1735905815407659	NA	NA	TRUE	TRUE	Global assembly
PHA002500	BGN:IFK	Consolida hispanica	Ranunculaceae	Consolida	984854	37493	3440	BGN	IFK	CNS	phyloalps	Silicagel	3623031	95	277	424.663793	267.890959	1	TRUE	155699	82	8	37	TRUE	TRUE	TRUE	205	418.342975	145.458623	1	7972	3	4015478	TRUE	TRUE	TRUE	TRUE	TRUE	TRUE	TRUE	TRUE	TRUE	6.265272161115347	0.23740808237778344	NA	NA	TRUE	TRUE	Global assembly
PHA002501	BGN:IEF	Consolida pubescens	Ranunculaceae	Consolida	984865	37493	3440	BGN	IEF	CNS	phyloalps	Silicagel	2703214	95	84	423.788343	153.806052	1	TRUE	155828	82	8	37	TRUE	TRUE	TRUE	105	436.329966	150.177873	1	7769	3	2994754	TRUE	TRUE	TRUE	TRUE	TRUE	TRUE	TRUE	TRUE	TRUE	2.548535889033144	0.15882555864397363	NA	NA	TRUE	TRUE	Global assembly
PHA002504	BGN:DFH	Consolida regalis regalis	Ranunculaceae	Consolida	1211452	37493	3440	BGN	DFH	CNS	phyloalps	Silicagel	4282717	81	226	343.586552	132.343133	1	TRUE	156003	82	8	37	TRUE	TRUE	TRUE	121	338.993141	118.474935	1	6844	3	4753065	TRUE	TRUE	TRUE	TRUE	TRUE	TRUE	TRUE	TRUE	TRUE	5.081676300694507	0.11936059616383422	NA	NA	TRUE	TRUE	Global assembly
PHA002506	RSZ:RSZAXPI001145-169	Convallaria majalis	Asparagaceae	Convallaria	32189	16053	40552	RSZ	RSZAXPI001145-169	BGI	phyloalps	Silicagel	13794624	99	344	191.560472	10.326777	1	TRUE	162186	83	8	38	TRUE	TRUE	TRUE	175	193.647082	10.173491	3	3707	NA	13958134	NA	NA	NA	NA	NA	FALSE	TRUE	TRUE	TRUE	2.0426631198479708	0.023751201112033854	NA	NA	TRUE	TRUE	Global assembly
PHA002508	RSZ:RSZAXPI000513-105	Convolvulus arvensis	Convolvulaceae	Convolvulus	4123	4122	4118	RSZ	RSZAXPI000513-105	BGI	phyloalps	Silicagel	19086950	99	2604	NA	NA	1	TRUE	153187	80	8	37	TRUE	TRUE	TRUE	4341	188.336861	11.939305	1	6926	3	19170953	TRUE	TRUE	TRUE	TRUE	TRUE	TRUE	TRUE	TRUE	TRUE	10.555071142928291	0.7955556180023683	TRUE	TRUE	TRUE	TRUE	Global assembly
PHA002510	RSZ:RSZAXPI000795-22	Convolvulus cantabrica	Convolvulaceae	Convolvulus	267574	4122	4118	RSZ	RSZAXPI000795-22	BGI	phyloalps	Silicagel	17323576	99	133	NA	NA	NA	NA	NA	NA	NA	NA	NA	NA	NA	2188	190.522798	9.726475	1	7094	3	17353553	TRUE	TRUE	TRUE	TRUE	TRUE	TRUE	NA	NA	NA	NA	0.45251790293345223	TRUE	TRUE	TRUE	TRUE	Targeted assembly
PHA002513	BGN:IEG	Conyza bonariensis	Asteraceae	Conyza	91242	41552	4210	BGN	IEG	CNS	phyloalps	Silicagel	2531537	91	47	464.570877	156.508393	16	FALSE	133445	80	4	34	TRUE	TRUE	TRUE	107	490.107215	155.031068	1	7259	3	2802878	TRUE	TRUE	TRUE	TRUE	TRUE	TRUE	TRUE	TRUE	TRUE	1.547025570839957	0.1685795564573556	NA	NA	TRUE	TRUE	Global assembly
PHA002514	BGN:FCS	Conyza canadensis	Asteraceae	Conyza	72917	41552	4210	BGN	FCS	CNS	phyloalps	Silicagel	5297878	97	276	290.151236	203.241044	1	TRUE	152719	83	8	38	TRUE	TRUE	TRUE	599	282.311549	115.726652	1	9033	3	5881182	TRUE	TRUE	TRUE	TRUE	TRUE	TRUE	TRUE	TRUE	TRUE	4.101082167179147	0.5264475993292361	NA	NA	TRUE	TRUE	Global assembly
PHA002517	BGN:ECE	Conyza sumatrensis	Asteraceae	Conyza	212787	41552	4210	BGN	ECE	CNS	phyloalps	Silicagel	4665979	95	164	286.44088	112.952684	1	TRUE	152890	83	8	38	TRUE	TRUE	TRUE	135	284.803575	109.309575	1	6621	3	5176415	TRUE	TRUE	TRUE	TRUE	TRUE	TRUE	TRUE	TRUE	TRUE	2.8283069968020813	0.10082331568234887	NA	NA	TRUE	TRUE	Global assembly
PHA002518	RSZ:RSZAXPI001354-85	Corallorhiza trifida	Orchidaceae	Corallorhiza	451881	48525	4747	RSZ	RSZAXPI001354-85	BGI	phyloalps	Silicagel	10064350	99	145	185.005035	19.760025	11	FALSE	121414	71	4	33	TRUE	TRUE	TRUE	421	188.764255	19.96621	1	7890	3	10166575	TRUE	TRUE	TRUE	TRUE	TRUE	TRUE	FALSE	TRUE	TRUE	1.1035001131356086	0.1666894744440736	NA	NA	TRUE	TRUE	Global assembly
PHA002519	BGN:LIG	Corallorhiza trifida	Orchidaceae	Corallorhiza	451881	48525	4747	BGN	LIG	CNS	phyloalps	Silicagel	4267998	97	145	185.005035	19.760025	11	FALSE	121414	71	4	33	TRUE	TRUE	TRUE	421	188.764255	19.96621	1	7890	3	4668466	TRUE	TRUE	TRUE	TRUE	TRUE	TRUE	TRUE	TRUE	TRUE	2.6558122306195537	0.4011743539257014	NA	NA	TRUE	TRUE	Global assembly
PHA002523	BGN:KKE	Coriaria myrtifolia	Coriariaceae	Coriaria	3460	3459	3458	BGN	KKE	CNS	phyloalps	Silicagel	5023072	77	146	335.024103	131.944778	4	FALSE	108807	64	4	26	TRUE	TRUE	TRUE	1134	346.468598	137.587822	1	10109	3	5567493	TRUE	TRUE	TRUE	TRUE	TRUE	TRUE	TRUE	TRUE	TRUE	2.8623189983309847	1.4819417280899019	NA	NA	TRUE	TRUE	Global assembly
PHA002524	BGN:HN	Coris monspeliensis	Primulaceae	Coris	59972	59971	4335	BGN	HN	CNS	phyloalps	Silicagel	4541810	83	455	362.767945	309.45629	1	TRUE	153855	83	8	37	TRUE	TRUE	TRUE	400	354.715154	123.277614	1	7245	3	5031425	TRUE	TRUE	TRUE	TRUE	TRUE	TRUE	TRUE	TRUE	TRUE	9.285086649945807	0.38438048542984415	NA	NA	TRUE	TRUE	Global assembly
PHA009949	BGN:KSB	Cornus mas	Cornaceae	Cornus	4285	4281	42219	BGN	KSB	CNS	phyloalps	Silicagel	4108890	79	89	366.540901	139.694384	5	FALSE	88844	49	4	17	TRUE	FALSE	TRUE	140	374.441571	141.649803	1	7259	3	4558003	TRUE	TRUE	TRUE	TRUE	TRUE	TRUE	FALSE	TRUE	TRUE	2.0790441232534667	0.15653924335905064	TRUE	TRUE	TRUE	TRUE	Global assembly
PHA009949	RSZ:RSZAXPI000770-99	Cornus mas	Cornaceae	Cornus	4285	4281	42219	RSZ	RSZAXPI000770-99	BGI	phyloalps	Silicagel	13905069	99	89	366.540901	139.694384	5	FALSE	88844	49	4	17	TRUE	FALSE	TRUE	140	374.441571	141.649803	1	7259	3	13931996	TRUE	TRUE	TRUE	TRUE	TRUE	TRUE	TRUE	TRUE	TRUE	0.4902379975114242	0.03691190789938736	TRUE	TRUE	TRUE	TRUE	Global assembly
PHA002527	BGN:TK	Cornus sanguinea	Cornaceae	Cornus	367354	4281	42219	BGN	TK	CNS	phyloalps	Silicagel	3548009	95	412	381.83426	360.133138	1	TRUE	158557	82	8	37	TRUE	TRUE	TRUE	560	360.728658	143.093246	1	6673	3	3935560	TRUE	TRUE	TRUE	TRUE	TRUE	TRUE	TRUE	TRUE	TRUE	9.690458418851398	0.5543331337007378	NA	NA	TRUE	TRUE	Global assembly
PHA002529	BGN:ECF	Cornus sericea	Cornaceae	Cornus	179117	4281	42219	BGN	ECF	CNS	phyloalps	Silicagel	3392693	87	218	445.783724	180.139946	1	TRUE	158240	82	8	37	TRUE	TRUE	TRUE	695	403.511205	158.739041	1	8042	3	3764171	TRUE	TRUE	TRUE	TRUE	TRUE	TRUE	TRUE	TRUE	TRUE	5.84357949993348	0.9467930522801621	NA	NA	TRUE	TRUE	Global assembly
PHA002531	BGN:INT	Coronilla coronata	Fabaceae	Coronilla	237899	53860	3803	BGN	INT	CNS	phyloalps	Silicagel	3725234	95	281	383.40306	147.121602	1	TRUE	150069	81	8	37	TRUE	TRUE	TRUE	704	389.505275	136.712326	1	6335	3	4120119	TRUE	TRUE	TRUE	TRUE	TRUE	TRUE	TRUE	TRUE	TRUE	5.957858019968113	0.6301038298604371	NA	NA	TRUE	TRUE	Global assembly
PHA002533	BGN:IFL	Coronilla juncea	Fabaceae	Coronilla	390703	53860	3803	BGN	IFL	CNS	phyloalps	Silicagel	3160759	93	200	431.398836	156.392166	10	FALSE	125235	77	4	34	TRUE	TRUE	TRUE	392	438.96282	165.582856	1	8290	3	3502377	TRUE	TRUE	FALSE	TRUE	TRUE	FALSE	TRUE	TRUE	TRUE	5.159183437861276	0.5527595697572123	NA	NA	TRUE	TRUE	Global assembly
PHA002534	BGN:BCH	Coronilla minima	Fabaceae	Coronilla	181252	53860	3803	BGN	BCH	CNS	phyloalps	Silicagel	4734222	81	NA	NA	NA	NA	NA	NA	NA	NA	NA	NA	NA	NA	186	412.566939	153.573248	1	6370	3	5244284	TRUE	TRUE	TRUE	TRUE	TRUE	TRUE	NA	NA	NA	NA	0.15448586280287877	TRUE	TRUE	TRUE	TRUE	Targeted assembly
PHA002539	BGN:CAC	Coronilla minima lotoides	Fabaceae	Coronilla	1532747	53860	3803	BGN	CAC	CNS	phyloalps	Silicagel	3046807	87	90	374.547163	169.296722	1	TRUE	149962	81	8	37	TRUE	TRUE	TRUE	116	375.069862	146.60355	1	8340	3	3371393	TRUE	TRUE	TRUE	TRUE	TRUE	TRUE	TRUE	TRUE	TRUE	2.5458308230267925	0.1824861239980084	NA	NA	TRUE	TRUE	Global assembly
PHA002542	BGN:FKC	Coronilla scorpioides	Fabaceae	Coronilla	118892	53860	3803	BGN	FKC	CNS	phyloalps	Silicagel	3047491	77	644	403.214177	805.451616	1	TRUE	150234	82	8	38	TRUE	TRUE	TRUE	241	369.551358	148.994343	1	7838	3	3378443	TRUE	TRUE	TRUE	TRUE	TRUE	TRUE	TRUE	TRUE	TRUE	20.615361053642907	0.40249375761769396	NA	NA	TRUE	TRUE	Global assembly
PHA002545	BGN:GRG	Coronilla vaginalis	Fabaceae	Coronilla	390707	53860	3803	BGN	GRG	CNS	phyloalps	Silicagel	4640721	81	545	358.781065	146.736352	1	TRUE	150081	81	8	37	TRUE	TRUE	TRUE	513	359.296568	150.449815	NA	NA	NA	5154083	NA	NA	NA	NA	NA	NA	TRUE	TRUE	TRUE	10.87982082158418	NA	NA	NA	TRUE	TRUE	Global assembly
PHA002548	BGN:FIM	Coronopus didymus	Brassicaceae	Coronopus	398450	537126	3700	BGN	FIM	CNS	phyloalps	Silicagel	4511178	87	412	316.195819	202.589964	1	TRUE	154902	82	8	37	TRUE	TRUE	TRUE	1212	310.069567	127.473505	1	8660	3	4993045	TRUE	TRUE	TRUE	TRUE	TRUE	TRUE	TRUE	TRUE	TRUE	8.130458347594843	1.3371536062275713	NA	NA	TRUE	TRUE	Global assembly
PHA002551	BGN:ECG	Coronopus squamatus	Brassicaceae	Coronopus	228869	537126	3700	BGN	ECG	CNS	phyloalps	Silicagel	3821969	93	470	444.481796	167.060767	1	TRUE	154946	82	8	37	TRUE	TRUE	TRUE	1368	420.687207	165.784942	1	8256	3	4240991	TRUE	TRUE	TRUE	TRUE	TRUE	TRUE	TRUE	TRUE	TRUE	10.24420174663278	1.5887504160053827	NA	NA	TRUE	TRUE	Global assembly
PHA002552	BGN:KNH	Corrigiola litoralis	Caryophyllaceae	Corrigiola	46118	46117	3568	BGN	KNH	CNS	phyloalps	Silicagel	4213743	73	437	378.805343	174.5342	1	TRUE	153427	82	8	37	TRUE	TRUE	TRUE	720	392.633535	141.510054	1	7366	3	4665997	TRUE	TRUE	TRUE	TRUE	TRUE	TRUE	TRUE	TRUE	TRUE	10.898389629765894	0.862071546652342	NA	NA	TRUE	TRUE	Global assembly
PHA002554	BGN:TL	Cortaderia selloana	Poaceae	Cortaderia	58286	58284	4479	BGN	TL	CNS	phyloalps	Silicagel	3368324	91	43	360.719455	138.378286	1	TRUE	134510	80	8	38	TRUE	TRUE	TRUE	165	366.832266	139.526003	1	7246	3	3741732	TRUE	TRUE	TRUE	TRUE	TRUE	TRUE	TRUE	TRUE	TRUE	0.9434910407916568	0.19502802652523404	NA	NA	TRUE	TRUE	Global assembly
PHA002555	BGN:LN	Cortusa matthioli	Primulaceae	Cortusa	55385	55384	4335	BGN	LN	CNS	phyloalps	Silicagel	2897557	87	257	396.246383	289.379501	1	TRUE	154433	85	8	37	TRUE	TRUE	TRUE	168	392.445177	163.687501	1	7919	3	3215754	TRUE	TRUE	TRUE	TRUE	TRUE	TRUE	TRUE	TRUE	TRUE	7.872125245230863	0.2638750863048685	NA	NA	TRUE	TRUE	Global assembly
PHA002557	BGN:ECH	Corydalis alba	Papaveraceae	Corydalis	367485	3463	3465	BGN	ECH	CNS	phyloalps	Silicagel	4756203	87	464	408.832062	158.205282	NA	NA	NA	NA	NA	NA	NA	NA	NA	2112	397.971884	156.367478	1	9148	3	5278633	TRUE	TRUE	TRUE	TRUE	TRUE	TRUE	TRUE	TRUE	TRUE	NA	2.3345890220297214	TRUE	TRUE	TRUE	TRUE	Targeted assembly
PHA002561	BGN:ECI	Corydalis cava	Papaveraceae	Corydalis	581246	3463	3465	BGN	ECI	CNS	phyloalps	Silicagel	3850735	83	255	354.976037	150.225714	19	FALSE	NA	76	4	42	TRUE	TRUE	TRUE	812	341.725177	133.924205	1	7616	3	4271702	TRUE	TRUE	TRUE	TRUE	TRUE	TRUE	TRUE	TRUE	TRUE	6.04983822443786	0.9674560486426305	TRUE	TRUE	TRUE	TRUE	Global assembly
PHA002562	BGN:DMD	Corydalis intermedia	Papaveraceae	Corydalis	54425	3463	3465	BGN	DMD	CNS	phyloalps	Silicagel	4718304	83	343	339.19228	138.488481	NA	NA	NA	NA	NA	NA	NA	NA	NA	609	337.899911	137.080351	1	6992	3	5236419	TRUE	TRUE	TRUE	TRUE	TRUE	TRUE	TRUE	FALSE	FALSE	NA	0.5436566506519271	TRUE	TRUE	TRUE	TRUE	Targeted assembly
PHA002563	BGN:ECK	Corydalis lutea	Papaveraceae	Corydalis	54436	3463	3465	BGN	ECK	CNS	phyloalps	Silicagel	3699375	89	1011	430.68010399999997	171.363679	NA	NA	NA	NA	NA	NA	NA	NA	NA	1120	420.808338	155.430201	1	7850	3	4108485	TRUE	TRUE	TRUE	TRUE	TRUE	TRUE	TRUE	TRUE	TRUE	NA	1.335178467361819	TRUE	TRUE	TRUE	TRUE	Targeted assembly
PHA002565	BGN:BCI	Corydalis solida	Papaveraceae	Corydalis	38914	3463	3465	BGN	BCI	CNS	phyloalps	Silicagel	4155234	81	729	352.100802	148.166372	NA	NA	NA	NA	NA	NA	NA	NA	NA	411	348.86674	148.125978	1	6473	3	4610183	TRUE	TRUE	TRUE	TRUE	TRUE	TRUE	TRUE	FALSE	FALSE	NA	0.39521819326518653	TRUE	TRUE	TRUE	TRUE	Targeted assembly
PHA002571	BGN:ATA	Corylus avellana	Betulaceae	Corylus	13451	13450	3514	BGN	ATA	CNS	phyloalps	Silicagel	4424539	77	71	394.039209	160.029846	1	TRUE	160093	82	8	37	TRUE	TRUE	TRUE	914	376.503334	152.958917	1	7959	3	4905466	TRUE	TRUE	TRUE	TRUE	TRUE	TRUE	TRUE	TRUE	TRUE	1.668176286605461	1.0676181590484752	NA	NA	TRUE	TRUE	Global assembly
PHA002576	BGN:HAQ	Corynephorus canescens	Poaceae	Corynephorus	388701	388700	4479	BGN	HAQ	CNS	phyloalps	Silicagel	3551216	71	51	370.496079	162.881034	1	TRUE	136280	81	8	38	TRUE	TRUE	TRUE	301	377.449101	130.631617	1	8344	3	3936574	TRUE	TRUE	TRUE	TRUE	TRUE	TRUE	TRUE	TRUE	TRUE	1.378278139173086	0.4980527677692596	NA	NA	TRUE	TRUE	Global assembly
PHA009950	RSZ:RSZAXPI000695-89	Cotinus coggygria	Anacardiaceae	Cotinus	269719	263461	4011	RSZ	RSZAXPI000695-89	BGI	phyloalps	Silicagel	15049146	99	2271	183.890753	10.376371	1	TRUE	159303	82	8	38	TRUE	TRUE	TRUE	1893	186.492618	10.299516	1	6375	3	15109416	TRUE	TRUE	TRUE	TRUE	TRUE	TRUE	TRUE	TRUE	TRUE	12.14126792552638	0.4049988194437321	NA	NA	TRUE	TRUE	Global assembly
PHA009950	RSZ:RSZAXPI000739-34	Cotinus coggygria	Anacardiaceae	Cotinus	269719	263461	4011	RSZ	RSZAXPI000739-34	BGI	phyloalps	Silicagel	11633109	99	2271	183.890753	10.376371	1	TRUE	159303	82	8	38	TRUE	TRUE	TRUE	1893	186.492618	10.299516	1	6375	3	11709291	TRUE	TRUE	TRUE	TRUE	TRUE	TRUE	TRUE	TRUE	TRUE	15.706524681954209	0.5239258364755598	NA	NA	TRUE	TRUE	Global assembly
PHA002582	BGN:GFV	Cotoneaster atlanticus	Rosaceae	Cotoneaster	1532748	36607	3745	BGN	GFV	CNS	phyloalps	Silicagel	3056336	91	95	391.444663	406.235495	1	TRUE	159509	81	8	37	TRUE	TRUE	TRUE	136	350.289212	147.062702	1	7322	3	3386168	TRUE	TRUE	TRUE	TRUE	TRUE	TRUE	TRUE	TRUE	TRUE	2.724183215055292	0.1790177721096311	NA	NA	TRUE	TRUE	Global assembly
PHA002586	BGN:CDD	Cotoneaster delphinensis	Rosaceae	Cotoneaster	1532749	36607	3745	BGN	CDD	CNS	phyloalps	Silicagel	3457717	85	199	371.931203	177.463613	1	TRUE	159955	81	8	37	TRUE	TRUE	TRUE	111	340.210082	156.767455	1	7500	3	3837865	TRUE	TRUE	TRUE	TRUE	TRUE	TRUE	TRUE	TRUE	TRUE	5.415175422872103	0.14162694123114794	NA	NA	TRUE	TRUE	Global assembly
PHA002587	BGN:ECL	Cotoneaster horizontalis	Rosaceae	Cotoneaster	690320	36607	3745	BGN	ECL	CNS	phyloalps	Silicagel	3344712	79	228	360.534992	212.543185	1	TRUE	159543	81	8	37	TRUE	TRUE	TRUE	149	331.05174	149.313344	NA	NA	NA	3714075	NA	NA	NA	NA	NA	NA	TRUE	TRUE	TRUE	6.883301390222438	NA	NA	NA	TRUE	TRUE	Global assembly
PHA002591	BGN:ABM	Cotoneaster integerrimus	Rosaceae	Cotoneaster	690321	36607	3745	BGN	ABM	CNS	phyloalps	Silicagel	3221719	93	267	403.676723	271.32033	1	TRUE	159997	81	8	37	TRUE	TRUE	TRUE	316	388.083715	146.080259	1	9066	3	3561292	TRUE	TRUE	FALSE	TRUE	TRUE	FALSE	TRUE	TRUE	TRUE	7.1288995999721205	0.47808178220705244	NA	NA	TRUE	TRUE	Global assembly
PHA002593	BGN:CDE	Cotoneaster jurana	Rosaceae	Cotoneaster	1532750	36607	3745	BGN	CDE	CNS	phyloalps	Silicagel	3405509	89	342	353.048515	182.980767	1	TRUE	160152	81	8	37	TRUE	TRUE	TRUE	237	334.833671	128.783469	1	6727	3	3781436	TRUE	TRUE	TRUE	TRUE	TRUE	TRUE	TRUE	TRUE	TRUE	9.035588374040382	0.26300726132440644	NA	NA	TRUE	TRUE	Global assembly
PHA002594	BGN:GPM	Cotoneaster raboutensis	Rosaceae	Cotoneaster	1532751	36607	3745	BGN	GPM	CNS	phyloalps	Silicagel	3448726	81	204	376.587644	174.408018	1	TRUE	160177	81	8	37	TRUE	TRUE	TRUE	228	362.521173	138.900765	1	7652	3	3821800	TRUE	TRUE	TRUE	TRUE	TRUE	TRUE	TRUE	TRUE	TRUE	5.848663256239271	0.3122741986890661	NA	NA	TRUE	TRUE	Global assembly
PHA002595	BGN:IPD	Cotoneaster salicifolius	Rosaceae	Cotoneaster	690335	36607	3745	BGN	IPD	CNS	phyloalps	Silicagel	3940008	95	110	348.085112	216.167335	NA	NA	NA	NA	NA	NA	NA	NA	NA	NA	NA	NA	NA	NA	NA	4357737	NA	NA	NA	NA	NA	NA	FALSE	TRUE	TRUE	NA	NA	TRUE	TRUE	TRUE	TRUE	Targeted assembly
PHA002597	BGN:CAD	Cotoneaster tomentosus	Rosaceae	Cotoneaster	1143230	36607	3745	BGN	CAD	CNS	phyloalps	Silicagel	4260647	85	216	363.810557	255.559864	1	TRUE	159996	81	8	37	TRUE	TRUE	TRUE	102	338.435892	133.429263	1	7304	3	4729895	TRUE	TRUE	TRUE	TRUE	TRUE	TRUE	TRUE	TRUE	TRUE	4.771318424035543	0.10285761763412928	NA	NA	TRUE	TRUE	Global assembly
PHA002602	BGN:IKK	Crambe tatarica	Brassicaceae	Crambe	71346	3720	3700	BGN	IKK	CNS	phyloalps	Silicagel	3722546	93	279	447.218439	147.377339	9	FALSE	38861	18	0	12	TRUE	FALSE	FALSE	785	467.183221	148.727573	1	7328	3	4121378	TRUE	TRUE	TRUE	TRUE	TRUE	TRUE	FALSE	FALSE	FALSE	6.110918441303345	0.8308107361992837	TRUE	TRUE	TRUE	TRUE	Global assembly
PHA002603	BGN:BEV	Crataegus laevigata	Rosaceae	Crataegus	298643	23159	3745	BGN	BEV	CNS	phyloalps	Silicagel	3128048	89	470	412.726687	233.329015	1	TRUE	159866	81	8	37	TRUE	TRUE	TRUE	352	396.46948	154.253043	1	6282	3	3474420	TRUE	TRUE	TRUE	TRUE	TRUE	TRUE	TRUE	TRUE	TRUE	13.494616766994639	0.3971432491021287	NA	NA	TRUE	TRUE	Global assembly
PHA002606	BGN:ATB	Crataegus monogyna	Rosaceae	Crataegus	140997	23159	3745	BGN	ATB	CNS	phyloalps	Silicagel	2832121	79	78	344.854151	154.604014	8	FALSE	133950	80	4	34	TRUE	TRUE	TRUE	390	362.263254	151.479218	1	7280	3	3139116	TRUE	TRUE	TRUE	TRUE	TRUE	TRUE	TRUE	TRUE	TRUE	2.6435103370373323	0.6344933798084389	NA	NA	TRUE	TRUE	Global assembly
PHA002607	BGN:CFP	Crepis albida	Asteraceae	Crepis	509640	13464	4210	BGN	CFP	CNS	phyloalps	Silicagel	4871494	83	126	366.898277	233.658758	1	TRUE	150893	83	8	36	TRUE	TRUE	TRUE	213	359.507239	144.131175	1	8728	3	5410117	TRUE	TRUE	TRUE	TRUE	TRUE	TRUE	TRUE	TRUE	TRUE	2.3510906708261454	0.22989211775466759	NA	NA	TRUE	TRUE	Global assembly
PHA002609	BGN:ISD	Crepis alpestris	Asteraceae	Crepis	268012	13464	4210	BGN	ISD	CNS	phyloalps	Silicagel	3496710	93	65	414.927535	178.258868	1	TRUE	150467	82	8	36	TRUE	TRUE	TRUE	248	422.322137	172.37551	1	8792	3	3882359	TRUE	TRUE	TRUE	TRUE	TRUE	TRUE	TRUE	TRUE	TRUE	1.503772224846809	0.335248466892212	NA	NA	TRUE	TRUE	Global assembly
PHA002610	BGN:AHA	Crepis aurea	Asteraceae	Crepis	212669	13464	4210	BGN	AHA	CNS	phyloalps	Silicagel	2997225	93	68	355.601811	128.185132	1	TRUE	150280	82	8	36	TRUE	TRUE	TRUE	214	353.934433	126.149451	1	8821	3	3323557	TRUE	TRUE	TRUE	TRUE	TRUE	TRUE	TRUE	TRUE	TRUE	1.833064760530731	0.3386096296780615	NA	NA	TRUE	TRUE	Global assembly
PHA002614	BGN:ATC	Crepis biennis	Asteraceae	Crepis	122532	13464	4210	BGN	ATC	CNS	phyloalps	Silicagel	4787522	95	105	304.40504	127.94864	1	TRUE	147960	82	8	36	TRUE	TRUE	TRUE	225	314.110788	126.93308	1	6128	3	5307932	TRUE	TRUE	TRUE	TRUE	TRUE	TRUE	TRUE	TRUE	TRUE	1.7079267399931035	0.15157825082084547	NA	NA	TRUE	TRUE	Global assembly
PHA002616	BGN:ATD	Crepis bocconei	Asteraceae	Crepis	268013	13464	4210	BGN	ATD	CNS	phyloalps	Silicagel	6804894	95	121	279.934792	119.745106	1	TRUE	150873	83	8	36	TRUE	TRUE	TRUE	267	285.563896	121.66309	NA	NA	NA	7519022	NA	NA	NA	NA	NA	NA	TRUE	TRUE	TRUE	1.4119584955675786	NA	NA	NA	TRUE	TRUE	Global assembly
PHA002617	BGN:IEH	Crepis bursifolia	Asteraceae	Crepis	509649	13464	4210	BGN	IEH	CNS	phyloalps	Silicagel	5817479	95	414	407.967192	217.292582	1	TRUE	149019	82	8	36	TRUE	TRUE	TRUE	1262	413.399197	150.231178	1	8699	3	6426302	TRUE	TRUE	TRUE	TRUE	TRUE	TRUE	TRUE	TRUE	TRUE	5.581533820659032	0.9932081178842334	NA	NA	TRUE	TRUE	Global assembly
PHA002618	BGN:HSP	Crepis capillaris	Asteraceae	Crepis	13465	13464	4210	BGN	HSP	CNS	phyloalps	Silicagel	2754357	95	89	402.922336	191.431813	1	TRUE	150649	82	8	36	TRUE	TRUE	TRUE	232	423.61248	148.751101	1	8564	3	3060355	TRUE	TRUE	TRUE	TRUE	TRUE	TRUE	TRUE	TRUE	TRUE	2.562019489771832	0.37965647651492185	NA	NA	TRUE	TRUE	Global assembly
PHA002620	BGN:ECM	Crepis chondrilloides	Asteraceae	Crepis	509650	13464	4210	BGN	ECM	CNS	phyloalps	Silicagel	3340031	87	86	356.112513	134.606929	1	TRUE	150789	82	8	36	TRUE	TRUE	TRUE	115	349.674035	128.767812	1	9127	3	3700626	TRUE	TRUE	TRUE	TRUE	TRUE	TRUE	TRUE	TRUE	TRUE	2.231353438088573	0.18060349271243772	NA	NA	TRUE	TRUE	Global assembly
PHA002622	BGN:EVQ	Crepis conyzifolia	Asteraceae	Crepis	268015	13464	4210	BGN	EVQ	CNS	phyloalps	Silicagel	3097716	85	59	359.29381	158.376014	1	TRUE	150799	82	8	36	TRUE	TRUE	TRUE	218	366.198957	153.592172	1	8864	3	3431994	TRUE	TRUE	TRUE	TRUE	TRUE	TRUE	TRUE	TRUE	TRUE	1.6895068343712516	0.3669405610646113	NA	NA	TRUE	TRUE	Global assembly
PHA002624	BGN:CAE	Crepis foetida foetida	Asteraceae	Crepis	509658	13464	4210	BGN	CAE	CNS	phyloalps	Silicagel	4445665	93	233	303.722057	119.22919	1	TRUE	149803	82	8	36	TRUE	TRUE	TRUE	327	294.975893	110.874961	1	6993	3	4910201	TRUE	TRUE	TRUE	TRUE	TRUE	TRUE	TRUE	TRUE	TRUE	4.221110817764252	0.27654232069421164	NA	NA	TRUE	TRUE	Global assembly
PHA002626	BGN:ISE	Crepis froelichiana dinarica	Asteraceae	Crepis	1532752	13464	4210	BGN	ISE	CNS	phyloalps	Silicagel	3180416	93	118	377.747013	136.235684	1	TRUE	151617	83	8	36	TRUE	TRUE	TRUE	65	394.957072	139.743331	1	9078	3	3516515	TRUE	TRUE	TRUE	TRUE	TRUE	TRUE	TRUE	TRUE	TRUE	3.0243568461565427	0.09974856606301533	NA	NA	TRUE	TRUE	Global assembly
PHA002627	BGN:ECN	Crepis froelichiana froelichiana	Asteraceae	Crepis	268018	13464	4210	BGN	ECN	CNS	phyloalps	Silicagel	4319436	89	132	324.921273	155.020188	1	TRUE	151611	83	8	36	TRUE	TRUE	TRUE	131	329.680072	118.87872	1	8768	3	4793798	TRUE	TRUE	TRUE	TRUE	TRUE	TRUE	TRUE	TRUE	TRUE	2.6029006845681506	0.1493911226508338	NA	NA	TRUE	TRUE	Global assembly
PHA002629	BGN:BTK	Crepis jacquinii	Asteraceae	Crepis	268019	13464	4210	BGN	BTK	CNS	phyloalps	Silicagel	3038737	83	79	419.62481	296.918793	1	TRUE	151737	83	8	36	TRUE	TRUE	TRUE	85	407.403107	157.696866	1	9042	3	3374677	TRUE	TRUE	TRUE	TRUE	TRUE	TRUE	TRUE	TRUE	TRUE	2.376388175317178	0.15236395117564122	NA	NA	TRUE	TRUE	Global assembly
PHA002631	BGN:ECP	Crepis kerneri	Asteraceae	Crepis	268020	13464	4210	BGN	ECP	CNS	phyloalps	Silicagel	4888574	93	97	282.840038	108.277056	1	TRUE	151896	83	8	36	TRUE	TRUE	TRUE	217	282.204015	105.11238	1	9070	2	5406218	TRUE	TRUE	TRUE	TRUE	FALSE	FALSE	TRUE	TRUE	TRUE	1.6204026091281691	0.2164571236247353	NA	NA	TRUE	TRUE	Global assembly
PHA002634	BGN:ECQ	Crepis mollis	Asteraceae	Crepis	268022	13464	4210	BGN	ECQ	CNS	phyloalps	Silicagel	3709341	97	140	354.420878	158.964171	1	TRUE	148715	80	8	36	TRUE	TRUE	TRUE	123	338.071695	125.29116	1	8662	3	4103059	TRUE	TRUE	TRUE	TRUE	TRUE	TRUE	TRUE	TRUE	TRUE	2.8932390711121867	0.1480555871767558	NA	NA	TRUE	TRUE	Global assembly
PHA002636	BGN:AVG	Crepis nemausensis	Asteraceae	Crepis	509687	13464	4210	BGN	AVG	CNS	phyloalps	Silicagel	4969092	93	323	325.844908	200.303087	1	TRUE	149538	82	8	36	TRUE	TRUE	TRUE	582	330.310609	130.783347	1	8008	3	5485280	TRUE	TRUE	TRUE	TRUE	TRUE	TRUE	TRUE	TRUE	TRUE	5.2259362604910775	0.50426295835498	NA	NA	TRUE	TRUE	Global assembly
PHA002637	BGN:DHA	Crepis nicaeensis	Asteraceae	Crepis	268024	13464	4210	BGN	DHA	CNS	phyloalps	Silicagel	3714536	77	61	351.784846	126.161657	1	TRUE	147944	82	8	36	TRUE	TRUE	TRUE	317	359.983153	131.111038	1	6677	3	4126997	TRUE	TRUE	TRUE	TRUE	TRUE	TRUE	TRUE	TRUE	TRUE	1.5776181683309787	0.37001160537182265	NA	NA	TRUE	TRUE	Global assembly
PHA002641	BGN:ATE	Crepis paludosa	Asteraceae	Crepis	310247	13464	4210	BGN	ATE	CNS	phyloalps	Silicagel	5620281	95	55	305.521115	128.772341	1	TRUE	151869	83	8	36	TRUE	TRUE	TRUE	319	309.213313	128.344003	NA	NA	NA	6198692	NA	NA	NA	NA	NA	NA	TRUE	TRUE	TRUE	0.7822042874256361	NA	NA	NA	TRUE	TRUE	Global assembly
PHA002644	BGN:ECR	Crepis praemorsa	Asteraceae	Crepis	310246	13464	4210	BGN	ECR	CNS	phyloalps	Silicagel	2745607	91	68	401.026191	154.328253	1	TRUE	152175	85	8	36	TRUE	TRUE	TRUE	105	386.608283	150.820492	1	8403	3	3039572	TRUE	TRUE	TRUE	TRUE	TRUE	TRUE	TRUE	TRUE	TRUE	2.070820529179646	0.17656877387712866	NA	NA	TRUE	TRUE	Global assembly
PHA002645	BGN:CDF	Crepis pulchra	Asteraceae	Crepis	268025	13464	4210	BGN	CDF	CNS	phyloalps	Silicagel	4722195	95	304	300.099223	140.435603	1	TRUE	149015	82	8	36	TRUE	TRUE	TRUE	492	302.771694	122.91897	1	8882	3	5238064	TRUE	TRUE	TRUE	TRUE	TRUE	TRUE	TRUE	TRUE	TRUE	5.049007929575124	0.4870553897744141	NA	NA	TRUE	TRUE	Global assembly
PHA002649	BGN:ATF	Crepis pygmaea	Asteraceae	Crepis	268348	13464	4210	BGN	ATF	CNS	phyloalps	Silicagel	4663218	89	503	364.319192	191.297572	1	TRUE	151532	83	8	36	TRUE	TRUE	TRUE	344	352.155391	143.214856	1	8619	3	5181145	TRUE	TRUE	TRUE	TRUE	TRUE	TRUE	TRUE	TRUE	TRUE	9.182620145693768	0.35719848011018823	NA	NA	TRUE	TRUE	Global assembly
PHA002652	BGN:ABN	Crepis pyrenaica	Asteraceae	Crepis	122533	13464	4210	BGN	ABN	CNS	phyloalps	Silicagel	17368377	99	NA	NA	NA	NA	NA	NA	NA	NA	NA	NA	NA	NA	846	371.626214	146.185027	1	8918	3	19133365	TRUE	TRUE	TRUE	TRUE	TRUE	TRUE	NA	NA	NA	NA	0.21938826994705274	TRUE	TRUE	TRUE	TRUE	Targeted assembly
PHA002655	BGN:ECS	Crepis rhaetica	Asteraceae	Crepis	268026	13464	4210	BGN	ECS	CNS	phyloalps	Silicagel	4086832	87	261	349.255841	160.726809	1	TRUE	148835	82	8	36	TRUE	TRUE	TRUE	188	338.219331	160.851089	1	9170	3	4527921	TRUE	TRUE	TRUE	TRUE	TRUE	TRUE	TRUE	TRUE	TRUE	5.462727609062472	0.24243267381566022	NA	NA	TRUE	TRUE	Global assembly
PHA002658	BGN:ECT	Crepis setosa	Asteraceae	Crepis	268029	13464	4210	BGN	ECT	CNS	phyloalps	Silicagel	4341528	91	242	411.726662	155.171023	1	TRUE	149127	82	8	36	TRUE	TRUE	TRUE	610	399.256089	153.89123	1	8848	3	4820657	TRUE	TRUE	TRUE	TRUE	TRUE	TRUE	TRUE	TRUE	TRUE	4.567280166170695	0.6830633043339721	NA	NA	TRUE	TRUE	Global assembly
PHA002660	BGN:LVA	Crepis suffreniana	Asteraceae	Crepis	1532753	13464	4210	BGN	LVA	CNS	phyloalps	Silicagel	5016522	99	428	286.111577	118.50836	NA	NA	NA	NA	NA	NA	NA	NA	NA	1945	298.054446	119.104065	1	8747	3	5418213	TRUE	TRUE	TRUE	TRUE	TRUE	TRUE	TRUE	TRUE	TRUE	NA	1.7128164320083343	TRUE	TRUE	TRUE	TRUE	Targeted assembly
PHA002661	BGN:ECV	Crepis tectorum	Asteraceae	Crepis	55615	13464	4210	BGN	ECV	CNS	phyloalps	Silicagel	4182968	87	242	352.526215	153.009765	1	TRUE	148842	82	8	36	TRUE	TRUE	TRUE	43	342.038655	135.224641	1	9263	3	4646149	TRUE	TRUE	TRUE	TRUE	TRUE	TRUE	TRUE	TRUE	TRUE	4.948881701486468	0.05472507042626303	NA	NA	TRUE	TRUE	Global assembly
PHA002662	BGN:EDA	Crepis terglouensis	Asteraceae	Crepis	1532754	13464	4210	BGN	EDA	CNS	phyloalps	Silicagel	3640645	85	131	336.36278	133.3273	1	TRUE	151826	83	8	36	TRUE	TRUE	TRUE	167	331.681655	127.577415	1	8959	3	4034558	TRUE	TRUE	TRUE	TRUE	TRUE	TRUE	TRUE	TRUE	TRUE	3.2135879606983027	0.24174013121301308	NA	NA	TRUE	TRUE	Global assembly
PHA002664	BGN:ADC	Crepis vesicaria taraxacifolia	Asteraceae	Crepis	268033	13464	4210	BGN	ADC	CNS	phyloalps	Silicagel	7890601	99	233	398.71717	215.902897	1	TRUE	150615	82	8	36	TRUE	TRUE	TRUE	460	408.293242	149.770877	1	7744	3	8750585	TRUE	TRUE	TRUE	TRUE	TRUE	TRUE	TRUE	TRUE	TRUE	2.2462023315633832	0.22800685411809707	NA	NA	TRUE	TRUE	Global assembly
PHA002666	BGN:GTB	Crepis vesicaria vesicaria	Asteraceae	Crepis	509697	13464	4210	BGN	GTB	CNS	phyloalps	Silicagel	4143388	77	88	342.798374	246.713953	1	TRUE	150614	82	8	36	TRUE	TRUE	TRUE	909	348.839956	136.317944	1	7820	3	4598177	TRUE	TRUE	TRUE	TRUE	TRUE	TRUE	TRUE	TRUE	TRUE	2.077168318707851	1.1140233955475976	NA	NA	TRUE	TRUE	Global assembly
PHA002667	BGN:KGP	Crepis zacintha	Asteraceae	Crepis	509699	13464	4210	BGN	KGP	CNS	phyloalps	Silicagel	5323128	85	342	339.559049	275.088133	1	TRUE	149924	82	8	36	TRUE	TRUE	TRUE	1955	349.824989	128.174936	1	8435	3	5906245	TRUE	TRUE	TRUE	TRUE	TRUE	TRUE	TRUE	TRUE	TRUE	5.666063483063077	1.8222838150801561	NA	NA	TRUE	TRUE	Global assembly
PHA002670	BGN:EDB	Crocus albiflorus	Iridaceae	Crocus	481123	58949	26339	BGN	EDB	CNS	phyloalps	Silicagel	4823629	87	585	293.627481	131.584128	1	TRUE	151245	84	8	37	TRUE	TRUE	TRUE	367	279.697581	112.001955	1	7191	3	5345166	TRUE	TRUE	TRUE	TRUE	TRUE	TRUE	TRUE	TRUE	TRUE	10.541775096916766	0.31443595968784155	NA	NA	TRUE	TRUE	Global assembly
PHA002677	BGN:KMB	Crocus ligusticus	Iridaceae	Crocus	481079	58949	26339	BGN	KMB	CNS	phyloalps	Silicagel	4990926	77	23	339.372748	140.128605	NA	NA	NA	NA	NA	NA	NA	NA	NA	639	342.464194	129.16289	1	7783	3	5541125	TRUE	TRUE	TRUE	TRUE	TRUE	TRUE	TRUE	TRUE	TRUE	NA	0.6470622105776784	TRUE	TRUE	TRUE	TRUE	Targeted assembly
PHA002679	BGN:EDC	Crocus sativus	Iridaceae	Crocus	82528	58949	26339	BGN	EDC	CNS	phyloalps	Silicagel	4161882	75	376	331.061976	142.615217	1	TRUE	150820	84	8	37	TRUE	TRUE	TRUE	485	306.986657	117.87698	1	6111	3	4612762	TRUE	TRUE	TRUE	TRUE	TRUE	TRUE	TRUE	TRUE	TRUE	9.083762265885161	0.474758774996504	NA	NA	TRUE	TRUE	Global assembly
PHA002681	AXZ:F	Crocus vernus	Iridaceae	Crocus	87752	58949	26339	AXZ	F	CNS	phyloalps	Silicagel	8247531	101	1045	197.317835	9.994492	1	TRUE	151247	84	8	37	TRUE	TRUE	TRUE	5429	199.403216	9.893186	2	7862	3	8265408	TRUE	TRUE	TRUE	TRUE	TRUE	FALSE	TRUE	TRUE	TRUE	9.48697450626541	2.5619907363551566	NA	NA	TRUE	TRUE	Global assembly
PHA002682	RSZ:RSZAXPI000771-100	Crocus vernus	Iridaceae	Crocus	87752	58949	26339	RSZ	RSZAXPI000771-100	BGI	phyloalps	Silicagel	12869294	99	1045	197.317835	9.994492	1	TRUE	151247	84	8	37	TRUE	TRUE	TRUE	5429	199.403216	9.893186	2	7862	3	12894013	NA	NA	NA	NA	NA	FALSE	TRUE	TRUE	TRUE	6.202733852809296	1.6750700300163075	NA	NA	TRUE	TRUE	Global assembly
PHA002683	BGN:KLP	Crocus vernus	Iridaceae	Crocus	87752	58949	26339	BGN	KLP	CNS	phyloalps	Silicagel	4376491	71	1045	197.317835	9.994492	1	TRUE	151247	84	8	37	TRUE	TRUE	TRUE	5429	199.403216	9.893186	2	7862	3	4848377	TRUE	TRUE	TRUE	TRUE	TRUE	FALSE	TRUE	TRUE	TRUE	25.43247788316719	6.868129844367149	NA	NA	TRUE	TRUE	Global assembly
PHA002685	BGN:BFA	Crocus versicolor	Iridaceae	Crocus	481125	58949	26339	BGN	BFA	CNS	phyloalps	Silicagel	NA	NA	NA	NA	NA	NA	NA	NA	NA	NA	NA	NA	NA	NA	NA	NA	NA	NA	NA	NA	NA	TRUE	TRUE	FALSE	TRUE	TRUE	FALSE	TRUE	TRUE	TRUE	NA	NA	TRUE	TRUE	TRUE	TRUE	Targeted assembly
PHA002687	BGN:GRH	Crucianella angustifolia	Rubiaceae	Crucianella	29784	25103	24966	BGN	GRH	CNS	phyloalps	Silicagel	17320261	95	523	371.906223	134.459543	1	TRUE	154714	81	8	37	TRUE	TRUE	TRUE	393	372.460045	125.995097	1	8253	3	19152675	TRUE	TRUE	TRUE	TRUE	TRUE	TRUE	TRUE	TRUE	TRUE	2.4588003731887365	0.09855901679177018	NA	NA	TRUE	TRUE	Global assembly
PHA002690	BGN:CDG	Crucianella latifolia	Rubiaceae	Crucianella	1532755	25103	24966	BGN	CDG	CNS	phyloalps	Silicagel	4706958	95	170	362.037229	158.10001	1	TRUE	154007	82	8	37	TRUE	TRUE	TRUE	242	364.100326	135.463627	1	6539	3	5215385	TRUE	TRUE	TRUE	TRUE	TRUE	TRUE	TRUE	TRUE	TRUE	2.9274902568092864	0.1769427526787275	NA	NA	TRUE	TRUE	Global assembly
PHA002692	BGN:ATG	Cruciata glabra	Rubiaceae	Cruciata	29785	25104	24966	BGN	ATG	CNS	phyloalps	Silicagel	3534632	93	150	367.373382	153.761066	1	TRUE	154919	82	8	37	TRUE	TRUE	TRUE	102	362.109063	151.817994	1	6471	3	3919475	TRUE	TRUE	TRUE	TRUE	TRUE	TRUE	TRUE	TRUE	TRUE	3.53458796896975	0.10039554056053945	NA	NA	TRUE	TRUE	Global assembly
PHA002693	BGN:BCK	Cruciata laevipes	Rubiaceae	Cruciata	29786	25104	24966	BGN	BCK	CNS	phyloalps	Silicagel	3763341	83	512	367.934042	145.393166	1	TRUE	153261	82	8	37	TRUE	TRUE	TRUE	189	362.736199	138.456111	1	6744	3	4168558	TRUE	TRUE	TRUE	TRUE	TRUE	TRUE	TRUE	TRUE	TRUE	12.56087679819671	0.20403172708915343	NA	NA	TRUE	TRUE	Global assembly
PHA002699	BGN:IPN	Cruciata pedemontana	Rubiaceae	Cruciata	715652	25104	24966	BGN	IPN	CNS	phyloalps	Silicagel	3657072	97	203	355.162912	160.250567	1	TRUE	153499	81	8	37	TRUE	TRUE	TRUE	156	374.673331	134.663547	1	7226	3	4054797	TRUE	TRUE	TRUE	TRUE	TRUE	TRUE	TRUE	TRUE	TRUE	4.392040616888757	0.15888661579931512	NA	NA	TRUE	TRUE	Global assembly
PHA002700	BGN:FIR	Crupina vulgaris	Asteraceae	Crupina	145813	41559	4210	BGN	FIR	CNS	phyloalps	Silicagel	3795117	85	545	347.64486900000003	399.771956	1	TRUE	152612	83	8	37	TRUE	TRUE	TRUE	272	334.948639	121.701215	1	7973	3	4204962	TRUE	TRUE	TRUE	TRUE	TRUE	TRUE	TRUE	TRUE	TRUE	12.891726859726823	0.3361371994591998	NA	NA	TRUE	TRUE	Global assembly
PHA002703	BGN:HBM	Crypsis alopecuroides	Poaceae	Crypsis	1532756	416026	4479	BGN	HBM	CNS	phyloalps	Silicagel	2351383	67	41	396.00613	148.772802	26	FALSE	115224	83	2	44	TRUE	TRUE	TRUE	445	409.5645	146.98865	1	7250	3	2608214	TRUE	TRUE	TRUE	TRUE	TRUE	TRUE	TRUE	TRUE	TRUE	1.9733811973634239	1.0239290042206408	NA	NA	TRUE	TRUE	Global assembly
PHA002704	BGN:KDP	Crypsis schoenoides	Poaceae	Crypsis	416027	416026	4479	BGN	KDP	CNS	phyloalps	Silicagel	3397188	67	72	350.110559	152.993096	1	TRUE	134883	81	8	38	TRUE	TRUE	TRUE	427	373.422194	124.03959	1	7982	3	3771623	TRUE	TRUE	TRUE	TRUE	TRUE	TRUE	TRUE	TRUE	TRUE	2.1333658237693656	0.7487127325446108	NA	NA	TRUE	TRUE	Global assembly
PHA002707	RSZ:RSZAXPI000772-101	Cryptogramma crispa	Pteridaceae	Cryptogramma	306132	238821	13819	RSZ	RSZAXPI000772-101	BGI	phyloalps	Silicagel	11604151	99	483	194.520758	10.151409	1	TRUE	150321	60	8	32	FALSE	TRUE	FALSE	979	196.159905	10.094817	2	7390	NA	11626469	NA	NA	NA	NA	NA	FALSE	FALSE	TRUE	TRUE	3.160008313952795	0.31488253164272373	TRUE	TRUE	TRUE	TRUE	Targeted assembly
PHA002711	BGN:EDD	Cucubalus baccifer	Caryophyllaceae	Cucubalus	54818	3573	3568	BGN	EDD	CNS	phyloalps	Silicagel	3371243	95	281	355.397894	134.971149	NA	NA	NA	NA	NA	NA	NA	NA	NA	208	341.631049	122.969039	1	6586	3	3721380	TRUE	TRUE	TRUE	TRUE	TRUE	TRUE	TRUE	TRUE	TRUE	NA	0.21386583055879577	TRUE	TRUE	TRUE	TRUE	Targeted assembly
PHA002713	BGN:CFQ	Cupressus sempervirens	Cupressaceae	Cupressus	13469	13468	3367	BGN	CFQ	CNS	phyloalps	Silicagel	3840076	89	129	362.558346	220.465184	1	TRUE	125108	75	4	30	TRUE	TRUE	TRUE	185	350.508344	135.092656	1	7873	3	4260215	TRUE	TRUE	TRUE	TRUE	TRUE	TRUE	TRUE	TRUE	TRUE	2.361103199607789	0.21308464622967258	NA	NA	TRUE	TRUE	Global assembly
PHA002714	BGN:NGC	Cupressus sempervirens	Cupressaceae	Cupressus	13469	13468	3367	BGN	NGC	CNS	phyloalps	Silicagel	2740268	101	129	362.558346	220.465184	1	TRUE	125108	75	4	30	TRUE	TRUE	TRUE	185	350.508344	135.092656	1	7873	3	3570164	TRUE	TRUE	TRUE	TRUE	TRUE	TRUE	TRUE	TRUE	TRUE	2.915616391181338	0.2631283068692262	NA	NA	TRUE	TRUE	Global assembly
PHA002717	RSZ:RSZAXPI000840-37	Cuscuta campestris	Convolvulaceae	Cuscuta	132261	4128	4118	RSZ	RSZAXPI000840-37	BGI	phyloalps	Silicagel	12051463	99	1612	194.773361	18.432552	1	TRUE	86750	56	8	28	FALSE	TRUE	FALSE	2680	198.781392	18.620488	1	9698	2	12075049	TRUE	TRUE	TRUE	FALSE	TRUE	FALSE	TRUE	TRUE	TRUE	5.860431026238696	1.0892109828147718	TRUE	TRUE	TRUE	TRUE	Targeted assembly
PHA002718	BGN:KNI	Cuscuta cesatiana	Convolvulaceae	Cuscuta	1671040	4128	4118	BGN	KNI	CNS	phyloalps	Silicagel	3066221	75	58	379.319664	129.489119	NA	NA	NA	NA	NA	NA	NA	NA	NA	1071	360.276372	122.772775	1	9339	3	3402534	TRUE	TRUE	FALSE	TRUE	TRUE	FALSE	TRUE	TRUE	TRUE	NA	2.174678863656599	FALSE	TRUE	NA	TRUE	Unsucceed
PHA009951	RSZ:RSZAXPI001343-16	Cuscuta epithymum epithymum	Convolvulaceae	Cuscuta	1604719	4128	4118	RSZ	RSZAXPI001343-16	BGI	phyloalps	Silicagel	17517024	99	1112	189.908638	122.434443	1	TRUE	97510	62	4	27	TRUE	TRUE	TRUE	4897	193.212512	16.20712	1	9146	3	17715541	TRUE	TRUE	TRUE	TRUE	TRUE	TRUE	TRUE	TRUE	TRUE	3.1262840034467	1.2913256742859305	TRUE	TRUE	TRUE	TRUE	Global assembly
PHA009951	BGN:KSN	Cuscuta epithymum epithymum	Convolvulaceae	Cuscuta	186058	4128	4118	BGN	KSN	CNS	phyloalps	Silicagel	4104077	83	235	329.380696	144.605884	NA	NA	NA	NA	NA	NA	NA	NA	NA	810	342.21562	154.146309	1	9130	3	4548524	TRUE	TRUE	TRUE	TRUE	TRUE	TRUE	TRUE	TRUE	TRUE	NA	1.0855059493279486	TRUE	TRUE	TRUE	TRUE	Targeted assembly
PHA002720	BGN:GVR	Cuscuta epithymum kotschyi	Convolvulaceae	Cuscuta	1532757	4128	4118	BGN	GVR	CNS	phyloalps	Silicagel	3790893	81	122	334.402278	214.349964	1	TRUE	95637	60	4	27	TRUE	TRUE	TRUE	334	349.581481	140.938934	1	6665	3	4204702	TRUE	TRUE	TRUE	TRUE	TRUE	TRUE	TRUE	TRUE	TRUE	1.8998934004712327	0.3624850332912699	NA	NA	TRUE	TRUE	Global assembly
PHA002722	RSZ:RSZAXPI001146-33	Cuscuta europaea	Convolvulaceae	Cuscuta	41803	4128	4118	RSZ	RSZAXPI001146-33	BGI	phyloalps	Silicagel	11536028	99	131	185.434457	9.675059	NA	NA	NA	NA	NA	NA	NA	NA	NA	595	187.147759	9.748623	1	8530	3	11674835	TRUE	TRUE	TRUE	TRUE	TRUE	TRUE	NA	NA	NA	NA	0.2222002305133171	TRUE	TRUE	TRUE	TRUE	Targeted assembly
PHA002723	BGN:KNK	Cuscuta planiflora	Convolvulaceae	Cuscuta	192822	4128	4118	BGN	KNK	CNS	phyloalps	Silicagel	5129698	71	NA	NA	NA	NA	NA	NA	NA	NA	NA	NA	NA	NA	400	359.129421	134.753306	1	7384	3	5687391	TRUE	TRUE	TRUE	TRUE	TRUE	TRUE	NA	NA	NA	NA	0.4054819601465818	TRUE	TRUE	TRUE	TRUE	Targeted assembly
PHA002724	RSZ:RSZAXPI000965-106	Cuscuta scandens	Convolvulaceae	Cuscuta	184474	4128	4118	RSZ	RSZAXPI000965-106	BGI	phyloalps	Silicagel	11489202	99	343	179.064259	15.064569	NA	NA	NA	NA	NA	NA	NA	NA	NA	2295	180.942863	15.87858	1	7466	3	11525376	TRUE	TRUE	TRUE	TRUE	TRUE	TRUE	NA	NA	NA	NA	0.7532092069817145	FALSE	TRUE	NA	TRUE	Unsucceed
PHA002728	BGN:PP	Cyclamen purpurascens	Primulaceae	Cyclamen	87532	59973	4335	BGN	PP	CNS	phyloalps	Silicagel	5485463	95	160	296.484099	171.374357	1	TRUE	152260	83	8	37	TRUE	TRUE	TRUE	183	299.58	119.937751	1	8362	3	6089837	TRUE	TRUE	TRUE	TRUE	TRUE	TRUE	TRUE	TRUE	TRUE	2.337431632816064	0.14682309069971802	NA	NA	TRUE	TRUE	Global assembly
[truncated: 4,753 more rows]
[truncated: 8 more columns]
